# Supplementary material for: Signalling inhibition by ponatinib disrupts productive alternative lengthening of telomeres (ALT)
Source: Nat Commun. 2023 Apr 6;14:1919. doi: 10.1038/s41467-023-37633-3 (PMC10079688; doi:10.1038/s41467-023-37633-3)
Supplement: Supplementary file 4 — Supplementary Data 1 [file 41467_2023_37633_MOESM4_ESM.xlsx]

## Sheet: Final
Supplementary Data 1: List of phosphopeptides measured by SILAC-based quantitative phosphoproteomics
Protein	Protein names	Gene names	PEP for	PEP rev	Number of Phospho (STY)	Amino acid	Sequence window	Phospho (STY) Probabilities	Phospho (STY) Score diffs	Position in peptide	Ratio H/L normalized reverse	Ratio H/L normalized forward	Intensity L rev	Intensity H rev	Intensity L fwd	Intensity H fwd	Positions
E7EVA0	Microtubule-associated protein;Microtubule-associated protein 4	MAP4	0.00312956	9.89322e-09	1	S	PSSTTPRLSRLATNTSAPDLKNVRSKVGSTE	LATNT(0.182)S(0.818)APDLK	LAT(-49.8)NT(-6.54)S(6.54)APDLK	6	0.25072	0.75884	105940000	15416000	12410000	6564900	2073
Q86UE4	Protein LYRIC	MTDH	1.03215e-08	0.00505801	1	S	GGGWNEKSVKLSSQISAGEEKWNSVSPASAG	LSSQIS(1)AGEEK	LS(-67.21)S(-44.48)QIS(44.48)AGEEK	6	0.25243	0.66536	33265000	12422000	19813000	9295700	298
P29317	Ephrin type-A receptor 2	EPHA2	1.04578e-15	3.03795e-05	1	S	KTLADFDPRVSIRLPSTSGSEGVPFRTVSEW	LPS(0.961)T(0.03)S(0.008)GSEGVPFR	LPS(15.03)T(-15.03)S(-20.79)GS(-33.89)EGVPFR	3	0.32701	3.7077	20732000	6606500	2230300	5390900	897
P29317	Ephrin type-A receptor 2	EPHA2	8.21007e-125	4.57196e-49	1	S	DFDPRVSIRLPSTSGSEGVPFRTVSEWLESI	LPSTS(0.032)GS(0.968)EGVPFR	LPS(-62.91)T(-39.98)S(-14.81)GS(14.81)EGVPFR	7	0.35683	4.0714	64665000	23976000	10750000	28078000	901
P29317	Ephrin type-A receptor 2	EPHA2	1.62518e-33	1.85508e-06	1	S	APDSLKTLADFDPRVSIRLPSTSGSEGVPFR	TLADFDPRVS(1)IR	T(-82.11)LADFDPRVS(82.11)IR	10	0.3621	6.4082	72408000	28436000	4450500	15966000	892
A0A1W2PQ90	DNA repair protein RAD50	RAD50	6.91464e-52	5.94956e-05	1	S	EQLSSYEDKLFDVCGSQDFESDLDRLKEEIE	LFDVCGS(1)QDFESDLDR	LFDVCGS(42.4)QDFES(-42.4)DLDR	7	0.36633	0.48443	38238000	12325000	26419000	8519300	536
Q86V48-2	Leucine zipper protein 1	LUZP1	4.80636e-39	6.91254e-08	1	S	HVTVRNAWKSRRDLKSLEDPPTRIGKNVEST	DLKS(1)LEDPPTR	DLKS(87.63)LEDPPT(-87.63)R	4	0.369	1.1267	156190000	47684000	20008000	16929000	932
S4R3H4	Apoptotic chromatin condensation inducer in the nucleus	ACIN1	0.000273719	0.00113507	1	S	ERTSTSSSSVQARRLSQPESAEKHVTQRLQP	RLS(0.998)QPES(0.002)AEK	RLS(27.05)QPES(-27.05)AEK	3	0.44223	1.5907	4113400	2045800	2670400	2888700	652
E7EQL5	Cytoplasmic dynein 1 intermediate chain 2	DYNC1I2	1.52819e-14	6.67919e-12	1	S	SMGLTPESPIVPPPMSPSSKSVSTPSEAGSQ	EAEALLQSMGLTPES(0.004)PIVPPPMS(0.596)PS(0.2)S(0.2)K	EAEALLQS(-41.49)MGLT(-35.14)PES(-22.11)PIVPPPMS(4.74)PS(-4.74)S(-4.74)K	23	0.46568	0.83928	19290000	11886000	24333000	12378000	81
P05412	Transcription factor AP-1	JUN	2.71909e-191	1.70025e-61	1	S	SLKPHLRAKNSDLLTSPDVGLLKLASPELER	NSDLLT(0.001)S(0.999)PDVGLLK	NS(-150.74)DLLT(-30.09)S(30.09)PDVGLLK	7	0.47057	2.4507	215380000	106060000	54080000	161090000	63
P46060	Ran GTPase-activating protein 1	RANGAP1	1.29846e-44	6.09842e-14	2	S	KILDPNTGEPAPVLSSPPPADVSTFLAFPSP	ILDPNT(0.001)GEPAPVLS(0.474)S(0.525)PPPADVST(0.001)FLAFPS(0.999)PEK	ILDPNT(-27.75)GEPAPVLS(-0.45)S(0.45)PPPADVS(-35.16)T(-31.95)FLAFPS(31.95)PEK	15	0.47529	0.99553	33787000	16543000	9415200	12270000	428
Q5SY74	Kinetochore-associated protein NSL1 homolog	NSL1	2.13991e-14	4.0263e-09	1	S	____________MAGSPELVVLDPPWDKELA	AGS(1)PELVVLDPPWDKELAAGTESQALVSATPR	AGS(46.5)PELVVLDPPWDKELAAGT(-46.5)ES(-48)QALVS(-49.83)AT(-50.45)PR	3	0.49107	0.74861	9963600	4164700	6215100	2765100	4
P46060	Ran GTPase-activating protein 1	RANGAP1	1.29846e-44	6.09842e-14	1;2	S	SSPPPADVSTFLAFPSPEKLLRLGPKSSVLI	ILDPNT(0.001)GEPAPVLS(0.474)S(0.525)PPPADVST(0.001)FLAFPS(0.999)PEK	ILDPNT(-27.75)GEPAPVLS(-0.45)S(0.45)PPPADVS(-35.16)T(-31.95)FLAFPS(31.95)PEK	29	0.5006	0.99553	64335000	24749000	9415200	12270000	442
C9J0I9	Nuclear-interacting partner of ALK	ZC3HC1	5.21083e-20	2.48071e-08	1	S	PGLEGRPERLPLVPESPRRMMTRSQDATFSP	LPLVPES(1)PRR	LPLVPES(90.61)PRR	7	0.50319	0.64133	59382000	30829000	12987000	6128800	278
Q15696	U2 small nuclear ribonucleoprotein auxiliary factor 35 kDa subunit-related protein 2	ZRSR2	0.00961709	0.0112835	1	S	NPNNEFWEANRDIYLSPDRTGSSFGKNSERR	DIYLS(1)PDR	DIY(-36.91)LS(36.91)PDR	5	0.50979	0.68099	32440000	17211000	15858000	6777200	349
J3KP30	Deoxynucleotidyltransferase terminal-interacting protein 2	DNTTIP2	1.21918e-25	9.84981e-26	1	T	IACSPVSSVRKKPKVTPTKESYTEEIVSEAE	VT(0.693)PT(0.178)KES(0.053)Y(0.022)T(0.053)EEIVSEAESHVSGISR	VT(5.9)PT(-5.9)KES(-11.14)Y(-14.99)T(-11.14)EEIVS(-41.45)EAES(-64.38)HVS(-71.11)GIS(-71.66)R	2	0.52644	1.3911	21202000	14694000	18435000	21998000	129
H0Y507	SH3 and PX domain-containing protein 2A	SH3PXD2A	0.00157699	0.000582561	1	S	SPAVARIAPQRAQISSPNLRTRPPPRRESSL	AQIS(0.034)S(0.966)PNLR	AQIS(-14.6)S(14.6)PNLR	5	0.53855	1.0096	19469000	10199000	14047000	7730500	348
F5H0Q6	CLK4-associating serine/arginine rich protein	CLASRP	0.00165923	0.0032423	1	S	QRREFREKRLRGRKISPPSYARRDSPTYDPY	KIS(1)PPSYAR	KIS(47.64)PPS(-47.64)Y(-64.12)AR	3	0.54173	0.78299	149070000	61717000	18359000	13044000	285
O14828	Secretory carrier-associated membrane protein 3	SCAMP3	2.85991e-49	6.98406e-13	1	S	LDNPFQDPAVIQHRPSRQYATLDVYNPFETR	DGGNPFAEPSELDNPFQDPAVIQHRPS(1)R	DGGNPFAEPS(-60.8)ELDNPFQDPAVIQHRPS(60.8)R	27	0.54531	1.4676	77786000	44310000	12682000	10280000	32
A0A096LNZ0	Uncharacterized protein FLJ45252		1.34684e-22	6.79101e-20	1	S	PGKLGGAVPFAPPEVSPEQAKTVQGGRKNQF	LGGAVPFAPPEVS(1)PEQAK	LGGAVPFAPPEVS(75.77)PEQAK	13	0.54965	1.1787	26605000	17758000	10707000	9557200	217
Q16204	Coiled-coil domain-containing protein 6	CCDC6	0.00147872	0.0018843	1	S	RILQEKLDQPVSAPPSPRDISMEIDSPENMM	LDQPVSAPPS(1)PR	LDQPVS(-33.18)APPS(33.18)PR	10	0.55859	0.86537	10438000	3350000	3725200	1996400	244
F8WBS8	26S proteasome non-ATPase regulatory subunit 2	PSMD2	1.89658e-08	2.18135e-09	1	S	MEEGGRDKAPVQPQQSPAAAPGGTDEKPSGK	APVQPQQS(1)PAAAPGGTDEKPSGK	APVQPQQS(36.58)PAAAPGGT(-36.58)DEKPS(-42.17)GK	8	0.56457	1.0531	55843000	25903000	14973000	10005000	16
Q92667-2	A-kinase anchor protein 1, mitochondrial	AKAP1	3.15149e-43	7.41959e-13	1	S	TGGEAKSIPLECPLSSPKGVLFSSKSAEVCK	SIPLECPLS(0.088)S(0.912)PK	S(-125.91)IPLECPLS(-10.17)S(10.17)PK	10	0.57329	1.3713	57319000	34565000	20931000	21011000	151
O15061	Synemin	SYNM	5.83959e-85	5.4787e-28	1	S	VVRESLSRQRSPAPGSPDEEGGAEAPAAGIR	SPAPGS(1)PDEEGGAEAPAAGIR	S(-46.78)PAPGS(46.78)PDEEGGAEAPAAGIR	6	0.5753	0.8561	58658000	36029000	13420000	7817400	1049
A0A087WVA8	Testis-expressed sequence 2 protein	TEX2	5.24502e-17	4.0039e-10	1	S	VPEMEAKIEDTKRRLSEVIYEPFQLLSKIIG	RLS(1)EVIYEPFQLLSK	RLS(61.84)EVIY(-61.84)EPFQLLS(-88.91)K	3	0.57636	1.6333	22802000	13881000	7931000	10678000	295
O15061	Synemin	SYNM	3.5519e-91	1.55204e-20	1	S	VAENIVTSILKQFTQSPETEASADSFPDTKV	QFTQS(1)PETEASADSFPDTK	QFT(-45.29)QS(43.71)PET(-43.71)EAS(-65.1)ADS(-80.71)FPDT(-95.74)K	5	0.57662	1.1821	21613000	11694000	4742500	3751300	653
A0A0A0MQU1	Inverted formin-2	INF2	1.48933e-60	5.107e-41	1	S	SNVAREHNSMWASLSSPDAEAVEPDFSSIER	EHNSMWAS(0.002)LS(0.192)S(0.806)PDAEAVEPDFSSIER	EHNS(-43.18)MWAS(-26.78)LS(-6.22)S(6.22)PDAEAVEPDFS(-51.96)S(-50.99)IER	11	0.58362	1.214	74461000	46277000	15810000	13082000	57
P61978	Heterogeneous nuclear ribonucleoprotein K	HNRNPK	5.9211e-46	1.40647e-28	1	S	LKKIIPTLEEGLQLPSPTATSQLPLESDAVE	IIPT(0.003)LEEGLQLPS(0.905)PT(0.081)AT(0.008)S(0.002)QLPLESDAVECLNYQHYK	IIPT(-25.4)LEEGLQLPS(10.47)PT(-10.47)AT(-20.3)S(-25.65)QLPLES(-48.38)DAVECLNY(-74.61)QHY(-79.43)K	13	0.58461	0.92812	1252100000	972830000	255560000	212400000	116
H3BUF6	Ataxin-2-like protein	ATXN2L	1.04118e-34	1.56682e-08	1	S	IGSARGQSTGKGPPQSPVFEGVYNNSRMLHF	GPPQS(1)PVFEGVYNNSR	GPPQS(59.8)PVFEGVY(-78.64)NNS(-59.8)R	5	0.59178	1.474	18428000	11547000	3737700	4509100	111
K7EL60	Eukaryotic translation initiation factor 3 subunit G	EIF3G	5.74239e-96	1.06346e-63	1	S	TSELLKGIPLATGDTSPEPELLPGAPLPPPK	GIPLAT(0.009)GDT(0.087)S(0.904)PEPELLPGAPLPPPKEVINGNIK	GIPLAT(-20)GDT(-10.15)S(10.15)PEPELLPGAPLPPPKEVINGNIK	10	0.59461	0.83734	531250000	303650000	227420000	140230000	42
P18031	Tyrosine-protein phosphatase non-receptor type 1	PTPN1	0.00806226	3.08509e-05	1	S	AKLPKNKNRNRYRDVSPFDHSRIKLHQEDND	DVS(1)PFDHSR	DVS(36.13)PFDHS(-36.13)R	3	0.59885	0.95071	17114000	10787000	18474000	11865000	50
E7EVA0	Microtubule-associated protein;Microtubule-associated protein 4	MAP4	0.00181039	0.00965994	1	S	KGSDSLNKKVDLTLLSPKSENDKLKEISLAC	VDLT(0.06)LLS(0.94)PK	VDLT(-11.92)LLS(11.92)PK	7	0.60429	1.4399	7711600	6787400	1107900	1481300	1679
P05412	Transcription factor AP-1;Transcription factor jun-D	JUN;JUND	0.000456334	0.000139522	1	S	DGLLASPDLGLLKLASPELERLIIQSNGLVT;SDLLTSPDVGLLKLASPELERLIIQSSNGHI	LAS(1)PELER	LAS(82.42)PELER	3	0.60569	1.8799	359020000	228050000	245450000	309360000	73;100
Q5UIP0-2	Telomere-associated protein RIF1	RIF1	1.34948e-35	3.1064e-60	1	S	DISEKTVNGIENKSLSPDEERLVSDIIDPVA	S(0.185)LS(0.814)PDEERLVSDIIDPVALEIPLSK	S(-6.43)LS(6.43)PDEERLVS(-37.49)DIIDPVALEIPLS(-108.11)K	3	0.62572	1.2244	51382000	33980000	32496000	28213000	2367
P16949	Stathmin	STMN1	4.70153e-90	2.0825e-16	1	S	ILSPRSKESVPEFPLSPPKKKDLSLEEIQKK	SKESVPEFPLS(1)PPK	S(-88.74)KES(-81.44)VPEFPLS(81.44)PPK	11	0.62654	1.2422	143140000	92770000	36453000	31742000	38
E9PGC8	Microtubule-associated protein 1A;MAP1A heavy chain;MAP1 light chain LC2	MAP1A	2.74015e-26	5.59059e-21	1	S	PEMVGQRVPSAPGQESPIPDPKLMPHMKNEP	VPSAPGQES(1)PIPDPK	VPS(-33.78)APGQES(33.78)PIPDPK	9	0.62807	1.0873	45214000	29801000	17495000	13135000	2056
E9PHI6	Cytoplasmic dynein 1 light intermediate chain 1	DYNC1LI1	3.53442e-14	8.04156e-09	1	S	VHAELDRITRKPVTVSPTTPTSPTEGEAS__	KPVT(0.037)VS(0.622)PT(0.17)T(0.17)PT(0.001)SPTEGEAS	KPVT(-12.22)VS(5.64)PT(-5.64)T(-5.64)PT(-30.86)S(-35.35)PT(-50.69)EGEAS(-53.52)	6	0.6306	1.2438	48373000	32627000	8081500	8128600	394
P08670	Vimentin	VIM	1.04025e-05	2.28333e-15	1	S	VRLRSSVPGVRLLQDSVDFSLADAINTEFKN	LLQDS(0.995)VDFS(0.005)LADAINTEFK	LLQDS(23.01)VDFS(-23.01)LADAINT(-54.92)EFK	5	0.63287	0.87245	5220700	2702100	4793200	3595700	83
M0R2H7	Cdc42-interacting protein 4	TRIP10	5.55551e-10	1.90059e-14	1	S	DVEFEDFSQPMNRAPSDSSLGTPSDGRPELR	APS(0.977)DS(0.018)S(0.005)LGTPSDGRPELR	APS(17.39)DS(-17.39)S(-22.79)LGT(-38.27)PS(-42.36)DGRPELR	3	0.63507	0.94382	17497000	13170000	7635800	4641400	296
Q5STZ8	ATP-binding cassette sub-family F member 1	ABCF1	2.83813e-63	2.266e-20	1	S	EKELMERLKKLSVPTSDEEDEVPAPKPRGGK	LSVPT(0.05)S(0.95)DEEDEVPAPKPR	LS(-64.72)VPT(-12.82)S(12.82)DEEDEVPAPKPR	6	0.63539	1.1775	279240000	159410000	8621000	7997300	110
E7EVA0	Microtubule-associated protein;Microtubule-associated protein 4	MAP4	1.85221e-22	7.25837e-09	1	S	VAPSTVKEVGLLKDMSPLSETEMALGKDVTP	DMS(1)PLSETEMALGK	DMS(47.87)PLS(-47.87)ET(-60.16)EMALGK	3	0.63736	1.557	47189000	26404000	11110000	11475000	524
E9PGC8	Microtubule-associated protein 1A;MAP1A heavy chain;MAP1 light chain LC2	MAP1A	1.99337e-137	7.23659e-96	1	S	EEGTLEKEEKVPPPRSPQAQEAPVNIDEGLT	VPPPRS(1)PQAQEAPVNIDEGLTGCTIQLLPAQDK	VPPPRS(81.27)PQAQEAPVNIDEGLT(-81.27)GCT(-92.15)IQLLPAQDK	6	0.64161	0.95331	88434000	55790000	47860000	34719000	1307
O75381-2	Peroxisomal membrane protein PEX14	PEX14	0.000371669	0.00793009	1	S	NSLKGLLLNRRQFPPSPSAPKIPSWQIPVKS	QFPPS(0.811)PS(0.189)APK	QFPPS(6.34)PS(-6.34)APK	5	0.6433	1.2889	94433000	34831000	3722300	8873500	189
E9PGC8	Microtubule-associated protein 1A;MAP1A heavy chain;MAP1 light chain LC2	MAP1A	4.03675e-112	1.28927e-73	1	S	PQGCATEPRPHRGELSPSFLNPPLPPSIDDR	GELS(1)PSFLNPPLPPSIDDRDLSTEEVR	GELS(33.58)PS(-33.58)FLNPPLPPS(-131.96)IDDRDLS(-139.7)T(-139.7)EEVR	4	0.64895	1.1697	74527000	53124000	26670000	22972000	2687
Q9UN86-2	Ras GTPase-activating protein-binding protein 2	G3BP2	1.11007e-81	4.97238e-31	1	T	QVEEKNLEELEEKSTTPPPAEPVSLPQEPPK	S(0.05)T(0.05)T(0.9)PPPAEPVSLPQEPPKPR	S(-12.54)T(-12.54)T(12.54)PPPAEPVS(-71.5)LPQEPPKPR	3	0.65141	0.89374	180570000	119940000	124060000	78149000	227
P19634	Sodium/hydrogen exchanger 1	SLC9A1	2.30977e-10	1.43989e-05	1	S	AHKLDSPTMSRARIGSDPLAYEPKEDLPVIT	IGS(1)DPLAYEPK	IGS(63.52)DPLAY(-63.52)EPK	3	0.65236	1.3846	18838000	20785000	3796500	3564400	703
A0A0R4J2E8	Matrin-3	MATR3	4.81204e-85	3.75642e-60	1	S	VPRDDWEEKRHFRRDSFDDRGPSLNPVLDYD	RDS(1)FDDRGPSLNPVLDYDHGSR	RDS(43.11)FDDRGPS(-43.11)LNPVLDY(-92.83)DHGS(-96.38)R	3	0.65358	1.5128	384450000	215780000	67993000	64568000	188;188
M0R0W8	Striatin-4	STRN4	1.74969e-194	5.95374e-122	1	S	APGPGPAGKGGGGGGSPGPTAGPEPLSLPGI	GGGGGGS(1)PGPTAGPEPLSLPGILHFIQHEWAR	GGGGGGS(34.31)PGPT(-34.31)AGPEPLS(-133.95)LPGILHFIQHEWAR	7	0.65639	0.94471	50734000	41393000	123970000	83512000	45
A0A0A0MS59	Helicase SRCAP	SRCAP	5.88051e-07	7.6199e-08	1	S	TEKLPRKRAGAPVGGSPGLAKRGRLQPPSPL	AGAPVGGS(1)PGLAK	AGAPVGGS(58.81)PGLAK	8	0.65745	0.64647	25288000	21042000	17959000	10004000	2889
H0YNJ9		DUT	7.58888e-12	5.25247e-06	1	S	_____MPCSEETPAISPSKRARPAEVGGMQL	PCSEET(0.002)PAIS(0.823)PS(0.175)KR	PCS(-58.81)EET(-26.33)PAIS(6.73)PS(-6.73)KR	10	0.65907	1.0689	73091000	43653000	33712000	26953000	11
P10412	Histone H1.4	HIST1H1E	3.87484e-50	1.02336e-84	1;2	T	ETAPAAPAAPAPAEKTPVKKKARKSAGAAKR	SETAPAAPAAPAPAEKT(1)PVK	S(-103.41)ET(-98.14)APAAPAAPAPAEKT(98.14)PVK	17	0.66536	0.93748	2337500000	1536200000	478460000	308810000	18
Q96JM3	Chromosome alignment-maintaining phosphoprotein 1	CHAMP1	4.18102e-85	8.47942e-23	1;2	S	KSVPVCESQKLAPVPSPEPQKPAPVSPESVK	LAPVPS(1)PEPQKPAPVS(0.997)PES(0.003)VK	LAPVPS(115.1)PEPQKPAPVS(25.51)PES(-25.51)VK	6	0.67113	0.71695	576980000	431320000	216850000	111000000	204
H3BUF6	Ataxin-2-like protein	ATXN2L	1.43814e-35	2.05348e-15	1	S	ELRKFGAQFKLQPSSSPENSLDPFPPRILKE	LQPSS(0.059)S(0.937)PENS(0.004)LDPFPPR	LQPS(-37.3)S(-12)S(12)PENS(-23.74)LDPFPPR	6	0.67267	1.1133	23708000	18525000	7507300	6227100	565
Q96N67-2	Dedicator of cytokinesis protein 7	DOCK7	7.52327e-07	0.0149787	1	S	SCFEYKGKKVFERMNSLTFKKSKDMRAKLEE	MNS(0.993)LT(0.007)FKK	MNS(21.64)LT(-21.64)FKK	3	0.67363	1.0418	74404000	54045000	11549000	5376500	1383
Q15942	Zyxin	ZYX	7.23148e-07	0.00844356	1	S	PRGPPASSPAPAPKFSPVTPKFTPVASKFSP	FS(1)PVTPK	FS(34.92)PVT(-34.92)PK	2	0.67448	1.2168	86072000	63646000	55680000	49458000	267
Q96JM3	Chromosome alignment-maintaining phosphoprotein 1	CHAMP1	3.3837e-50	1.24608e-10	1;2	S	ARTTSPEPRKPSPSESPEPWKPFPAVSPEPR	KPS(0.929)PS(0.087)ES(0.984)PEPWKPFPAVSPEPR	KPS(11.11)PS(-11.11)ES(17.6)PEPWKPFPAVS(-68.15)PEPR	7	0.67607	1.037	53102000	44685000	11050000	7738100	286
P09493-3		TPM1	4.3559e-21	1.83451e-06	1	S	TRAEFAERSVTKLEKSIDDLEEKVAHAKEEN	LEKS(1)IDDLEEK	LEKS(81.7)IDDLEEK	4	0.67611	0.99801	17859000	9320600	10118000	6409300	252;252;294
A0A087WVV2	Ribosome-binding protein 1	RRBP1	1.35715e-65	1.14896e-94	1	S	KSHVEDGDIAGAPASSPEAPPAEQDPVQLKT	SHVEDGDIAGAPAS(0.152)S(0.848)PEAPPAEQDPVQLK	S(-64.48)HVEDGDIAGAPAS(-7.47)S(7.47)PEAPPAEQDPVQLK	15	0.67738	0.88083	216440000	162270000	57437000	43738000	801
Q96HE9	Proline-rich protein 11	PRR11	1.07777e-12	3.92575e-08	1	S	SHFQSKLITPPPPPPSPERVGISSIDISQSR	LITPPPPPPS(1)PER	LIT(-68.57)PPPPPPS(68.57)PER	10	0.67947	0.90287	35141000	30624000	16945000	11257000	40
Q5SRE5-2	Nucleoporin NUP188 homolog	NUP188	4.07355e-27	2.58127e-14	1	S	LLSSLSRYFRRGAPSSPATGVLPSPQGKSTS	GAPS(0.035)S(0.965)PATGVLPSPQGK	GAPS(-14.4)S(14.4)PAT(-34.66)GVLPS(-74.03)PQGK	5	0.68067	1.0604	56954000	40745000	20473000	13730000	1598
Q9NZM1-6	Myoferlin	MYOF	9.7035e-28	8.0818e-08	1	S	NAVRGPGPKGPVGTVSEAQLARRLTKVKNSR	GPVGT(0.219)VS(0.781)EAQLAR	GPVGT(-5.52)VS(5.52)EAQLAR	7	0.6809	1.0733	57892000	44383000	16765000	12449000	174
A0A2R8Y4C5	Transcription activator BRG1	SMARCA4	2.34489e-33	4.9292e-15	1	S	SKKQKKRGRPPAEKLSPNPPNLTKKMKKIVD	GRPPAEKLS(1)PNPPNLTK	GRPPAEKLS(79.61)PNPPNLT(-79.61)K	9	0.68278	0.85389	40045000	37247000	12648000	6994900	1010
O14828	Secretory carrier-associated membrane protein 3	SCAMP3	6.99669e-11	0.000174015	1	S	LPPPSAPSLQPSRKLSPTEPKNYGSYSTQAS	KLS(0.999)PT(0.001)EPK	KLS(29.78)PT(-29.78)EPK	3	0.68279	1.5642	67224000	43910000	59933000	60100000	76
Q8N201	Integrator complex subunit 1	INTS1	0.000152133	0.00224784	1	S	SLPPRRDSTEAPKPKSSPEQPIGQGRIRVGT	S(0.5)S(0.5)PEQPIGQGR	S(0)S(0)PEQPIGQGR	1	0.68393	0.8764	7858700	5420200	6934300	4012200	1326
Q8N201	Integrator complex subunit 1	INTS1	0.000152133	0.00224784	1	S	LPPRRDSTEAPKPKSSPEQPIGQGRIRVGTQ	S(0.5)S(0.5)PEQPIGQGR	S(0)S(0)PEQPIGQGR	2	0.68393	0.8764	7858700	5420200	6934300	4012200	1327
O95239	Chromosome-associated kinesin KIF4A	KIF4A	1.17663e-05	7.04351e-06	1	T	ILKEMCDVEQVLSKKTPPAPSPFDLPELKHV	T(1)PPAPSPFDLPELK	T(39.62)PPAPS(-39.62)PFDLPELK	1	0.68724	1.0052	11804000	9017300	5249800	3674700	1181
Q5VUA4	Zinc finger protein 318	ZNF318	4.50735e-10	4.07182e-13	1	S	DFVTRTSGVQKDKLCSPLSEPGDPSKCSSLE	DKLCS(0.986)PLS(0.014)EPGDPSK	DKLCS(18.39)PLS(-18.39)EPGDPS(-55.77)K	5	0.69164	1.2244	33479000	20266000	7700100	7320800	2189
A0A2R8YD63	DNA topoisomerase 2-binding protein 1	TOPBP1	1.58945e-14	1.34168e-14	1	S	SKLEPTLENLENLDVSAFQAPEDLLDGCRIY	LEPT(0.009)LENLENLDVS(0.991)AFQAPEDLLDGCR	LEPT(-20.2)LENLENLDVS(20.2)AFQAPEDLLDGCR	14	0.69286	1.1089	10093000	7543900	11351000	9355600	345
P15408-3	Fos-related antigen 2	FOSL2	1.98147e-34	7.33847e-25	1	S	VAHGPVCKISPEERRSPPAPGLQPMRSGGGS	S(1)PPAPGLQPMR	S(109)PPAPGLQPMR	1	0.69317	1.1205	735650000	504280000	249400000	175500000	161
Q5T4U8	Geranylgeranyl transferase type-2 subunit beta	RABGGTB	1.4537e-21	4.02454e-05	1	T	_____________MGTPQKDVIIKSDAPDTL	GT(1)PQKDVIIK	GT(78.51)PQKDVIIK	2	0.69372	1.5714	47017000	32473000	19346000	18897000	3
O43166-3	Signal-induced proliferation-associated 1-like protein 1	SIPA1L1	5.51295e-05	4.33919e-05	1	S	SPSGRLMRQDPVVHLSPNKQGHSDSHYSSHS	QDPVVHLS(1)PNK	QDPVVHLS(65.22)PNK	8	0.69541	0.85583	14587000	9632200	7534400	4565500	1249
A9Z1X7	Serine/arginine repetitive matrix protein 1	SRRM1	6.29195e-50	1.8906e-42	1	S	LKVPKPEPIPEPKEPSPEKNSKKEKEKEKTR	VPKPEPIPEPKEPS(1)PEK	VPKPEPIPEPKEPS(115.36)PEK	14	0.69564	0.61057	697240000	490980000	239120000	104790000	260
Q7L2J0	7SK snRNA methylphosphate capping enzyme	MEPCE	4.63608e-167	1.4968e-189	1	S	LSLNTCTDEGHVVLASPLKTGRKRHRHRGQH	DITDPLSLNTCTDEGHVVLAS(1)PLK	DIT(-176.34)DPLS(-145.25)LNT(-114.96)CT(-92.57)DEGHVVLAS(92.57)PLK	21	0.69782	0.8039	169880000	132510000	73821000	43649000	254
Q15750-2	TGF-beta-activated kinase 1 and MAP3K7-binding protein 1	TAB1	9.73317e-18	4.38665e-08	1	S	_________MAAQRRSLLQSEQQPSWTDDLP	S(0.993)LLQS(0.006)EQQPS(0.001)WTDDLPLCHLSGVGSASNR	S(22.22)LLQS(-22.22)EQQPS(-32.73)WT(-43.64)DDLPLCHLS(-56.08)GVGS(-56.46)AS(-56.46)NR	1	0.69864	0.80189	15257000	12858000	8591900	2724800	7
P46013	Antigen KI-67	MKI67	1.14257e-107	5.67512e-10	1	S	EELVAAGKTTKIPCDSPQSDPVDTPTSTKQR	IPCDS(0.999)PQS(0.001)DPVDTPTSTK	IPCDS(29.49)PQS(-29.49)DPVDT(-97.86)PT(-114.84)S(-119.77)T(-124.5)K	5	0.69905	0.96634	22253000	19121000	6816400	5005700	1253
Q9UHB7	AF4/FMR2 family member 4	AFF4	1.98177e-23	3.45858e-07	1	S	ESSKQSAAKEKDLLPSPAGPVPSKDPKTEHG	EKDLLPS(1)PAGPVPSKDPK	EKDLLPS(46.82)PAGPVPS(-46.82)KDPK	7	0.69954	1.0382	30114000	18866000	8564800	5181000	814
Q13111	Chromatin assembly factor 1 subunit A	CHAF1A	3.29225e-42	6.07109e-15	1	S	ADDMSDDQGTSVQSKSPDLEASLDTLENNCH	S(1)PDLEASLDTLENNCHVGSDIDFRPK	S(66.41)PDLEAS(-66.41)LDT(-77.89)LENNCHVGS(-89.62)DIDFRPK	1	0.70002	0.99551	30472000	27302000	25711000	17245000	65
A0A087WZ13	Ribonucleoprotein PTB-binding 1	RAVER1	4.42034e-177	8.34827e-27	1	S	__MAADVSVTHRPPLSPKSGAEVEAGDAAER	AADVSVTHRPPLS(1)PK	AADVS(-114.6)VT(-79.62)HRPPLS(79.62)PK	13	0.70035	0.6467	289620000	202980000	118230000	59294000	14
Q6P2E9-2	Enhancer of mRNA-decapping protein 4	EDC4	2.49438e-64	1.4646e-65	1	S	SLELQEVEPLGLPQASPSRTRSPDVISSAST	GPGQVPTATSALSLELQEVEPLGLPQAS(0.76)PS(0.24)R	GPGQVPT(-100.74)AT(-98.65)S(-96.29)ALS(-83.94)LELQEVEPLGLPQAS(5.01)PS(-5.01)R	28	0.70052	0.93735	91985000	72500000	70315000	42114000	342
Q14676-3	Mediator of DNA damage checkpoint protein 1	MDC1	3.68204e-167	1.07228e-13	1	S	TQPFDTHLEAYGPCLSPPRAIPGDQHPESPV	ESEDSETQPFDTHLEAYGPCLS(1)PPR	ES(-140.37)EDS(-126.59)ET(-112.69)QPFDT(-78.67)HLEAY(-77.32)GPCLS(77.32)PPR	22	0.70129	0.93097	77598000	62874000	27115000	17130000	780
Q15942	Zyxin	ZYX	1.42698e-08	2.88657e-08	1	S	QHPVPPPAQNQNQVRSPGAPGPLTLKEVEEL	S(1)PGAPGPLTLK	S(75.41)PGAPGPLT(-75.41)LK	1	0.70142	1.2387	240510000	167970000	101000000	87397000	344
Q8NDC0	MAPK-interacting and spindle-stabilizing protein-like	MAPK1IP1L	0	0	1	S	_MSDEFSLADALPEHSPAKTSAVSNTKPGQP	SDEFSLADALPEHS(1)PAK	S(-174.35)DEFS(-133.06)LADALPEHS(133.06)PAK	14	0.70233	1.4364	78473000	58446000	68707000	51976000	15
Q92793-2	CREB-binding protein	CREBBP	0.000207477	1.70213e-05	1	S	VAGPRMPSVQPPRSISPSALQDLLRTLKSPS	S(0.036)IS(0.961)PS(0.003)ALQDLLR	S(-14.3)IS(14.3)PS(-25.02)ALQDLLR	3	0.7063	1.053	9412900	5030300	3305400	3051200	2025
P16402	Histone H1.3	HIST1H1D	1.72035e-50	1.2294e-30	1	T	ETAPLAPTIPAPAEKTPVKKKAKKAGATAGK	SETAPLAPTIPAPAEKT(1)PVKK	S(-64.36)ET(-64.28)APLAPT(-42.7)IPAPAEKT(42.7)PVKK	17	0.70712	0.89235	150940000	104100000	14669000	8602500	18
A9Z1X7	Serine/arginine repetitive matrix protein 1	SRRM1	9.88107e-08	1.50476e-06	2	T	SASPPRRRHRPSPPATPPPKTRHSPTPQQSN	HRPS(1)PPAT(1)PPPK	HRPS(73.28)PPAT(73.28)PPPK	8	0.70979	0.29704	117210000	66587000	64102000	17868000	401
A9Z1X7	Serine/arginine repetitive matrix protein 1	SRRM1	9.88107e-08	1.50476e-06	2	S	RLSPSASPPRRRHRPSPPATPPPKTRHSPTP	HRPS(1)PPAT(1)PPPK	HRPS(73.28)PPAT(73.28)PPPK	4	0.70979	0.29704	117210000	66587000	64102000	17868000	397
P46013	Antigen KI-67	MKI67	1.66535e-74	2.23686e-08	1	S	VEVKAQSLVISPPAPSPRKTPVASDQRRRSC	AQSLVIS(0.004)PPAPS(0.996)PR	AQS(-94.82)LVIS(-23.9)PPAPS(23.9)PR	12	0.7103	0.71816	17620000	14346000	7520900	4046900	584
F8W726	Ubiquitin-associated protein 2-like	UBAP2L	6.57829e-23	1.98177e-23	1	S	QRSTQTRRYPSSISSSPQKDLTQAKNGFSSV	RYPS(0.002)S(0.002)IS(0.016)S(0.067)S(0.912)PQK	RY(-36.26)PS(-25.81)S(-25.81)IS(-17.58)S(-11.33)S(11.33)PQK	9	0.71103	1.2297	211250000	141380000	72076000	69658000	620
P49736	DNA replication licensing factor MCM2	MCM2	9.30601e-15	3.43915e-57	1	S	EGLALDDEDVEELTASQREAAERAMRQRDRE	AIPELDAYEAEGLALDDEDVEELT(0.028)AS(0.972)QR	AIPELDAY(-52.99)EAEGLALDDEDVEELT(-15.43)AS(15.43)QR	26	0.71298	0.74972	10143000	4636000	30116000	16007000	108
P16401	Histone H1.5	HIST1H1B	0	0	1;2	S	ETAPAETATPAPVEKSPAKKKATKKAAGAGA	SETAPAETATPAPVEKS(1)PAK	S(-200.92)ET(-193.25)APAET(-110.72)AT(-78.66)PAPVEKS(78.66)PAK	17	0.71423	0.9957	16318000000	13046000000	9095500000	6813400000	18
O15014	Zinc finger protein 609	ZNF609	2.41579e-08	2.41579e-08	1	S	WKQKPSIPPTLTKAPSLTDLVKSGPGKAKEP	APS(1)LTDLVK	APS(35.9)LT(-35.9)DLVK	3	0.71429	1.073	28097000	19177000	15940000	11976000	1055
Q14151	Scaffold attachment factor B2;Scaffold attachment factor B1	SAFB2;SAFB	2.3579e-43	5.41669e-91	1	S	EASSEELAEAPTEAPSPEARDSKEDGRKFDF	TDCEPVGLEPAVEQSSAASELAEASSEELAEAPT(0.017)EAPS(0.981)PEAR	T(-40.5)DCEPVGLEPAVEQS(-34.07)S(-34.07)AAS(-34.07)ELAEAS(-34.07)S(-34.07)EELAEAPT(-17.74)EAPS(17.74)PEAR	38	0.71499	0.70088	43908000	31874000	29696000	17017000	343;275
P46087-2	Probable 28S rRNA (cytosine(4447)-C(5))-methyltransferase	NOP2	2.4286e-08	1.42698e-08	1	S	QKQNDTPKGPQPPTVSPIRSSRPPPAKRKKS	GPQPPTVS(1)PIR	GPQPPT(-33.16)VS(33.16)PIR	8	0.7155	0.97078	73472000	50819000	27692000	17635000	782
J3KP30	Deoxynucleotidyltransferase terminal-interacting protein 2	DNTTIP2	9.81647e-05	0.00169365	1	S	TFATVEVGRWNNNKKSPIKASDLTKFGDCGG	S(1)PIKASDLTK	S(47.87)PIKAS(-47.87)DLT(-68.04)K	1	0.71595	0.90417	17439000	13143000	13839000	7085300	381
E9PFQ4	Pleckstrin homology-like domain family B member 2	PHLDB2	3.81236e-15	6.86361e-58	1	S	ALMSPDTRYRCHRKDSLPDADLASCGSLSQS	KDS(1)LPDADLASCGSLSQSSASFFTPR	KDS(44.45)LPDADLAS(-44.45)CGS(-53.07)LS(-79.15)QS(-91.6)S(-94.97)AS(-100.71)FFT(-106.18)PR	3	0.7163	1.0706	29977000	19583000	24600000	18291000	513
E9PGC8	Microtubule-associated protein 1A;MAP1A heavy chain;MAP1 light chain LC2	MAP1A	1.6667e-05	0.00139398	1	S	VQEDKTRKPKMLEEKSPEKVKAMEEKLEALL	MLEEKS(1)PEKVK	MLEEKS(47.3)PEKVK	6	0.71651	1.5299	11809000	7944300	7622600	8212500	1838
E9PKI2	Nucleosome assembly protein 1-like 4	NAP1L4	4.37084e-23	3.16649e-07	1	S	____MADHSFSDGVPSDSVEAAKNASNTEKL	ADHSFS(0.026)DGVPS(0.79)DS(0.184)VEAAK	ADHS(-40.4)FS(-14.78)DGVPS(6.34)DS(-6.34)VEAAK	11	0.71655	1.5421	10499000	6630700	2732400	3027900	12
Q8N556	Actin filament-associated protein 1	AFAP1	2.5694e-60	2.43536e-25	1	S	SGCSGPVDSECPPPPSSPVHKAELEKKLSSE	EAYSGCSGPVDSECPPPPS(0.588)S(0.412)PVHK	EAY(-103.37)S(-86.94)GCS(-86.65)GPVDS(-77.88)ECPPPPS(1.54)S(-1.54)PVHK	19	0.71791	0.75371	176400000	120350000	39518000	22477000	264
Q5JTD0-4	Tight junction-associated protein 1	TJAP1	3.14765e-39	3.22333e-10	1	S	PQPNGECHSLGTARGSPEEELPLPAFEKLNP	GS(1)PEEELPLPAFEK	GS(81.35)PEEELPLPAFEK	2	0.72122	1.1862	24175000	14919000	15247000	12912000	225
Q96QC0	Serine/threonine-protein phosphatase 1 regulatory subunit 10	PPP1R10	2.01703e-26	5.24249e-08	1	S	APVPGIKIKKKKKVLSPTAAKPSPFEGKTST	VLS(0.999)PT(0.001)AAKPSPFEGK	VLS(28.66)PT(-28.66)AAKPS(-47.64)PFEGK	3	0.72187	1.0974	104730000	73560000	14895000	11632000	313
Q9NQW6	Actin-binding protein anillin	ANLN	0.00400995	0.00514554	1	S	SCEGQNPELLPKTPISPLKTGVSKPIVKSTL	TPIS(1)PLK	T(-51.76)PIS(51.76)PLK	4	0.72195	1.1591	147690000	102500000	112490000	87463000	323
E7EX73	Eukaryotic translation initiation factor 4 gamma 1	EIF4G1	5.52899e-05	0.000169081	1	S	RGRDAVKREAALPPVSPLKAALSEEELEKKS	EAALPPVS(1)PLK	EAALPPVS(46.07)PLK	8	0.72334	1.1563	7427100	5859000	3057300	2432100	1068
O43399-2	Tumor protein D54	TPD52L2	7.24762e-36	2.30117e-26	1	S	____MDSAGQDINLNSPNKGLLSDSMTDVPV	MDSAGQDINLNS(1)PNK	MDS(-40.68)AGQDINLNS(40.68)PNK	12	0.72727	1.2545	52000000	35846000	4517400	7513000	12
P52292	Importin subunit alpha-1	KPNA2;POU2F2	1.52152e-09	0	1	T	QMLKRRNVSSFPDDATSPLQENRNNQGTVNW	NVSSFPDDAT(0.667)S(0.333)PLQENR	NVS(-146.57)S(-124.55)FPDDAT(3.02)S(-3.02)PLQENR	10	0.72735	1.4946	18699000	14354000	70208000	69083000	61
O15446	DNA-directed RNA polymerase I subunit RPA34	CD3EAP	2.36072e-265	1.34684e-22	1	S	KQEQINTEPLEDTVLSPTKKRKRQKGTEGME	QEQINTEPLEDT(0.012)VLS(0.796)PT(0.192)K	QEQINT(-37.78)EPLEDT(-18.21)VLS(6.17)PT(-6.17)K	15	0.728	0.88843	47871000	40615000	8501100	5617500	285
Q9NQW6	Actin-binding protein anillin	ANLN	5.77081e-12	4.02738e-12	1	S	ASLVNASISSSVKATSPVKSTTSITDAKSCE	AT(0.033)S(0.961)PVKS(0.002)T(0.002)T(0.001)SITDAK	AT(-14.63)S(14.63)PVKS(-26.18)T(-26.18)T(-31.62)S(-36.79)IT(-46.09)DAK	3	0.72874	1.0187	114360000	92005000	20291000	13707000	295
H7BYJ3	Citron Rho-interacting kinase	CIT	7.34329e-08	2.10625e-11	1	S	LGILGRSESVVSGLDSPAKTSSMEKKLLIKS	SESVVS(0.01)GLDS(0.99)PAK	S(-79.06)ES(-62.7)VVS(-19.86)GLDS(19.86)PAK	10	0.72945	0.86446	15337000	14119000	5520800	5010900	68
F8VPD4	CAD protein;Glutamine-dependent carbamoyl-phosphate synthase;Aspartate carbamoyltransferase;Dihydroorotase	CAD	6.13447e-16	4.13831e-12	1	S	LPDGRFHLPPRIHRASDPGLPAEEPKEKSSR	IHRAS(1)DPGLPAEEPKEK	IHRAS(41.37)DPGLPAEEPKEK	5	0.72968	1.3013	385920000	302870000	111520000	94346000	1796
Q9UHF7	Zinc finger transcription factor Trps1	TRPS1	3.21891e-34	3.12699e-09	1	S	KTDLLVNDNPDPAPLSPELQDFKCNICGYGY	SKTDLLVNDNPDPAPLS(1)PELQDFK	S(-69.31)KT(-69.52)DLLVNDNPDPAPLS(69.31)PELQDFK	17	0.73021	0.9841	45974000	35906000	27695000	12541000	216
Q13263-2	Transcription intermediary factor 1-beta	TRIM28	1.14712e-09	0.000266437	1	S	YSSAEPHVSGVKRSRSGEGEVSGLMRKVPRV	S(1)GEGEVSGLMR	S(80.34)GEGEVS(-80.34)GLMR	1	0.73118	1.428	28512000	18316000	14465000	12575000	391
F8VXC8	SWI/SNF complex subunit SMARCC2	SMARCC2	3.49315e-20	8.47039e-07	1	S	REEEQEDLTKDMDEPSPVPNVEEVTLPKTVN	DMDEPS(1)PVPNVEEVTLPK	DMDEPS(67.17)PVPNVEEVT(-67.17)LPK	6	0.73141	0.83239	99637000	84260000	9152700	6195500	347
Q9Y6D5	Brefeldin A-inhibited guanine nucleotide-exchange protein 2	ARFGEF2	6.84832e-123	4.08549e-140	1	S	KVSTENGDAPRERGSSLSGTDDGAQEVVKDI	GS(0.214)S(0.785)LS(0.001)GTDDGAQEVVKDILEDVVTSAIK	GS(-5.65)S(5.65)LS(-29.56)GT(-74.07)DDGAQEVVKDILEDVVT(-140.13)S(-140.7)AIK	3	0.73148	1.2642	262320000	238190000	124660000	112770000	277
B9EGQ5	Protein Wiz	WIZ	6.69464e-06	0.00160246	1	S	SPPGFSAKGLGHPPSSPLLKKTPLALAGSPT	GLGHPPS(0.193)S(0.807)PLLK	GLGHPPS(-6.21)S(6.21)PLLK	8	0.73223	0.71607	15844000	14602000	8315700	4081400	164
A0A0A0MTG6	Sterol regulatory element-binding protein cleavage-activating protein	SCAP	0.00208351	4.29054e-16	1	S	RLSDGGKAGPEEPGDSPPLRHRPRGPPPPSL	AGPEEPGDS(1)PPLR	AGPEEPGDS(96.49)PPLR	9	0.73315	1.0237	37837000	30552000	19253000	13831000	477
Q9HCD6	Protein TANC2	TANC2	2.04286e-42	6.3968e-27	1	S	STNATAKDCSYGAVTSPTSTLESRDSGIIAT	DCSYGAVT(0.115)S(0.817)PT(0.052)S(0.013)T(0.003)LESR	DCS(-72.75)Y(-76.61)GAVT(-8.53)S(8.53)PT(-11.99)S(-17.9)T(-23.75)LES(-40.89)R	9	0.73366	1.519	21106000	16120000	7403100	7991500	169
E9PHI6	Cytoplasmic dynein 1 light intermediate chain 1	DYNC1LI1	1.60445e-165	2.03857e-63	1	S	RDFQEYVEPGEDFPASPQRRNTASQEDKDDS	DFQEYVEPGEDFPAS(1)PQRR	DFQEY(-107.93)VEPGEDFPAS(107.93)PQRR	15	0.73468	1.1981	155360000	112980000	38986000	30631000	91
Q05682-5	Caldesmon	CALD1	1.34771e-10	4.31722e-06	2	T	MWEKGNVFSSPTAAGTPNKETAGLKVGVSSR	GNVFS(0.444)S(0.493)PT(0.065)AAGT(0.974)PNKET(0.024)AGLK	GNVFS(-0.46)S(0.46)PT(-8.93)AAGT(16.24)PNKET(-16.24)AGLK	12	0.73474	1.0102	49923000	37093000	13213000	10156000	469
H0YDK8	Pumilio homolog 1	PUM1	3.81403e-74	4.72839e-16	1	S	TAVANSNTGSGSRRDSLTGSSDLYKRTSSSL	RDS(0.988)LT(0.007)GS(0.002)S(0.002)DLYK	RDS(21.4)LT(-21.4)GS(-26.54)S(-26.54)DLY(-68.2)K	3	0.7359	1.1598	121670000	118290000	49359000	37647000	421
Q09666	Neuroblast differentiation-associated protein AHNAK	AHNAK	2.99277e-26	5.13445e-13	1	S	GPEVDVNLPKADLDVSGPKVDVDVPDVNIEG	ADLDVS(1)GPKVDVDVPDVNIEGPDAK	ADLDVS(51.76)GPKVDVDVPDVNIEGPDAK	6	0.73599	0.93275	42736000	30582000	63958000	36187000	3182
H0Y5M6	Serine/threonine-protein kinase D;Serine/threonine-protein kinase D3;Serine/threonine-protein kinase D1	PRKD3;PRKD1	1.40721e-21	4.27122e-12	1	S	DFGFARIIGEKSFRRSVVGTPAYLAPEVLRS	S(1)VVGTPAYLAPEVLR	S(50.29)VVGT(-50.29)PAY(-82.21)LAPEVLR	1	0.73692	1.6038	13109000	8996000	5192700	7183600	128
P52292	Importin subunit alpha-1	KPNA2;POU2F2	0	4.15291e-19	1	S	MLKRRNVSSFPDDATSPLQENRNNQGTVNWS	NVSSFPDDAT(0.006)S(0.994)PLQENR	NVS(-177.83)S(-152.45)FPDDAT(-22.43)S(22.43)PLQENR	11	0.73975	1.5126	273290000	191680000	15886000	16422000	62
O95696-2			2.49111e-08	1.47054e-05	1	S	VSPPKSAKNTETQPTSPQLGTKTFLSVVLPR	NTET(0.002)QPT(0.192)S(0.793)PQLGT(0.012)K	NT(-42.8)ET(-25.86)QPT(-6.16)S(6.16)PQLGT(-18.03)K	8	0.7399	0.92203	6041300	5337600	4863700	3322700	906
O43379	WD repeat-containing protein 62	WDR62	1.70161e-22	6.56503e-16	1	S	MEATASSRARISRSISLGDSEGPIVATLAQP	S(0.185)IS(0.814)LGDS(0.001)EGPIVATLAQPLR	S(-6.43)IS(6.43)LGDS(-28.06)EGPIVAT(-63.21)LAQPLR	3	0.74097	1.2027	7015200	4595100	8119300	3580700	1228
Q96JM3	Chromosome alignment-maintaining phosphoprotein 1	CHAMP1	2.13274e-100	1.17919e-50	1;2	S	SRKSARTTSPEPRKPSPSESPEPWKPFPAVS	KPS(0.942)PS(0.057)ES(0.001)PEPWKPFPAVSPEPR	KPS(12.2)PS(-12.2)ES(-29.91)PEPWKPFPAVS(-108.28)PEPR	3	0.74125	0.53515	133780000	99125000	37474000	13256000	282
F5H0Q6	CLK4-associating serine/arginine rich protein	CLASRP	5.57564e-07	0.0108725	1	S	PSPSPAREKLTRPAASPAVGEKLKKTEPAAG	LT(0.02)RPAAS(0.98)PAVGEK	LT(-16.83)RPAAS(16.83)PAVGEK	7	0.74136	0.67006	50933000	35513000	6710000	3577300	547
P51798	H(+)/Cl(-) exchange transporter 7	CLCN7	3.99262e-07	3.62407e-26	1	S	ARQSPRSALFRVGHMSSVELDDELLDPDMDP	VGHMS(0.5)S(0.5)VELDDELLDPDMDPPHPFPK	VGHMS(0)S(0)VELDDELLDPDMDPPHPFPK	5	0.74422	0.63824	7147800	4458500	13299000	6760400	60
B9EGQ5	Protein Wiz	WIZ	2.58214e-49	1.72334e-19	1	S	PEDKSPQLSLSPRPASPKAQWPQSEDEGPLN	NPEDKSPQLSLS(0.029)PRPAS(0.971)PK	NPEDKS(-66.08)PQLS(-37.11)LS(-15.28)PRPAS(15.28)PK	17	0.74425	0.86483	44345000	59516000	30374000	26054000	198
P0C1Z6-2	TCF3 fusion partner	TFPT	1.32977e-10	3.58454e-05	1	S	TLSPPRRTPAPPEPGSPAPGEGPSGRKRRRV	RT(0.001)PAPPEPGS(0.999)PAPGEGPSGR	RT(-30.64)PAPPEPGS(30.64)PAPGEGPS(-40.63)GR	10	0.74561	0.83485	65405000	51038000	22826000	10962000	171
O95104-2	Splicing factor, arginine/serine-rich 15	SCAF4	6.45799e-69	1.67894e-96	1	S	SNAAPVAENVTNNEGSPPPPVKVSSEPPTQA	IEIIQPLLDMAAGTSNAAPVAENVTNNEGS(1)PPPPVK	IEIIQPLLDMAAGT(-81.26)S(-81.26)NAAPVAENVT(-42.74)NNEGS(42.74)PPPPVK	30	0.74731	0.69498	449920000	372390000	293770000	111210000	154
P04035-2	3-hydroxy-3-methylglutaryl-coenzyme A reductase	HMGCR	3.93977e-70	3.88843e-07	1	S	LAAGHLVKSHMIHNRSKINLQDLQGACTKKT	S(1)KINLQDLQGACTK	S(139.08)KINLQDLQGACT(-139.08)K	1	0.74766	1.4643	42678000	34490000	8795100	9035400	819
P35251-2	Replication factor C subunit 1	RFC1	6.33993e-52	0.00418523	1	S	MKKNEENTKTKNKPLSPIKLTPTSVLDYFGT	NKPLS(1)PIK	NKPLS(64.73)PIK	5	0.74944	0.64554	515800000	377400000	250260000	122910000	156
Q92766	Ras-responsive element-binding protein 1	RREB1	3.88788e-15	2.97149e-08	1	S	AGWPSEPGQGDLNPESPAALGQDLLEPRSKR	VTAGWPS(0.002)EPGQGDLNPES(0.998)PAALGQDLLEPR	VT(-37.68)AGWPS(-26.76)EPGQGDLNPES(26.76)PAALGQDLLEPR	18	0.75086	0.85353	44333000	36961000	6938300	7130200	1653
E9PKI2	Nucleosome assembly protein 1-like 4	NAP1L4	3.30904e-42	5.0609e-10	1	S	___________MADHSFSDGVPSDSVEAAKN	ADHS(1)FSDGVPSDSVEAAK	ADHS(33.18)FS(-33.18)DGVPS(-84.75)DS(-84.41)VEAAK	4	0.75201	1.4316	18224000	14477000	3979900	4328600	5
Q96JM3	Chromosome alignment-maintaining phosphoprotein 1	CHAMP1	4.18102e-85	8.47942e-23	1;2	S	LAPVPSPEPQKPAPVSPESVKATLSNPKPQK	LAPVPS(1)PEPQKPAPVS(0.997)PES(0.003)VK	LAPVPS(115.1)PEPQKPAPVS(25.51)PES(-25.51)VK	16	0.7523	0.71695	576430000	436770000	216850000	111000000	214
O15061	Synemin	SYNM	0.000270432	1.78228e-11	1	T	VSQDRRAEVSPKGLQTPVKDAGGGTGREAEA	GLQT(1)PVKDAGGGTGR	GLQT(42.98)PVKDAGGGT(-42.98)GR	4	0.75249	0.99426	44866000	45819000	51600000	47659000	598
E9PK06	Elongation factor 1-delta	EEF1D	2.61068e-16	5.18067e-08	1	S	SSPGHRATAPQTQHVSPMRQVEPPAKKPATP	ATAPQTQHVS(1)PMR	AT(-81.33)APQT(-55.41)QHVS(55.41)PMR	10	0.75257	1.3253	629810000	478430000	364970000	311270000	114
C9JPC9	Ubiquitin carboxyl-terminal hydrolase 42	USP42	2.57294e-187	7.3622e-76	1	S	EGPRDSALAEAPEGLSPAPPARSEEPCEQPL	DSALAEAPEGLS(1)PAPPAR	DS(-102.78)ALAEAPEGLS(102.78)PAPPAR	12	0.75262	0.92123	73939000	57539000	22760000	13867000	702
P35658-2	Nuclear pore complex protein Nup214	NUP214	7.11717e-07	1.3824e-06	1	S	AVVQAPRHAPVVRTPSIQPSLLPHAAPFAKS	T(0.134)PS(0.841)IQPS(0.025)LLPHAAPFAK	T(-7.96)PS(7.96)IQPS(-15.27)LLPHAAPFAK	3	0.75556	1.0326	10126000	6239900	3642400	3043000	1012
Q15746-4	Myosin light chain kinase, smooth muscle;Myosin light chain kinase, smooth muscle, deglutamylated form	MYLK	9.71832e-134	3.0088e-46	1	S	AAAKSKNCSSPQRGGSPPWAANSQPQPPRES	GGS(1)PPWAANSQPQPPR	GGS(95.94)PPWAANS(-95.94)QPQPPR	3	0.75868	0.79704	78992000	61914000	17809000	9919400	305
K7ESQ0	Ran-binding protein 3	ZNF8;RANBP3	6.61703e-17	2.0952e-12	1	S	SNKFVFGQNMSERVLSPPKLNEVSSDANREN	VLS(1)PPKLNEVSSDANR	VLS(73.29)PPKLNEVS(-73.29)S(-76.97)DANR	3	0.75872	0.89645	49548000	40955000	16445000	10321000	52
H0YBT4	Dihydropyrimidinase-related protein 3	DPYSL3	4.55975e-05	0.000169071	1	S	TTTPKGGTPAGSARGSPTRPNPPVRNLHQSG	GS(0.998)PT(0.002)RPNPPVR	GS(26.03)PT(-26.03)RPNPPVR	2	0.75876	0.88952	29892000	20804000	25672000	18284000	161
P35611	Alpha-adducin	ADD1	4.4816e-45	1.17829e-55	1	S	LLNPEKYKAKSRSPGSPVGEGTGSPPKWQIG	SPGS(1)PVGEGTGSPPK	S(-48.97)PGS(48.97)PVGEGT(-68.15)GS(-84.24)PPK	4	0.75924	0.89813	28449000	20295000	14247000	9341800	358
Q96B36-2	Proline-rich AKT1 substrate 1	AKT1S1	1.69311e-05	0.000224493	1	S	SVPPASALPTQQYAKSLPVSVPVWGFKEKRT	S(1)LPVSVPVWGFK	S(41.3)LPVS(-41.3)VPVWGFK	1	0.76019	1.1231	20024000	17615000	10280000	8172700	53
Q15648	Mediator of RNA polymerase II transcription subunit 1	MED1	1.12909e-20	3.81767e-07	1	T	STGGSKSPGSAGRSQTPPGVATPPIPKITIQ	S(0.011)QT(0.989)PPGVATPPIPK	S(-19.65)QT(19.65)PPGVAT(-55.2)PPIPK	3	0.76087	0.75932	18198000	20510000	11326000	6618700	1051
Q13177	Serine/threonine-protein kinase PAK 2;PAK-2p27;PAK-2p34	PAK2	3.90301e-28	2.2587e-11	1	S	VLKFYDSNTVKQKYLSFTPPEKDGFPSGTPA	YLS(0.993)FT(0.007)PPEK	Y(-45.49)LS(21.72)FT(-21.72)PPEK	3	0.76101	1.0869	120250000	80374000	41006000	30622000	141
P51397	Death-associated protein 1	DAP	3.27832e-05	2.74836e-05	1	S	_____________MSSPPEGKLETKAGHPPA	S(0.181)S(0.819)PPEGKLETK	S(-6.56)S(6.56)PPEGKLET(-52.16)K	2	0.76298	1.2293	55806000	46955000	47785000	41219000	3
Q14980-2	Nuclear mitotic apparatus protein 1	NUMA1	8.08299e-73	2.20226e-61	1	S	APVPSTCSSTFPEELSPPSHQAKREIRFLEL	APVPSTCSSTFPEELS(0.998)PPS(0.002)HQAK	APVPS(-89.36)T(-85.24)CS(-85.24)S(-85.68)T(-81.52)FPEELS(28.13)PPS(-28.13)HQAK	16	0.76323	0.7941	188470000	147050000	53697000	29840000	169
A0A3B3IU16	BET1 homolog	BET1;DKFZp781C0425	1.4912e-42	2.65778e-08	1	S	LTESLRSKVTAIKSLSIEIGHEVKTQNKLLA	SLS(1)IEIGHEVK	S(-36.95)LS(36.95)IEIGHEVK	3	0.76368	1.3298	24756000	20957000	9891700	9436200	50
P52948-6	Nuclear pore complex protein Nup98-Nup96;Nuclear pore complex protein Nup98;Nuclear pore complex protein Nup96	NUP98	1.41305e-237	5.68124e-78	1	S	SNLFSPVNRDSENLASPSEYPENGERFSFLS	DSENLAS(1)PSEYPENGER	DS(-114.39)ENLAS(35.78)PS(-35.78)EY(-133.87)PENGER	7	0.76393	1.2507	43153000	29144000	13940000	9966800	623
Q9UQ35	Serine/arginine repetitive matrix protein 2	SRRM2	2.27279e-30	2.41775e-11	1;2	T	SHSGSISPYPKVKAQTPPGPSLSGSKSPCPQ	AQT(1)PPGPS(0.001)LS(0.015)GS(0.148)KS(0.836)PCPQEK	AQT(51.4)PPGPS(-31.64)LS(-17.43)GS(-7.51)KS(7.51)PCPQEK	3	0.76555	0.81843	212630000	194650000	43544000	24034000	1003
Q8IX90	Spindle and kinetochore-associated protein 3	SKA3	2.86048e-05	4.64563e-05	1	S	DPPVASSCISEKSPRSPQLSDFGLERYIVSQ	S(1)PQLSDFGLER	S(57.39)PQLS(-57.39)DFGLER	1	0.7659	1.4086	11869000	8875500	4076100	4064800	155
Q7Z417	Nuclear fragile X mental retardation-interacting protein 2	NUFIP2	3.3498e-156	4.65713e-156	1	S	FLSKDYEIESQNPLASPTNTLLGSAKEQRYQ	DYEIESQNPLAS(0.959)PT(0.037)NT(0.004)LLGSAK	DY(-105.14)EIES(-85.17)QNPLAS(14.18)PT(-14.18)NT(-24.32)LLGS(-34.25)AK	12	0.76598	1.3334	236360000	187050000	85204000	78674000	629
Q8N684-2	Cleavage and polyadenylation specificity factor subunit 7	CPSF7	5.51545e-05	3.53804e-06	1	S	DVLTATSQPSDDRSSSTEPPPPVRQEPSPKP	S(0.113)S(0.113)S(0.752)T(0.023)EPPPPVR	S(-8.23)S(-8.23)S(8.23)T(-15.23)EPPPPVR	3	0.76611	0.80894	14186000	12382000	8859600	5762400	48
O00264	Membrane-associated progesterone receptor component 1	PGRMC1	1.62021e-30	4.20204e-29	1	S	LYKIVRGDQPAASGDSDDDEPPPLPRLKRRD	GDQPAAS(0.007)GDS(0.993)DDDEPPPLPR	GDQPAAS(-21.39)GDS(21.39)DDDEPPPLPR	10	0.76623	0.72868	85901000	68666000	18699000	10229000	57
P46013	Antigen KI-67	MKI67	7.9214e-91	4.5403e-20	1	S	EAVAAGKTTKMPCESSPPESADTPTSTRRQP	MPCES(0.04)S(0.96)PPESADTPTSTR	MPCES(-13.83)S(13.83)PPES(-54.76)ADT(-72.4)PT(-77)S(-82.88)T(-88.63)R	6	0.76677	0.97849	24119000	16674000	9036000	6023800	1376
I3L2J0	Protein capicua homolog	CIC	0.000283032	0.00012305	1	S	PAPPPLPETWTPTARSSPPLPPPAEERTSAK	S(0.5)S(0.5)PPLPPPAEER	S(0)S(0)PPLPPPAEER	1	0.76723	0.74914	46030000	34360000	22372000	11068000	2152
I3L2J0	Protein capicua homolog	CIC	0.000283032	0.00012305	1	S	APPPLPETWTPTARSSPPLPPPAEERTSAKG	S(0.5)S(0.5)PPLPPPAEER	S(0)S(0)PPLPPPAEER	2	0.76723	0.74914	46030000	34360000	22372000	11068000	2153
Q9NZ63	Uncharacterized protein C9orf78	C9orf78	4.88947e-27	6.1202e-06	1	S	RPLRVGDTEKPEPERSPPNRKRPANEKATDD	VGDTEKPEPERS(1)PPNR	VGDT(-50.54)EKPEPERS(50.54)PPNR	12	0.76761	0.99685	42188000	32477000	25281000	18276000	261
Q12906-4	Interleukin enhancer-binding factor 3	ILF3	9.01313e-117	2.601e-116	1	S	LPTGAEGRDSSKGEDSAEETEAKPAVVAPAP	DS(0.204)S(0.204)KGEDS(0.545)AEET(0.047)EAKPAVVAPAPVVEAVSTPSAAFPSDATAENVK	DS(-4.27)S(-4.27)KGEDS(4.27)AEET(-10.66)EAKPAVVAPAPVVEAVS(-86.62)T(-93.49)PS(-101.91)AAFPS(-111.46)DAT(-112.72)AENVK	8	0.76812	0.68991	349920000	293530000	321990000	192560000	482
Q15942	Zyxin	ZYX	5.24181e-61	3.13493e-19	1	S	NQKLGHPEALSAGTGSPQPPSFTYAQQREKP	LGHPEALSAGT(0.036)GS(0.964)PQPPSFTYAQQR	LGHPEALS(-40.1)AGT(-14.32)GS(14.32)PQPPS(-52.87)FT(-63.02)Y(-69.06)AQQR	13	0.77121	0.97136	45528000	35180000	14006000	8430600	308
Q9NQS7-2	Inner centromere protein	INCENP	1.4563e-05	2.48543e-12	1	S	VGTGRSASKLRIAQVSPGPRDSPAFPDSPWR	IAQVS(1)PGPR	IAQVS(100.93)PGPR	5	0.77124	1.005	55935000	50124000	53696000	38279000	263
P16949	Stathmin	STMN1	7.83177e-10	2.99263e-07	1;2	S	MASSDIQVKELEKRASGQAFELILSPRSKES	RAS(1)GQAFELILS(1)PR	RAS(44.85)GQAFELILS(44.85)PR	3	0.77194	1.0462	31006000	28063000	4225800	4427600	16
A0A0J9YX88	PHD and RING finger domain-containing protein 1	PHRF1	2.51998e-10	1.49856e-18	1	S	RTVTCVTVVEPEAPPSPDVLQAATHRVVELR	TVT(0.001)CVT(0.025)VVEPEAPPS(0.973)PDVLQAATHR	T(-34.12)VT(-30.11)CVT(-15.92)VVEPEAPPS(15.92)PDVLQAAT(-34.71)HR	15	0.77301	0.97412	31297000	19251000	15806000	10365000	973
Q9BQA1-2	Methylosome protein 50	WDR77	2.70708e-07	6.35008e-07	1	T	___________MRKETPPPLVPPAAREWNLP	KET(1)PPPLVPPAAR	KET(57.15)PPPLVPPAAR	3	0.77481	0.74135	52707000	45930000	20878000	11772000	5
Q6WCQ1	Myosin phosphatase Rho-interacting protein	MPRIP	2.5917e-101	7.88592e-42	1	S	EAPPAPLPDASASPLSPHRRAKSLDRRSTEP	DFTNEAPPAPLPDAS(0.042)AS(0.071)PLS(0.887)PHRR	DFT(-113.76)NEAPPAPLPDAS(-13.28)AS(-10.95)PLS(10.95)PHRR	20	0.77483	0.77007	113310000	82506000	98506000	53261000	365
Q7Z417	Nuclear fragile X mental retardation-interacting protein 2	NUFIP2	5.71584e-05	0.00167713	1	S	EHPVFPKAYELEKRTSPQVLGSILKSGTTSE	RT(0.361)S(0.635)PQVLGS(0.004)ILK	RT(-2.45)S(2.45)PQVLGS(-21.67)ILK	3	0.77483	1.3293	28009000	29312000	8648600	8414900	572
A0A087WWC8	Myelin expression factor 2	MYEF2	9.53933e-17	8.02837e-17	1	S	ADANKAEVPGATGGDSPHLQPAEPPGEPRRE	ADANKAEVPGAT(0.315)GGDS(0.685)PHLQPAEPPGEPR	ADANKAEVPGAT(-3.38)GGDS(3.38)PHLQPAEPPGEPR	16	0.77553	0.57796	125150000	98191000	53076000	22992000	17
P50914	60S ribosomal protein L14	RPL14	0.000640307	9.21886e-08	1	S	KNEVKKLQKAALLKASPKKAPGTKGTAAAAA	AALLKAS(1)PK	AALLKAS(94.12)PK	7	0.77575	1.3522	979570000	760850000	718160000	641470000	139
A0A075B784	Ubiquitin carboxyl-terminal hydrolase 36	USP36	6.79074e-06	2.18722e-12	1	S	QRQGSWDSRDVVLSTSPKLLATATANGHGLK	DVVLS(0.002)T(0.054)S(0.945)PK	DVVLS(-27.76)T(-12.45)S(12.45)PK	7	0.77644	1.1929	30752000	27197000	23467000	20558000	582
Q9H8Y8	Golgi reassembly-stacking protein 2	GORASP2	5.84605e-167	4.65906e-25	1	S	SEKPVSAAVDANASESP______________	VGDSTPVSEKPVSAAVDANASES(1)P	VGDS(-165.56)T(-165.73)PVS(-157.28)EKPVS(-142.78)AAVDANAS(-44.95)ES(44.95)P	23	0.77671	1.1891	250290000	202900000	43425000	38591000	451
A0A1B0GVY1	E3 ubiquitin-protein ligase NEDD4-like	NEDD4L	1.19367e-18	0.000528569	1	S	NNHLIEPQIRRPRSLSSPTVTLSAPLEGAKD	S(0.038)LS(0.918)S(0.044)PTVTLSAPLEGAK	S(-13.81)LS(13.19)S(-13.19)PT(-36.29)VT(-50.06)LS(-58.26)APLEGAK	3	0.77784	1.6209	12357000	10284000	3921300	4153300	727
Q9BQG0	Myb-binding protein 1A	MYBBP1A	5.90248e-36	3.10336e-31	1	S	QKKNQKPSQVNGAPGSPTEPAGQKQHQKALP	NQKPSQVNGAPGS(0.997)PT(0.003)EPAGQK	NQKPS(-51.63)QVNGAPGS(25.66)PT(-25.66)EPAGQK	13	0.77872	0.91045	114570000	90466000	35118000	25585000	1267
H3BUF6	Ataxin-2-like protein	ATXN2L	8.68846e-91	1.45921e-41	1	S	KEKEVDGLLTSEPMGSPVSSKTESVSDKEDK	EVDGLLTSEPMGS(0.99)PVS(0.008)S(0.002)K	EVDGLLT(-58.13)S(-38.83)EPMGS(20.77)PVS(-20.77)S(-26.84)K	13	0.77903	1.2452	98146000	78737000	26657000	22937000	600
A0A1B0GTL5			5.4408e-50	1.13641e-10	1	S	FRGESDEPAPQVQPESPETVSPKGSEGLPPP	GESDEPAPQVQPES(0.928)PET(0.054)VS(0.018)PK	GES(-81.56)DEPAPQVQPES(12.38)PET(-12.38)VS(-17.02)PK	14	0.77922	0.98996	84545000	73303000	16348000	11810000	866
P19338	Nucleolin	NCL	0.0135818	0.0105931	1	T	TPGKKGATPGKALVATPGKKGAAIPAKGAKN	ALVAT(1)PGKK	ALVAT(44.54)PGKK	5	0.77939	1.1734	8692200	7650100	8904200	6888600	121
O75396	Vesicle-trafficking protein SEC22b	SEC22B	4.85439e-75	9.34383e-62	1	S	TKKLYIDSCARRNLGSINTELQDVQRIMVAN	NLGS(1)INTELQDVQR	NLGS(61)INT(-61)ELQDVQR	4	0.78074	1.7237	55254000	41641000	19667000	22442000	137
A0A0J9YWL0	Absent in melanoma 1 protein	AIM1	3.69154e-187	1.56095e-90	1	S	SAPAPGDVPKDTCVQSPISSFPCTDLKVSEN	DTCVQS(1)PISSFPCTDLK	DT(-77.1)CVQS(55.26)PIS(-55.26)S(-80.88)FPCT(-122.44)DLK	6	0.78108	1.3755	40357000	32299000	9466800	8082900	892
Q03252	Lamin-B2	LMNB2	4.54531e-05	1.63349e-05	1	S	ATPLPGRAGGPATPLSPTRLSRLQEKEELRE	AGGPAT(0.007)PLS(0.771)PT(0.222)R	AGGPAT(-20.38)PLS(5.4)PT(-5.4)R	9	0.78174	0.87221	42789000	36127000	29520000	16726000	37
A6NNK5	Tumor suppressor p53-binding protein 1	TP53BP1	7.0855e-21	2.82566e-08	1	S	GERKNGSTAVAESVASPQKTMSVLSCICEAR	NGSTAVAES(0.008)VAS(0.992)PQK	NGS(-79.87)T(-68.48)AVAES(-21.22)VAS(21.22)PQK	12	0.7823	0.87436	14393000	11662000	5847500	4502400	1033
Q9UFC0	Leucine-rich repeat and WD repeat-containing protein 1	LRWD1	4.45664e-12	7.9871e-09	1	S	RLAALKRPDDVPLSLSPSKRACASPSAQVEG	RPDDVPLS(0.005)LS(0.991)PS(0.004)KR	RPDDVPLS(-22.85)LS(22.85)PS(-24.41)KR	10	0.78311	0.98092	164200000	124880000	45848000	27182000	243
Q92922	SWI/SNF complex subunit SMARCC1	SMARCC1	8.24659e-16	3.14809e-08	2	S	DRKASANARKRKHSPSPPPPTPTESRKKSGK	KHS(1)PS(1)PPPPTPTESR	KHS(73.07)PS(70.59)PPPPT(-70.59)PT(-76.35)ES(-78.45)R	5	0.78333	0.79027	33402000	34682000	15851000	10201000	330
Q92922	SWI/SNF complex subunit SMARCC1	SMARCC1	8.24659e-16	3.14809e-08	2	S	RRDRKASANARKRKHSPSPPPPTPTESRKKS	KHS(1)PS(1)PPPPTPTESR	KHS(73.07)PS(70.59)PPPPT(-70.59)PT(-76.35)ES(-78.45)R	3	0.78333	0.79027	33402000	34682000	15851000	10201000	328
A0A087WV04	SUN domain-containing ossification factor	SUCO	2.81869e-33	1.3781e-11	1	S	EVDPNDLYIVEPLKFSPEKKKKRCKYKIEKI	EVDPNDLYIVEPLKFS(1)PEK	EVDPNDLY(-89.52)IVEPLKFS(89.52)PEK	16	0.7834	1.3079	84817000	66776000	27429000	23945000	540
Q14676-3	Mediator of DNA damage checkpoint protein 1	MDC1	1.44628e-57	5.01899e-13	1	S	AVRAAESLTAIPEPASPQLLETPIHASQIQK	AAESLTAIPEPAS(0.999)PQLLETPIHASQIQK	AAES(-47.85)LT(-42.6)AIPEPAS(33.09)PQLLET(-33.09)PIHAS(-50.72)QIQK	13	0.78409	0.82484	204230000	175050000	78787000	49380000	1488
Q99567	Nuclear pore complex protein Nup88	NUP88	3.43458e-44	2.88657e-08	1	S	SPPLLCTREDVEVAESPLRVLAETPDSFEKH	EDVEVAES(1)PLR	EDVEVAES(83.09)PLR	8	0.7848	1.4402	17481000	15288000	5573100	6479500	517
A0A2R8Y695	IQ motif and SEC7 domain-containing protein 1	IQSEC1	2.76024e-09	3.98866e-07	1	S	EQTLSKQTYHKEARNSWDSPAFSNDVIRKRH	NS(1)WDSPAFSNDVIR	NS(43.32)WDS(-43.32)PAFS(-70.15)NDVIR	2	0.78482	1.6728	11124000	8287200	3929700	3865800	516
P29966	Myristoylated alanine-rich C-kinase substrate	MARCKS	1.50811e-05	0.00129036	1	S	KKKKKRFSFKKSFKLSGFSFKKNKKEAGEGG	SFKLS(0.951)GFS(0.049)FK	S(-40.52)FKLS(12.85)GFS(-12.85)FK	5	0.78575	1.2115	18921000	14266000	6321900	4781100	167
P37275-3	Zinc finger E-box-binding homeobox 1	ZEB1	8.934e-41	3.66472e-09	1	S	SANANEPQDSTVNLQSPLKMTNSPVLPVGST	NNDQPQSANANEPQDSTVNLQS(1)PLK	NNDQPQS(-73.49)ANANEPQDS(-42.05)T(-34.59)VNLQS(34.59)PLK	22	0.78914	0.83532	20930000	16075000	4906700	4212400	612
Q9ULM3	YEATS domain-containing protein 2	YEATS2	4.12405e-06	5.40577e-14	1	S	LPQYVTVKGGHMIAVSPQKQVITPGEGIAQS	GGHMIAVS(1)PQK	GGHMIAVS(74.48)PQK	8	0.79034	0.98661	25592000	23490000	8544400	7367400	627
P16949	Stathmin	STMN1	1.15107e-19	8.99586e-12	1;2	S	ELEKRASGQAFELILSPRSKESVPEFPLSPP	RAS(1)GQAFELILS(1)PR	RAS(44.85)GQAFELILS(44.85)PR	12	0.79169	1.4615	48820000	38988000	36637000	34979000	25
P46013	Antigen KI-67	MKI67	2.81739e-91	1.45525e-23	1	S	QESLTAGKATKIPCESPPLEVVDTTASTKRH	IPCES(1)PPLEVVDTTASTKR	IPCES(79.25)PPLEVVDT(-79.25)T(-81.95)AS(-85.75)T(-85.75)KR	5	0.79174	0.85532	56550000	46453000	17855000	11911000	2708
H0YH87	Ataxin-2	ATXN2	3.25546e-05	3.74736e-05	1	S	NETSPSFSKAENKGISPVVSEHRKQIDDLKK	GIS(1)PVVSEHR	GIS(48.4)PVVS(-48.4)EHR	3	0.79202	1.5863	46862000	34862000	19000000	21025000	624
Q2TB10	Zinc finger protein 800	ZNF800	2.05014e-48	3.18496e-06	1	S	DIATKPGQPLFLDSISPKKSFKTRKQKSSSK	DSITPDIATKPGQPLFLDS(0.261)IS(0.739)PK	DS(-87.26)IT(-84.61)PDIAT(-46.06)KPGQPLFLDS(-4.53)IS(4.53)PK	21	0.79224	1.0046	367200000	275230000	103610000	62620000	336
Q12873-3	Chromodomain-helicase-DNA-binding protein 3	CHD3	2.72982e-51	2.01917e-06	1	S	NSRIGEKMETEADAPSPAPSLGERLEPRKIP	METEADAPS(0.99)PAPS(0.01)LGER	MET(-73.15)EADAPS(20.04)PAPS(-20.04)LGER	9	0.79264	1.0062	20096000	16625000	6724700	5043000	1660
E7EVA0	Microtubule-associated protein;Microtubule-associated protein 4	MAP4	1.7138e-94	6.99189e-64	1	T	MSPLSETEMALGKDVTPPPETEVVLIKNVCL	DVT(1)PPPETEVVLIK	DVT(39.02)PPPET(-39.02)EVVLIK	3	0.79327	0.70315	101070000	82292000	140390000	65130000	538
Q09666	Neuroblast differentiation-associated protein AHNAK	AHNAK	9.80742e-39	4.68847e-18	1	S	FDIKSPKFKAEAPLPSPKLEGELQAPDLELS	FKAEAPLPS(1)PK	FKAEAPLPS(105.17)PK	9	0.79335	0.82486	110960000	84840000	31808000	19624000	5110
Q14980-2	Nuclear mitotic apparatus protein 1	NUMA1	3.77275e-165	8.65507e-34	1	S	PRTQPDGTSVPGEPASPISQRLPPKVESLES	TQPDGTSVPGEPAS(0.962)PIS(0.038)QR	T(-135.25)QPDGT(-66.01)S(-55.24)VPGEPAS(13.98)PIS(-13.98)QR	14	0.79434	0.89438	220810000	180390000	96913000	59906000	1743
Q9UHB6	LIM domain and actin-binding protein 1	LIMA1;TRMT1	3.31841e-18	2.8363e-33	1	S	KPLSPDSRASSLSESSPPKAMKKFQAPARET	ASSLSES(0.057)S(0.943)PPK	AS(-112.65)S(-89.47)LS(-47.26)ES(-12.21)S(12.21)PPK	8	0.79545	1.1426	18030000	12132000	16132000	11123000	374
Q96JM3	Chromosome alignment-maintaining phosphoprotein 1	CHAMP1	0.00498074	0.0102627	1	S	KPGPPLSPEIRSPAGSPELRKPSGSPDLWKL	SPAGS(1)PELR	S(-43.05)PAGS(43.05)PELR	5	0.79639	1.0406	5064800	4420300	5201100	3909200	436
A0A1B0GTL5			5.61651e-05	7.32246e-07	1	S	PEPKPEWVSDKGLQPSTPPPKPPRLFTPSRS	GLQPS(0.5)T(0.5)PPPKPPR	GLQPS(0)T(0)PPPKPPR	5	0.79707	0.90658	24234000	20098000	10543000	8608400	898
A0A1B0GTL5			5.61651e-05	7.32246e-07	1	T	EPKPEWVSDKGLQPSTPPPKPPRLFTPSRSQ	GLQPS(0.5)T(0.5)PPPKPPR	GLQPS(0)T(0)PPPKPPR	6	0.79707	0.90658	24234000	20098000	10543000	8608400	899
G3V198	Nuclear pore complex protein Nup160	NUP160	1.68304e-46	5.23261e-61	1	S	IVQPVSGAVYDRPGASPKRNHDGECTAAPTN	LIRPEYAWIVQPVSGAVYDRPGAS(1)PK	LIRPEY(-110.91)AWIVQPVS(-63.07)GAVY(-63.34)DRPGAS(63.07)PK	24	0.79735	0.78151	185680000	158680000	97378000	49833000	1122
Q8IWI9-3	MAX gene-associated protein	MGA	0.000222327	0.0004207	1	S	GRTKSSYKSILPYPVSPKQKYSHVILGDKVT	SILPYPVS(1)PK	S(-64.44)ILPY(-41.48)PVS(41.48)PK	8	0.80078	1.0193	9845100	7722200	6949600	5159700	924
E9PK91	Bcl-2-associated transcription factor 1	BCLAF1	3.71489e-08	2.67977e-05	1;2	S	ERSGSGSVGNGSSRYSPSQNSPIHHIPSRRS	Y(0.057)S(0.941)PS(0.262)QNS(0.74)PIHHIPSR	Y(-11.37)S(11.37)PS(-4.34)QNS(4.34)PIHHIPS(-34.69)R	2	0.80138	0.79234	114670000	95136000	25491000	14064000	285;283;285
P42677	40S ribosomal protein S27;40S ribosomal protein S27-like	RPS27L;RPS27	0.000680667	0.00190031	1	S	LCQPTGGKARLTEGCSFRRKQH_________	LTEGCS(1)FR	LT(-56.17)EGCS(56.17)FR	6	0.8023	1.488	9341400	8382700	8871400	8749100	94;78
Q9P2B4	CTTNBP2 N-terminal-like protein	CTTNBP2NL	8.69432e-22	1.16171e-34	1	S	DQQASGLQSPPSRDLSPTLIDNSAAKQLARN	DLS(1)PTLIDNSAAK	DLS(52.37)PT(-52.37)LIDNS(-94.36)AAK	3	0.80291	1.2607	52356000	44111000	29447000	26494000	488
I3L2T8	Nuclear distribution protein nudE homolog 1	NDE1	0.000222327	0.00053202	1	S	LESKLASCRNLVYDQSPNRTGGPASGRSSKN	NLVYDQS(1)PNR	NLVY(-40.05)DQS(40.05)PNR	7	0.8041	1.5972	17502000	8851400	10651000	12676000	75
P49916-4	DNA ligase 3	LIG3	1.72662e-26	1.70045e-05	1	S	KAVVQAKLTTTGQVTSPVKGASFVTSTNPRK	LTTTGQVT(0.09)S(0.91)PVK	LT(-87.8)T(-68.22)T(-61.17)GQVT(-10.07)S(10.07)PVK	9	0.8052	0.98346	41152000	37122000	24934000	16320000	123
Q8ND56-3	Protein LSM14 homolog A	LSM14A	3.68097e-22	3.74086e-23	1;2	S	SLVGQQFGAVGVGRSSPQLDPLRKSPTMEQA	S(0.478)S(0.522)PQLDPLRKS(0.765)PT(0.233)MEQAVQT(0.002)AS(0.001)AHLPAPAAVGR	S(-0.38)S(0.38)PQLDPLRKS(5.18)PT(-5.18)MEQAVQT(-26.63)AS(-30.05)AHLPAPAAVGR	2	0.80668	1.0974	102050000	94095000	90314000	53963000	142
Q8ND56-3	Protein LSM14 homolog A	LSM14A	0.000824666	0.00129437	1	S	SSLVGQQFGAVGVGRSSPQLDPLRKSPTMEQ	S(0.5)S(0.5)PQLDPLR	S(0)S(0)PQLDPLR	1	0.80668	1.0974	31775000	23815000	16769000	11147000	141
Q9H7N4	Splicing factor, arginine/serine-rich 19	SCAF1	3.03905e-153	9.69184e-190	1	S	PRAPEGDDFLSLHAESDGEGALQVDLGEPAP	APEGDDFLS(0.003)LHAES(0.997)DGEGALQVDLGEPAPAPPAADSR	APEGDDFLS(-25.73)LHAES(25.73)DGEGALQVDLGEPAPAPPAADS(-137.27)R	14	0.80702	0.75809	84284000	72856000	160360000	82059000	453
Q9UKJ3-2	G patch domain-containing protein 8	GPATCH8	6.37776e-21	1.68523e-16	1	S	ADSERGPKPEPPGSGSPAPPRRRRRAQDDSQ	GPKPEPPGS(0.027)GS(0.973)PAPPR	GPKPEPPGS(-15.6)GS(15.6)PAPPR	11	0.80772	0.88697	51502000	41068000	14823000	10142000	662
A8MV73	Activating transcription factor 7-interacting protein 1	ATF7IP	5.52363e-292	4.12727e-41	1	S	NVKNKQDDDLNCEPLSPHNITPEPVSKLPAE	NKQDDDLNCEPLS(1)PHNITPEPVSK	NKQDDDLNCEPLS(37.2)PHNIT(-37.2)PEPVS(-93.63)K	13	0.80809	0.90544	127560000	119570000	32570000	19670000	113
E9PG46	AP2-associated protein kinase 1	AAK1	1.61479e-24	8.31137e-08	2	S	PPAVQGQKVGSLTPPSSPKTQRAGHRRILSD	VGSLT(1)PPS(0.631)S(0.369)PK	VGS(-39.89)LT(38.99)PPS(2.34)S(-2.34)PK	8	0.8081	1.0726	21414000	23555000	10637000	8882000	623
E9PG46	AP2-associated protein kinase 1	AAK1	1.61479e-24	8.31137e-08	2	T	TTPPPAVQGQKVGSLTPPSSPKTQRAGHRRI	VGSLT(1)PPS(0.631)S(0.369)PK	VGS(-39.89)LT(38.99)PPS(2.34)S(-2.34)PK	5	0.8081	1.0726	21414000	23555000	10637000	8882000	620
Q5VUA4	Zinc finger protein 318	ZNF318	2.50719e-06	3.47861e-06	1	S	IISKAFGGEEVILKGSPEEKVVLAEKSEPSH	AFGGEEVILKGS(1)PEEK	AFGGEEVILKGS(45.35)PEEK	12	0.80842	1.1099	3001400	3545600	4002400	3041600	1420
K7EJV0	Septin-9	SEPT9	1.26131e-254	2.4453e-134	1	S	_MIICPTRPFTALKRSFEVEEVETPNSTPPR	S(1)FEVEEVETPNSTPPR	S(145.59)FEVEEVET(-145.59)PNS(-149.74)T(-153.67)PPR	1	0.80888	1.1042	88842000	71711000	23408000	17607000	15
Q7Z417	Nuclear fragile X mental retardation-interacting protein 2	NUFIP2	0.00176142	0.00167713	1	T	TEHPVFPKAYELEKRTSPQVLGSILKSGTTS	T(0.5)S(0.5)PQVLGSILK	T(0)S(0)PQVLGS(-53.98)ILK	1	0.80898	1.3293	21451000	21471000	8648600	8414900	571
H0Y5S0	Transducin-like enhancer protein 4	TLE4	2.16476e-63	3.2078e-23	1	S	NGLDKTRLLKKDAPISPASIASSSSTPSSKS	DAPIS(1)PASIASSSSTPSSK	DAPIS(36.26)PAS(-36.26)IAS(-74.85)S(-80.13)S(-85.27)S(-90.25)T(-95.86)PS(-100.41)S(-104.74)K	5	0.81012	0.82583	23252000	17420000	7257700	4877800	25
E7EVA0	Microtubule-associated protein;Microtubule-associated protein 4	MAP4	4.64577e-145	1.44346e-09	1	S	FMISPETVTGTGKKCSLPAEEDSVLEKLGER	KCS(1)LPAEEDSVLEK	KCS(103.9)LPAEEDS(-103.9)VLEK	3	0.81025	1.3855	336320000	282080000	122010000	114800000	653
P18583-6	Protein SON	SON	2.43186e-278	0	1	S	PLPVKESDQTLAALLSPKESSGGEKEVPPPP	DTEEPLPVKESDQTLAALLS(1)PK	DT(-207.76)EEPLPVKES(-123.81)DQT(-74.21)LAALLS(74.21)PK	20	0.81046	0.8583	176070000	137970000	136400000	70267000	1697
Q14684-2	Ribosomal RNA processing protein 1 homolog B	RRP1B	1.84066e-05	1.63348e-21	1	S	SQSGPSGSHPQGPRGSPTGGAQLLKRKRKLG	GS(0.994)PT(0.006)GGAQLLK	GS(22.42)PT(-22.42)GGAQLLK	2	0.81054	1.0194	105690000	92241000	64513000	57173000	495
Q5HY57	Emerin	EMD	9.33056e-10	6.11274e-07	1	S	________MDNYADLSDTELTTLLRRYNIPH	MDNY(0.001)ADLS(0.752)DT(0.219)ELT(0.021)T(0.007)LLR	MDNY(-27.77)ADLS(5.35)DT(-5.35)ELT(-15.55)T(-20.36)LLR	8	0.81075	0.66634	5169300	4085200	1539600	760410	8
Q9UEY8-2	Gamma-adducin	ADD3	3.24597e-12	2.1299e-95	1	S	ATVTAFSFEDDTVPLSPLKYMAQRQQREKTR	HKSDVEIPATVTAFSFEDDT(0.005)VPLS(0.995)PLK	HKS(-127.59)DVEIPAT(-125.59)VT(-113.92)AFS(-78.25)FEDDT(-23.05)VPLS(23.05)PLK	24	0.81118	1.3156	25764000	26750000	23828000	37277000	423
Q9NX40	OCIA domain-containing protein 1	OCIAD1	1.2911e-67	1.2911e-67	1	S	SYVKTCQEKFKKLENSPLGEALRSGQARRSS	LENS(1)PLGEALR	LENS(146.77)PLGEALR	4	0.81185	1.2531	271730000	218390000	77067000	64623000	108
Q5VUA4	Zinc finger protein 318	ZNF318	0.00241956	0.00227954	1	S	PHPPSPVDPYLLTKNSPPFLKSDHPVGHISG	NS(1)PPFLK	NS(61.78)PPFLK	2	0.8143	0.96013	58658000	49130000	33403000	24097000	709
Q14676-3	Mediator of DNA damage checkpoint protein 1	MDC1	1.7481e-42	3.30003e-28	1	S	CLSPPRAIPGDQHPESPVHTEPMGIQGRGRQ	AIPGDQHPES(0.997)PVHT(0.003)EPMGIQGR	AIPGDQHPES(25.02)PVHT(-25.02)EPMGIQGR	10	0.81435	0.91884	135850000	122640000	86452000	53680000	793
E7EVA0	Microtubule-associated protein;Microtubule-associated protein 4	MAP4	1.66829e-216	1.65196e-145	1	S	ALATKTEVALAKDMESPTKLDVTLAKDMQPS	DMES(0.999)PT(0.001)KLDVTLAK	DMES(31.28)PT(-31.28)KLDVT(-118.66)LAK	4	0.81482	1.3669	2270000000	1829600000	721510000	688700000	297
F8VZN8	Protein phosphatase 1 regulatory subunit 12A	PPP1R12A	3.91459e-12	1.79475e-12	1	S	PTSPIKKFPTTATKISPKEEERKDESPATWR	FPTTAT(0.023)KIS(0.976)PK	FPT(-55.56)T(-36.94)AT(-16.21)KIS(16.21)PK	9	0.8149	1.092	62223000	48891000	15991000	11953000	422
Q86XL3	Ankyrin repeat and LEM domain-containing protein 2	ANKLE2	5.76514e-06	4.33919e-05	1	S	QFPAVHRWKSAVLCYSPSDRQSWPSPAVKGR	SAVLCYS(0.827)PS(0.173)DR	S(-66.25)AVLCY(-33.14)S(6.79)PS(-6.79)DR	7	0.81528	1.2983	14098000	11312000	5141100	5274800	866
Q9UQ35	Serine/arginine repetitive matrix protein 2	SRRM2	8.60308e-07	0.000912187	1	S	SSLPVQPEVALKRVPSPTPAPKEAVREGRPP	RVPS(0.95)PT(0.05)PAPK	RVPS(12.81)PT(-12.81)PAPK	4	0.8153	0.68779	252610000	202360000	14513000	8114200	2581
Q9NQS7-2	Inner centromere protein	INCENP	2.83098e-40	4.35742e-18	1	T	WRERVLAPILPDNFSTPTGSRTDSQSVRHSP	VLAPILPDNFS(0.184)T(0.649)PT(0.114)GS(0.053)R	VLAPILPDNFS(-5.47)T(5.47)PT(-7.56)GS(-10.89)R	12	0.81553	1.2275	15832000	11238000	7970200	6503500	292
E7EVA0	Microtubule-associated protein;Microtubule-associated protein 4	MAP4	2.70729e-11	9.92917e-05	1	S	TTTAAAVASTGPSSRSPSTLLPKKPTAIKTE	S(0.995)PS(0.005)TLLPK	S(23.05)PS(-23.05)T(-34.78)LLPK	1	0.8186	1.0521	179730000	152250000	102670000	77409000	1970
Q14152-2	Eukaryotic translation initiation factor 3 subunit A	EIF3A	3.11071e-06	0.000690239	1	S	LARRQTIEERKERLESLNIQREKEELEQREA	LES(1)LNIQR	LES(77.66)LNIQR	3	0.8189	1.763	10786000	10273000	3861700	5080200	550
H7C4X9	Protein kinase C-binding protein 1	ZMYND8	2.16693e-71	2.90968e-16	1	S	DVVGKTPPSTTVGSHSPPETPVLTRSSAQTS	TPPSTTVGS(0.011)HS(0.988)PPET(0.001)PVLTR	T(-101.68)PPS(-43.56)T(-44.28)T(-38.19)VGS(-19.42)HS(19.42)PPET(-32.77)PVLT(-58.09)R	11	0.81929	0.79122	38010000	32783000	17350000	9369500	683
H0YFI1	Ragulator complex protein LAMTOR1	LAMTOR1	5.60224e-138	9.57813e-184	1	S	__UDREERKLLLDPSSPPTKALNGAEPNYHS	KLLLDPS(0.017)S(0.983)PPTK	KLLLDPS(-17.68)S(17.68)PPT(-35.01)K	8	0.81932	0.90313	64583000	55642000	28100000	16550000	14
Q5JWB9	Transmembrane protein 230	TMEM230	3.65986e-22	3.70911e-30	1	S	ATGIPSSKVKYSRLSSTDDGYIDLQFKKTPP	LS(0.004)S(0.942)T(0.055)DDGYIDLQFKK	LS(-24.24)S(12.37)T(-12.37)DDGY(-45.87)IDLQFKK	3	0.81964	1.6174	74948000	61575000	27488000	33362000	24
Q5JSZ5-5	Protein PRRC2B	PRRC2B	0.00019301	0.000293092	1	S	VAQSNSSEEEAREAGSPAQEFKYQKSLPPRF	EAGS(1)PAQEFK	EAGS(68.66)PAQEFK	4	0.81977	1.4044	12249000	9845600	5611800	7044400	613
O75683	Surfeit locus protein 6	SURF6	2.58216e-08	4.98178e-06	1	S	EKIQEARGQGSAKELSPAALEKRRRRKQERD	ELS(1)PAALEK	ELS(88.16)PAALEK	3	0.82008	1.1498	79877000	76016000	51491000	40830000	138
P42166	Lamina-associated polypeptide 2, isoforms beta/gamma;Thymopoietin;Thymopentin;Lamina-associated polypeptide 2, isoform alpha;Thymopoietin;Thymopentin	TMPO	4.69398e-52	3.47956e-52	1	T	SKGPPDFSSDEEREPTPVLGSGAAAAGRSRA	GPPDFSSDEEREPT(0.998)PVLGS(0.002)GAAAAGR	GPPDFS(-56.24)S(-45.83)DEEREPT(27.67)PVLGS(-27.67)GAAAAGR	14	0.82044	0.79583	176530000	135000000	58074000	31949000	74;74
P46013	Antigen KI-67	MKI67	1.93018e-51	3.56387e-51	1	S	EESMTDEKTTKIACKSPPPESVDTPTSTKQW	IACKS(1)PPPESVDTPTSTK	IACKS(70.73)PPPES(-70.73)VDT(-90.78)PT(-98.28)S(-100.13)T(-99.4)K	5	0.82046	0.92777	144460000	120120000	43367000	28002000	1131
Q9ULH0-4	Kinase D-interacting substrate of 220 kDa	KIDINS220	1.3056e-07	0.000189981	1	S	DKDRKAEGKVERVPKSPEHSAEPIRTFIKAK	VPKS(0.998)PEHS(0.002)AEPIR	VPKS(27.1)PEHS(-27.1)AEPIR	4	0.82108	1.0225	170900000	145550000	8351600	5938700	1536
Q8WUA2	Peptidyl-prolyl cis-trans isomerase-like 4	PPIL4	1.09364e-20	1.30201e-18	1	S	DDPFDDPPDLLIPDRSPEPTREQLDSGRIGA	INHTVILDDPFDDPPDLLIPDRS(0.9)PEPT(0.1)R	INHT(-42.14)VILDDPFDDPPDLLIPDRS(9.56)PEPT(-9.56)R	23	0.82191	0.88457	133890000	107380000	98666000	57478000	178
Q13247-3	Serine/arginine-rich splicing factor 6	SRSF6	6.95731e-33	2.4766e-18	1	S	DIKSKSRSRSQSRSNSPLPVPPSKALKLGAR	S(0.001)NS(0.999)PLPVPPSK	S(-30.31)NS(30.31)PLPVPPS(-103)K	3	0.82255	0.94939	40921000	42571000	36747000	33577000	303
P46087-2	Probable 28S rRNA (cytosine(4447)-C(5))-methyltransferase	NOP2	1.32284e-108	5.07692e-107	1	S	NAPPKGTDTQTPAVLSPSKTQATLKPKDHHQ	GTDTQTPAVLS(0.949)PS(0.051)K	GT(-129.14)DT(-102.07)QT(-56.74)PAVLS(12.65)PS(-12.65)K	11	0.82313	0.91256	271360000	236340000	96581000	63563000	728
K7ENW5	Thymidine kinase;Thymidine kinase, cytosolic	TK1	6.7283e-12	2.87786e-15	1	S	___MSCINLPTVLPGSPSKTRGQIQVILGPM	SCINLPT(0.001)VLPGS(0.861)PS(0.138)K	S(-73.23)CINLPT(-28.6)VLPGS(7.97)PS(-7.97)K	12	0.82318	1.2679	21669000	19152000	7494400	7238600	13
Q9NTI5-2	Sister chromatid cohesion protein PDS5 homolog B	PDS5B	1.57658e-41	1.2599e-14	1	S	RMETVSNASSSSNPSSPGRIKGRLDSSEMDH	METVSNASSSSNPS(0.094)S(0.905)PGR	MET(-95.9)VS(-88.77)NAS(-70.25)S(-66.28)S(-62.23)S(-50.43)NPS(-9.81)S(9.81)PGR	15	0.82372	0.93026	14594000	12559000	9882000	4647600	120;1166
Q16643	Drebrin	DBN1	8.72952e-05	1.63385e-07	1	S	GAIGQRLSNGLARLSSPVLHRLRLREDENAE	LS(0.002)S(0.998)PVLHR	LS(-27.49)S(27.49)PVLHR	3	0.824	1.3207	825110000	693830000	476220000	454730000	142
E7ETD6	Nucleosome-remodeling factor subunit BPTF	BPTF	7.08825e-106	8.47601e-05	1	S	KLYPKDRVLDDVSIRSPETKCPKQNSIENDI	VLDDVS(0.007)IRS(0.993)PETK	VLDDVS(-21.33)IRS(21.33)PET(-37.76)K	9	0.82473	1.0258	23399000	14795000	12009000	9737000	1161
A0A0B4J210	La-related protein 1	LARP1	7.61271e-16	6.14606e-08	1;2	S	ANKLFGAPEPSTIARSLPTTVPESPNYRNTR	S(0.998)LPT(0.001)T(0.001)VPESPNYR	S(29.11)LPT(-30.8)T(-29.11)VPES(-78.97)PNY(-88.21)R	1	0.82496	1.3169	56390000	45089000	20564000	17365000	766
A6NNK5	Tumor suppressor p53-binding protein 1	TP53BP1	4.50029e-13	4.50029e-13	1	S	KEQNPPPARSEDMPFSPKASVAAMEAKEQLS	SEDMPFS(1)PK	S(-86.62)EDMPFS(86.62)PK	7	0.82502	0.94455	96283000	86222000	51529000	32204000	270
O60264	SWI/SNF-related matrix-associated actin-dependent regulator of chromatin subfamily A member 5	SMARCA5	0	3.42116e-153	1	S	AGPADAEMEEIFDDASPGKQKEIQEPDPTYE	GGPEGVAAQAVASAASAGPADAEMEEIFDDAS(1)PGKQK	GGPEGVAAQAVAS(-106.85)AAS(-85.64)AGPADAEMEEIFDDAS(85.64)PGKQK	32	0.82529	0.89151	254310000	259730000	360760000	238610000	66
S4R3H4	Apoptotic chromatin condensation inducer in the nucleus	ACIN1	1.89628e-29	1.6981e-25	1	S	DRKKASLVALPEQTASEEETPPPLLTKEASS	ASLVALPEQT(0.068)AS(0.917)EEET(0.015)PPPLLTK	AS(-53.81)LVALPEQT(-11.31)AS(11.31)EEET(-17.89)PPPLLT(-43.84)K	12	0.82578	0.71529	82790000	78314000	40495000	19661000	352
A0A087WTD7	A-kinase anchor protein 13	AKAP13	3.15039e-09	6.43438e-16	1	S	PSIAKSGSLDSELSVSPKRNSISRTHKDKGP	SGSLDSELS(0.042)VS(0.958)PK	S(-89.73)GS(-86.65)LDS(-51.6)ELS(-13.54)VS(13.54)PK	11	0.82642	1.0384	18511000	16102000	6441100	5459500	1344
Q8ND56-3	Protein LSM14 homolog A	LSM14A	3.68097e-22	3.74086e-23	1;2	S	VGVGRSSPQLDPLRKSPTMEQAVQTASAHLP	S(0.478)S(0.522)PQLDPLRKS(0.765)PT(0.233)MEQAVQT(0.002)AS(0.001)AHLPAPAAVGR	S(-0.38)S(0.38)PQLDPLRKS(5.18)PT(-5.18)MEQAVQT(-26.63)AS(-30.05)AHLPAPAAVGR	11	0.82728	1.1539	70276000	70280000	89077000	54838000	151
H0Y4V9	La-related protein 4B	LARP4B	8.64946e-19	3.67434e-14	1	S	VPASCAVSATYERSPSPAHLPDDPKVAEKQR	S(0.007)PS(0.993)PAHLPDDPK	S(-21.43)PS(21.43)PAHLPDDPK	3	0.82749	1.1081	65977000	56129000	61966000	43961000	167
O60264	SWI/SNF-related matrix-associated actin-dependent regulator of chromatin subfamily A member 5	SMARCA5	0.00482364	0.00622889	1	S	LFAHFIQPAAQKTPTSPLKMKPGRPRIKKDE	TPT(0.143)S(0.857)PLK	T(-62.18)PT(-7.77)S(7.77)PLK	4	0.82752	0.8004	18289000	16157000	22968000	13222000	116
H7BXG7	Protein transport protein Sec31A	SEC31A	1.05858e-15	2.68882e-27	1	S	DRLCRAQGEPVAGHESPKIPYEKQQLPKGRP	AQGEPVAGHES(1)PKIPYEK	AQGEPVAGHES(43.41)PKIPY(-43.41)EK	11	0.82824	1.0841	208200000	153760000	63854000	51943000	532
H0Y8J2	Centromere protein C	CENPC	6.59278e-20	1.17867e-71	1	S	DHHSEADEEFYLSVGSPSVLLDAKTSVSQNV	NINDHHSEADEEFYLS(0.002)VGS(0.836)PS(0.162)VLLDAK	NINDHHS(-95.84)EADEEFY(-70.64)LS(-26.93)VGS(7.13)PS(-7.13)VLLDAK	19	0.82838	0.72663	24484000	30594000	111490000	62889000	65
H0YHC3	Nucleosome assembly protein 1-like 1	NAP1L1	1.29642e-39	1.13443e-25	1	T	QILAALQERLDGLVETPTGYIESLPRVVKRR	LDGLVET(0.994)PT(0.006)GYIESLPR	LDGLVET(22.04)PT(-22.04)GY(-55.61)IES(-52.33)LPR	7	0.82901	1.0521	16444000	12566000	9512400	4600600	24
J3QRP6	Na(+)/H(+) exchange regulatory cofactor NHE-RF1	SLC9A3R1	5.13094e-27	6.40274e-07	1	S	EQENSREALAEAALESPRPALVRSASSDTSE	EALAEAALES(1)PRPALVR	EALAEAALES(46.46)PRPALVR	10	0.82903	1.3396	44394000	32588000	14686000	13348000	161
Q96KR1	Zinc finger RNA-binding protein	ZFR	1.79419e-20	3.16872e-08	1	S	SQRFNIHNNRKRRRDSDGVDGFEAEGKKDKK	RRDS(1)DGVDGFEAEGK	RRDS(49.04)DGVDGFEAEGK	4	0.82934	1.3719	52349000	44988000	13220000	10944000	1054
Q9UQ35	Serine/arginine repetitive matrix protein 2	SRRM2	2.27279e-30	2.41775e-11	2	S	VKAQTPPGPSLSGSKSPCPQEKSKDSLVQSC	VKAQT(0.997)PPGPS(0.004)LS(0.016)GS(0.111)KS(0.872)PCPQEK	VKAQT(25.92)PPGPS(-25.92)LS(-17.51)GS(-8.95)KS(8.95)PCPQEK	16	0.82948	0.71867	152830000	147310000	25179000	13903000	1014
O60934	Nibrin	NBN	1.17554e-14	0.000389235	1	S	VSNTLAKMRIPNYQLSPTKLPSINKSKDRAS	IPNYQLS(0.945)PT(0.055)KLPSINK	IPNY(-45.99)QLS(12.38)PT(-12.38)KLPS(-41.95)INK	7	0.83024	0.78429	155580000	121150000	5345100	3836700	432
Q03164-2	Histone-lysine N-methyltransferase 2A;MLL cleavage product N320;MLL cleavage product C180	KMT2A	0.000389257	0.000852601	1	S	PPTPPILSTDRSREDSPELNPPPGIEDNRQC	S(0.229)REDS(0.771)PELNPPPGIEDNR	S(-5.28)REDS(5.28)PELNPPPGIEDNR	5	0.83057	0.92845	17883000	12484000	6588100	4559200	1820
Q8TC07-2	TBC1 domain family member 15	TBC1D15	3.52393e-16	1.40633e-12	1	S	SNALPTLSASGARNDSPTQIPVSSDVCRLTP	NDS(0.998)PT(0.002)QIPVSSDVCR	NDS(27.59)PT(-27.59)QIPVS(-82.4)S(-82.23)DVCR	3	0.83144	1.0914	39718000	33643000	14165000	10678000	658
Q15149-4	Plectin	PLEC	2.41574e-06	2.74484e-25	1	S	ELQLVTYKAQLEPVASPAKKPKVQSGSESVI	AQLEPVAS(1)PAKKPK	AQLEPVAS(46.89)PAKKPK	8	0.83145	0.86441	199770000	173240000	181970000	108660000	1435;1298
A9Z1X7	Serine/arginine repetitive matrix protein 1	SRRM1	4.13219e-06	0.000185226	1	S	QRRYSPSPPPKRRTASPPPPPKRRASPSPPP	TAS(1)PPPPPK	T(-34.34)AS(34.34)PPPPPK	3	0.832	0.64214	64679000	57197000	62550000	26741000	625
F5H7V1	Nardilysin	NRD1	2.05451e-07	0.000927195	1	S	ARLGADESEEEGRRGSLSNAGDPEIVKSPSD	RGS(0.89)LS(0.11)NAGDPEIVK	RGS(9.08)LS(-9.08)NAGDPEIVK	3	0.83278	1.281	18817000	15916000	13317000	12143000	94
Q9UJ14-5	Gamma-glutamyltransferase 7;Gamma-glutamyltransferase 7 heavy chain;Gamma-glutamyltransferase 7 light chain	GGT7	2.72982e-51	8.41448e-20	1	S	DPDSFLKSARLQRLPSSSSEMGSQDGSPLRE	LPS(0.995)S(0.004)SSEMGSQDGSPLR	LPS(23.52)S(-23.52)S(-35.64)S(-44.71)EMGS(-68.75)QDGS(-94.46)PLR	3	0.83319	1.4193	59069000	45735000	12513000	11703000	72
Q02156	Protein kinase C epsilon type	PRKCE	1.01529e-26	6.86209e-20	1	T	VNNFDQDFTREEPVLTLVDEAIVKQINQEEF	DVNNFDQDFTREEPVLT(1)LVDEAIVK	DVNNFDQDFT(-45.15)REEPVLT(45.15)LVDEAIVK	17	0.83417	0.98889	19013000	8528200	12771000	5648500	710
P20700	Lamin-B1	LMNB1	1.66132e-05	1.18343e-05	1;2	S	PPRMGSRAGGPTTPLSPTRLSRLQEKEELRE	AGGPT(0.074)T(0.926)PLS(0.761)PT(0.239)R	AGGPT(-11.13)T(11.13)PLS(5.08)PT(-5.08)R	9	0.83432	0.93338	128270000	105680000	70126000	46948000	23
Q9UHB7	AF4/FMR2 family member 4	AFF4	3.70181e-05	0.000319551	1	S	SPGLGSKAVGMPSPVSPKLSPGNSGNYSSGA	AVGMPS(0.01)PVS(0.99)PK	AVGMPS(-20.11)PVS(20.11)PK	9	0.83559	1.0412	9803100	8349800	6213500	3921600	1058
A0A0C4DG68	Pumilio homolog 2	PUM2	1.64865e-28	2.12426e-28	1	S	ADCKDFNRTPGSRQASPTEVVERLGPNTNPS	QAS(1)PTEVVER	QAS(63.89)PT(-63.89)EVVER	3	0.83571	1.0321	62576000	49889000	42201000	30068000	73
Q8TD16	Protein bicaudal D homolog 2	BICD2	1.21323e-09	0.00240499	1	S	TSPGGRTSPEARGRRSPILLPKGLLAPEAGR	S(1)PILLPK	S(59.35)PILLPK	1	0.83636	1.1503	47417000	39607000	19606000	17470000	582
Q96JM3	Chromosome alignment-maintaining phosphoprotein 1	CHAMP1	1.49631e-08	3.20248e-05	1	S	VPPVSPELRKPGPPLSPEIRSPAGSPELRKP	KPGPPLS(1)PEIR	KPGPPLS(62.68)PEIR	7	0.83657	0.78843	87351000	72645000	32953000	17668000	427
P85037	Forkhead box protein K1	FOXK1	8.75456e-30	1.31565e-40	1	S	RSGGLQTPECLSREGSPIPHDPEFGSKLASV	EGS(1)PIPHDPEFGSK	EGS(115.26)PIPHDPEFGS(-115.26)K	3	0.83672	0.92202	217760000	193390000	44837000	30440000	445
E9PK91	Bcl-2-associated transcription factor 1	BCLAF1	3.71489e-08	2.67977e-05	2	S	GSVGNGSSRYSPSQNSPIHHIPSRRSPAKTI	Y(0.325)S(0.666)PS(0.076)QNS(0.929)PIHHIPS(0.004)R	Y(-3.09)S(3.09)PS(-11.21)QNS(11.21)PIHHIPS(-24.57)R	7	0.83715	0.79234	100120000	84389000	25491000	14064000	290;288;290
P35658-2	Nuclear pore complex protein Nup214	NUP214	0.00243963	0.00243963	1	S	IESHTKSLPKVPAKLSPMKQAQLRNFLAKRK	VPAKLS(1)PMK	VPAKLS(47.71)PMK	6	0.83739	1.0044	35872000	25257000	22242000	17677000	929
P51858-2	Hepatoma-derived growth factor	HDGF	1.12588e-105	9.6835e-60	1	S	EKGALKRRAGDLLEDSPKRPKEAENPEGEEK	RAGDLLEDS(1)PK	RAGDLLEDS(67.41)PK	9	0.83796	0.7457	1777600000	1416700000	961320000	560780000	158
Q14684-2	Ribosomal RNA processing protein 1 homolog B	RRP1B	1.74078e-106	1.82744e-39	1	S	PEQKPLHGVLKTPTSSPASSPLVAKKPLTTT	TPTS(0.008)S(0.989)PAS(0.003)SPLVAK	T(-82.35)PT(-42.82)S(-20.86)S(20.86)PAS(-25.24)S(-38.55)PLVAK	5	0.83987	1.0119	59804000	52002000	31142000	22856000	714
O95453-4	Poly(A)-specific ribonuclease PARN	PARN	2.23093e-24	2.11288e-05	1	S	GRKKAKKLKRMKKELSPAGSISKNSPATLFE	ELS(1)PAGSISK	ELS(42.89)PAGS(-42.89)IS(-48.79)K	3	0.83996	1.044	121420000	100490000	102860000	65997000	444
Q8WYP5	Protein ELYS	AHCTF1	1.84518e-125	2.33641e-125	1	S	EKLEAQDSGEEARNLSFNELYPSGTLKLQYN	NLS(1)FNELYPSGTLK	NLS(127.01)FNELY(-134.62)PS(-127.01)GT(-135.29)LK	3	0.84022	0.97421	74834000	91698000	48727000	33640000	1541
Q9HCN4-3	GPN-loop GTPase 1	GPN1	2.49204e-16	1.86168e-12	1	S	MGSVALDAGTAKDSLSPVLHPSDLILTRGTL	DS(0.01)LS(0.99)PVLHPSDLILTR	DS(-20.08)LS(20.08)PVLHPS(-52.6)DLILT(-67.43)R	4	0.84062	1.1971	51111000	40152000	10408000	8090500	219
A0A0U1RRM7	ATR-interacting protein	ATRIP	1.5467e-05	1.72106e-05	1	S	SERANKLAAPSVSHVSPRKNPSVVIKPEACS	LAAPS(0.011)VS(0.184)HVS(0.805)PR	LAAPS(-18.77)VS(-6.41)HVS(6.41)PR	10	0.8408	0.99426	11438000	8984600	4904900	3791200	131
P16402	Histone H1.4;Histone H1.3;Histone H1.2	HIST1H1E;HIST1H1D;HIST1H1C	7.1923e-89	2.47613e-07	1	S	KKAKKAGATAGKRKASGPPVSELITKAVAAS;KKKAAKKAGGTPRKASGPPVSELITKAVAAS;KKKARKSAGAAKRKASGPPVSELITKAVAAS	KAS(1)GPPVSELITK	KAS(68)GPPVS(-68)ELIT(-121.36)K	3	0.84094	1.0537	32784000	26723000	5534100	3966200	36;37;36
Q9NR30	Nucleolar RNA helicase 2	DDX21	3.41981e-27	7.67694e-16	1	S	VVSSKTKKVTKNEEPSEEEIDAPKPKKMKKE	NEEPS(1)EEEIDAPKPK	NEEPS(86.8)EEEIDAPKPK	5	0.8413	0.9943	358330000	296100000	121030000	88051000	121
F2Z2K0	NSFL1 cofactor p47	NSFL1C	1.04812e-21	4.957e-05	1	S	SERSGQQIVGPPRKKSPNELVDDLFKGAKEH	KKS(1)PNELVDDLFK	KKS(43.76)PNELVDDLFK	3	0.84167	1.1312	32467000	22785000	8739100	5793100	114
F8W9J4	Dystonin	DST	2.30628e-49	2.02349e-05	1	S	ADDINGLMTKLKRQKSFSEDVISHKGDLRYI	S(0.998)FS(0.002)EDVISHK	S(26.38)FS(-26.38)EDVIS(-103.22)HK	1	0.84259	1.1557	28832000	27184000	7940800	6470700	1922;3968
C9JE98	Nuclear receptor corepressor 2	NCOR2	5.5942e-25	3.09974e-05	1	S	RPSLLTPTGDPRANASPQKPLDLKQLKQRAA	ANAS(1)PQKPLDLK	ANAS(48.04)PQKPLDLK	4	0.84305	0.91114	266860000	249130000	145970000	88848000	938
Q96JM3	Chromosome alignment-maintaining phosphoprotein 1	CHAMP1	4.58595e-10	5.0326e-05	1	S	KSSSVSPSSWKSPPASPESWKSGPPELRKTA	SPPAS(0.996)PES(0.004)WK	S(-70.42)PPAS(23.51)PES(-23.51)WK	5	0.84404	1.1497	14452000	10671000	9895100	9186000	386
E9PGC8	Microtubule-associated protein 1A;MAP1A heavy chain;MAP1 light chain LC2	MAP1A	9.67231e-34	6.59155e-07	1	S	SSPQKGLEVERWLAESPVGLPPEEEDKLTRS	WLAES(1)PVGLPPEEEDKLTR	WLAES(89.48)PVGLPPEEEDKLT(-89.48)R	5	0.84476	1.3047	30727000	24014000	13957000	12581000	2014
Q15052-2	Rho guanine nucleotide exchange factor 6	ARHGEF6	2.91809e-23	5.20265e-31	1	S	SANFQQGHGSSTRKDSIPQVLLPEEEKLIIE	KDS(1)IPQVLLPEEEKLIIEETR	KDS(85.49)IPQVLLPEEEKLIIEET(-85.49)R	3	0.84484	1.2676	24672000	21796000	15711000	12452000	530
P49006	MARCKS-related protein	MARCKSL1	3.59629e-83	1.63287e-26	1	S	KAPRGDVTAEEAAGASPAKANGQENGHVKSN	GDVTAEEAAGAS(1)PAK	GDVT(-93.89)AEEAAGAS(93.89)PAK	12	0.84516	1.2383	42224000	31894000	17172000	14585000	22
A0A1B0GTL5			7.962e-200	2.98607e-50	1	S	VGLSNRGPETEGEDASPSALVVGPPETKEEG	GPETEGEDAS(0.995)PS(0.005)ALVVGPPETK	GPET(-73.34)EGEDAS(23.2)PS(-23.2)ALVVGPPET(-118.74)K	10	0.84605	0.94969	30571000	24693000	4936500	3072900	938
H3BMT0	Hematological and neurological expressed 1-like protein	HN1L	0.000199145	0.000644275	1	S	QHLNPPGGKTSDIFGSPVTATSRLAHPNKPK	TSDIFGS(0.926)PVT(0.063)AT(0.005)S(0.005)R	T(-38.78)S(-38.78)DIFGS(11.64)PVT(-11.64)AT(-22.58)S(-22.58)R	7	0.84641	0.93897	19080000	16649000	3405500	2423200	81
Q92890	Ubiquitin fusion degradation protein 1 homolog	UFD1L	1.18343e-05	0.000224493	1	S	DEAGGRFVAFSGEGQSLRKKGRKP_______	FVAFS(0.002)GEGQS(0.998)LR	FVAFS(-28.05)GEGQS(28.05)LR	10	0.84663	1.5278	13146000	12006000	6354000	7185900	299
Q9H6F5	Coiled-coil domain-containing protein 86	CCDC86	2.52523e-32	7.4261e-09	1	S	AGLESPQGQPEPGAASPQRQQDLHLESPQRQ	LQQGAGLESPQGQPEPGAAS(1)PQR	LQQGAGLES(-51.34)PQGQPEPGAAS(51.34)PQR	20	0.84667	0.9301	156540000	126110000	57465000	37529000	91
Q9Y4B6-3	Protein VPRBP	VPRBP	1.33208e-76	3.24541e-76	1	S	SQSPAIKKQLDRHLPSPPTLDSIITEYLREQ	HLPS(0.993)PPT(0.007)LDSIITEYLR	HLPS(21.3)PPT(-21.3)LDS(-77.22)IIT(-124.62)EY(-132.68)LR	4	0.84696	0.86756	16323000	15266000	13017000	6245700	551
Q8WX93-2	Palladin	PALLD	8.16402e-25	8.11804e-13	1	S	KLGFPKKASRTARIASDEEIQGTKDAVIQDL	IAS(1)DEEIQGTK	IAS(82.69)DEEIQGT(-82.69)K	3	0.84769	1.3215	71735000	60727000	27262000	26571000	669
H0Y8J2	Centromere protein C	CENPC	5.81506e-23	4.46076e-19	1	S	YQGRPSGGFVISGVLSPDTISSKRKAKENIG	PSGGFVISGVLS(0.932)PDT(0.044)IS(0.012)S(0.012)K	PS(-78.02)GGFVIS(-35.53)GVLS(13.26)PDT(-13.26)IS(-19.01)S(-19.01)K	12	0.84851	0.65783	5945700	6394300	5848600	3564300	680
Q8N1G0	Zinc finger protein 687	ZNF687	3.34728e-22	5.65923e-42	1	S	GSGSSPKATDIPASASPPPVAGVPFFKQSPG	ATDIPAS(0.003)AS(0.997)PPPVAGVPFFK	AT(-50.8)DIPAS(-25.21)AS(25.21)PPPVAGVPFFK	9	0.84901	0.77967	100780000	91740000	21235000	12092000	253
Q9Y6X9-2	MORC family CW-type zinc finger protein 2	MORC2	0.00132773	0.000933559	1	S	RPSTEEPVRRPQRPRSPPLPAVIRNAPSRPP	S(1)PPLPAVIR	S(66.06)PPLPAVIR	1	0.84936	0.88474	143590000	115260000	64596000	39666000	553
A0A0G2JNZ2	Protein scribble homolog	SCRIB	6.45777e-28	7.3129e-28	1	S	SPDFAEELRSLEPSPSPGPQEEDGEVALVLL	S(0.075)LEPS(0.225)PS(0.7)PGPQEEDGEVALVLLGRPSPGAVGPEDVALCSSR	S(-9.68)LEPS(-4.93)PS(4.93)PGPQEEDGEVALVLLGRPS(-36.86)PGAVGPEDVALCS(-54.22)S(-54.22)R	7	0.84949	0.9946	25200000	17665000	10137000	9008800	1581
Q86XL3	Ankyrin repeat and LEM domain-containing protein 2	ANKLE2	1.23008e-26	8.15012e-09	1	S	EDAEKFARGICDYFPSPSKTSLPLSPVKTAP	GICDYFPS(0.96)PS(0.04)K	GICDY(-44.02)FPS(13.77)PS(-13.77)K	8	0.84968	1.1364	16652000	15542000	9628800	7857200	259
K7EMU2	cAMP-dependent protein kinase type I-alpha regulatory subunit;cAMP-dependent protein kinase type I-alpha regulatory subunit, N-terminally processed	PRKAR1A	1.31823e-22	6.56578e-19	1	S	LQKAGTRTDSREDEISPPPPNPVVKGRRRRG	EDEIS(1)PPPPNPVVK	EDEIS(57.29)PPPPNPVVK	5	0.85002	0.97973	217000000	179290000	55485000	39579000	83
H3BUU9	Cadherin-11	CDH11	1.88126e-28	3.06353e-07	1	S	EYQYMPRPGLRPAPNSVDVDDFINTRIQEAD	PGLRPAPNS(1)VDVDDFINTR	PGLRPAPNS(87.74)VDVDDFINT(-87.74)R	9	0.85084	1.2695	37513000	25976000	17636000	13857000	588
A0A1B0GTL5			5.14515e-85	2.82814e-50	1	S	QPSTPPPKPPRLFTPSRSQEEEEEKAAVGLS	LFT(0.024)PS(0.623)RS(0.354)QEEEEEKAAVGLSNR	LFT(-14.2)PS(2.46)RS(-2.46)QEEEEEKAAVGLS(-115.63)NR	5	0.85146	1.6135	173100000	148440000	59719000	63097000	911
Q53F19-2	Uncharacterized protein C17orf85	C17orf85	0.00182988	0.00288041	1	S	DEMDYDLELKMISTPSPKKSMKMTMYADEVE	MIS(0.061)T(0.047)PS(0.892)PK	MIS(-11.68)T(-12.78)PS(11.68)PK	6	0.85205	1.0366	19992000	18360000	19174000	13128000	135
Q76FK4-2	Nucleolar protein 8	NOL8	3.06835e-06	7.0002e-06	1	S	SEEEDVTEETDHRNSSPGEASLLEKETTRFF	NS(0.009)S(0.991)PGEASLLEK	NS(-20.6)S(20.6)PGEAS(-48.53)LLEK	3	0.85325	0.9476	26169000	20586000	10639000	7378200	1031
Q13263-2	Transcription intermediary factor 1-beta	TRIM28	9.5172e-258	3.2103e-233	1	S	APSAAASASASAAASSPAGGGAEALELLEHC	STAPSAAASASASAAAS(0.09)S(0.909)PAGGGAEALELLEHCGVCR	S(-45.72)T(-45.72)APS(-45.72)AAAS(-40.99)AS(-40.66)AS(-35.35)AAAS(-10.04)S(10.04)PAGGGAEALELLEHCGVCR	18	0.85332	0.96873	741270000	744010000	801270000	568180000	50
H0Y360	AMP deaminase 2	AMPD2	3.13199e-12	5.49918e-12	1	S	IEQLEERRQRLERQISQDVKLEPDILLRAKQ	QIS(1)QDVKLEPDILLR	QIS(66.61)QDVKLEPDILLR	3	0.8544	1.5912	69250000	54157000	38345000	41025000	139
Q15648	Mediator of RNA polymerase II transcription subunit 1	MED1	5.65844e-07	0.00349669	1	S	GEGLRPQMASSKNYGSPLISGSTPKHERGSP	NYGS(0.998)PLISGSTPK	NY(-35.55)GS(33.13)PLIS(-33.9)GS(-33.9)T(-33.13)PK	4	0.85445	0.91257	10392000	8275700	3432100	2269100	1433
Q86TM6-2	E3 ubiquitin-protein ligase synoviolin	SYVN1	7.47268e-10	0.00707876	1	S	PDAAELRRRRLQKLESPVAH___________	LQKLES(1)PVAH	LQKLES(65.84)PVAH	6	0.85461	1.0584	32902000	28123000	20085000	14009000	561
Q13425	Beta-2-syntrophin	SNTB2	4.58443e-30	4.00052e-64	1	S	EGAAPQSPSFSGSEDSGSPKHQNSTKDRKII	KPSLVSDLPWEGAAPQSPSFS(0.002)GS(0.131)EDS(0.563)GS(0.303)PK	KPS(-94.2)LVS(-91.86)DLPWEGAAPQS(-32.07)PS(-31.84)FS(-25.09)GS(-6.32)EDS(2.7)GS(-2.7)PK	26	0.85476	0.65868	170190000	148200000	102420000	53744000	231
C9JRH2	Regulator of chromosome condensation	RCC1	0.000505564	4.75577e-05	1	S	_____MSPKRIAKRRSPPADAIPKSKKVKVS	S(1)PPADAIPK	S(48.95)PPADAIPK	1	0.85564	0.65315	68385000	54073000	251820000	114450000	11
Q86XL3	Ankyrin repeat and LEM domain-containing protein 2	ANKLE2	1.36245e-22	9.1518e-09	1	S	SLEEIKNRQNAARNNSPPTVGAFGHTRCSAF	NNS(1)PPTVGAFGHTR	NNS(48.64)PPT(-48.64)VGAFGHT(-91.76)R	3	0.85605	1.2336	136410000	113240000	58144000	47469000	662
P84157-2	Matrix-remodeling-associated protein 7	MXRA7	0	2.36417e-19	1	S	EGPEEEDGEGFSFKYSPGKLRGNQYKKMMTK	QEEEQDLDGEKGPSSEGPEEEDGEGFSFKYS(1)PGK	QEEEQDLDGEKGPS(-96.58)S(-108.68)EGPEEEDGEGFS(-38.07)FKY(-79.3)S(38.07)PGK	31	0.8561	0.95276	846510000	972710000	33473000	22870000	144;144
H7BYY2	BCL-6 corepressor	BCOR	2.30888e-52	0.000345671	1	S	GHARKTAVQDRKDGSSPPLLEKQTVTKDVTD	KDGS(0.116)S(0.884)PPLLEK	KDGS(-8.82)S(8.82)PPLLEK	5	0.85612	0.9207	72766000	58411000	42391000	28035000	423
Q9P206	Uncharacterized protein KIAA1522	KIAA1522	2.18865e-06	4.92629e-06	1	S	GTPTLPPKGLAGPPASPGKAQPPKPERVTSL	GLAGPPAS(1)PGK	GLAGPPAS(76.73)PGK	8	0.85645	1.1774	22209000	20465000	17932000	13194000	545
Q7Z3K3-5	Pogo transposable element with ZNF domain	POGZ	2.61569e-76	5.59235e-28	1	S	SLDSEPSVPSAAKPPSPEKTAPVASTPSSTP	SLDSEPSVPSAAKPPS(1)PEK	S(-89.17)LDS(-77.66)EPS(-54.72)VPS(-34.76)AAKPPS(34.76)PEK	16	0.85666	0.76559	138660000	120670000	55693000	28513000	330
E9PRL8	7-dehydrocholesterol reductase	DHCR7	0.000133091	0.000883685	1	S	__MAAKSQPNIPKAKSLDGVTNDRTASQGQW	AKS(1)LDGVTNDR	AKS(50.79)LDGVT(-50.79)NDR	3	0.85734	1.7308	14530000	12403000	2110500	2629100	14
A0A0U1RQZ9	Probable global transcription activator SNF2L2	SMARCA2	1.56802e-09	9.48915e-08	1	S	EKAKKRRGRPPAEKLSPNPPKLTKQMNAIID	GRPPAEKLS(1)PNPPK	GRPPAEKLS(55.55)PNPPK	9	0.85806	0.66771	46374000	37610000	19246000	10178000	1377
A0A182DWI4	Selenoprotein S	VIMP	3.00368e-20	5.74018e-07	1	S	GKSYKGNAKKPQEEDSPGPSTSSVLKRKSDR	KPQEEDS(1)PGPSTSSVLKR	KPQEEDS(47.57)PGPS(-47.57)T(-58.03)S(-62.36)S(-66.34)VLKR	7	0.85833	1.2031	35580000	29070000	8949600	7649100	117
P49792	E3 SUMO-protein ligase RanBP2	RANBP2	4.54012e-36	3.79569e-16	1	T	ASFPTEESSINYTFKTPEKAKEKKKPEDSPS	NLFASFPTEES(0.001)S(0.002)INY(0.043)T(0.09)FKT(0.864)PEK	NLFAS(-50.65)FPT(-34.01)EES(-31.07)S(-26.65)INY(-13.05)T(-9.81)FKT(9.81)PEK	19	0.85883	1.0974	53493000	47497000	39743000	19665000	2613
E7EXA6	Chromosome transmission fidelity protein 18 homolog	CHTF18	2.11551e-09	5.02756e-26	1	S	AEASARVENSPQVDGSPPGLEGLLGGIGEKG	VENSPQVDGS(1)PPGLEGLLGGIGEK	VENS(-33.09)PQVDGS(33.09)PPGLEGLLGGIGEK	10	0.86036	0.89649	24497000	20867000	8578200	5483900	871
Q14123-2	Calcium/calmodulin-dependent 3',5'-cyclic nucleotide phosphodiesterase 1C	PDE1C	4.04449e-42	5.54712e-15	1	S	_____________MESPTKEIEEFESNSLKY	MES(0.961)PT(0.039)KEIEEFESNSLK	MES(13.87)PT(-13.87)KEIEEFES(-105.06)NS(-109.77)LK	3	0.8604	1.1705	48448000	42136000	21155000	19269000	3
Q15149-4	Plectin	PLEC	1.31553e-62	7.67436e-35	1	S	DMLSGNAGGFRSRSSSVGSSSSYPISPAVSR	S(0.045)S(0.045)S(0.91)VGSSSSYPISPAVSR	S(-13.08)S(-13.08)S(13.08)VGS(-47.09)S(-64.81)S(-70.15)S(-75.95)Y(-106.91)PIS(-94.63)PAVS(-99.13)R	3	0.8604	0.81617	168580000	142250000	70511000	36638000	4386;4249
A0A1B0GTL5	Rab11 family-interacting protein 5	RAB11FIP5	6.03993e-212	7.84576e-42	1	S	PRSTDDTWPRGSRSNSSSEAVLGQEELSAQA	S(0.065)NS(0.924)S(0.011)SEAVLGQEELSAQAK	S(-11.52)NS(11.52)S(-19.26)S(-39.56)EAVLGQEELS(-177.51)AQAK	3	0.86042	1.4724	35298000	32373000	9975700	10348000	395
H0YJA2	Zinc finger CCCH domain-containing protein 14	ZC3H14	4.01821e-33	5.18816e-33	1	S	HLMQTRDLVQPDKPASPKFIVTLDGVPSPPG	DLVQPDKPAS(1)PK	DLVQPDKPAS(118.2)PK	10	0.86083	0.95545	170110000	144750000	120370000	75224000	431
Q8TBE7	Solute carrier family 35 member G2	SLC35G2	1.28317e-99	1.62034e-05	1	S	YWRNLRKQDYQEILDSPIK____________	QDYQEILDS(1)PIK	QDY(-131.73)QEILDS(131.73)PIK	9	0.86096	1.1584	16638000	14649000	7404000	6917200	409
Q9UHB6	LIM domain and actin-binding protein 1	LIMA1;TRMT1	9.13871e-20	1.10922e-19	1	S	QVKSEVQQPVHPKPLSPDSRASSLSESSPPK	SEVQQPVHPKPLS(0.992)PDS(0.008)R	S(-49.5)EVQQPVHPKPLS(21.2)PDS(-21.2)R	13	0.86286	0.97998	747230000	610490000	237610000	157170000	362
A8MT37	Glycogen synthase kinase-3 beta;Glycogen synthase kinase-3 alpha	GSK3A;GSK3B	2.04801e-24	1.89953e-05	1	Y	FGSAKQLVRGEPNVSYICSRYYRAPELIFGA	GEPNVS(0.193)Y(0.801)ICS(0.006)R	GEPNVS(-6.17)Y(6.17)ICS(-21.58)R	7	0.86313	1.2983	57099000	49200000	22707000	18214000	197
Q8N8A6	ATP-dependent RNA helicase DDX51	DDX51	1.7075e-13	4.06587e-06	1	S	RRPRRRRRVNDAEPGSPEAPQGKRRKADGED	VNDAEPGS(1)PEAPQGK	VNDAEPGS(75.56)PEAPQGK	8	0.86349	0.87451	44761000	36447000	8798100	5868900	83
Q9H6F5	Coiled-coil domain-containing protein 86	CCDC86	1.01347e-200	7.24767e-118	1	S	LVEFESNPEETREPGSPPSVQRAGLGSPERP	ALVEFESNPEET(0.041)REPGS(0.955)PPS(0.004)VQR	ALVEFES(-51.86)NPEET(-13.63)REPGS(13.63)PPS(-24.29)VQR	17	0.86353	1.0647	183280000	172960000	43866000	28985000	47
Q9BRD0	BUD13 homolog	BUD13	5.26891e-07	1.52492e-05	1;2	T	RHDTPDPSPRRARHDTPDPSPLRGARHDSDT	HDT(1)PDPS(1)PLR	HDT(81.9)PDPS(81.9)PLR	3	0.86359	0.6036	10470000	7517000	13581000	7825800	159
P51798	H(+)/Cl(-) exchange transporter 7	CLCN7	3.15124e-61	3.62407e-26	1	S	RQSPRSALFRVGHMSSVELDDELLDPDMDPP	VGHMS(0.19)S(0.81)VELDDELLDPDMDPPHPFPK	VGHMS(-6.3)S(6.3)VELDDELLDPDMDPPHPFPK	6	0.86392	0.63824	23718000	50029000	13299000	6760400	61
P46013	Antigen KI-67	MKI67	7.55245e-15	1.02621e-09	1	S	DKPTTDEKTTKIACKSPQPDPVDTPASTKQR	IACKS(1)PQPDPVDTPASTK	IACKS(52.68)PQPDPVDT(-52.68)PAS(-55.99)T(-58.49)K	5	0.86397	1.0886	37003000	30300000	14032000	12128000	2344
Q92576-2	PHD finger protein 3	PHF3	8.45741e-06	7.98274e-06	1	S	CKICIGRMAPPVDDLSPKKVKVVVGVARKHS	MAPPVDDLS(1)PK	MAPPVDDLS(47.77)PK	9	0.86419	0.91589	97788000	86162000	63956000	44719000	1045
M0R3F1	Heterogeneous nuclear ribonucleoprotein U-like protein 1	HNRNPUL1	2.08104e-96	7.16781e-69	1	S	RGRGYFEHREDRRGRSPQPPAEEDEDDFDDT	RGRS(1)PQPPAEEDEDDFDDTLVAIDTYNCDLHFK	RGRS(61.95)PQPPAEEDEDDFDDT(-61.95)LVAIDT(-115.8)Y(-118.14)NCDLHFK	4	0.86439	0.79857	106310000	103960000	318530000	197110000	43
Q05682-5	Caldesmon	CALD1	3.10384e-111	1.021e-05	1	S	GSSLKIEERAEFLNKSVQKSSGVKSTHQAAI	AEFLNKS(1)VQK	AEFLNKS(82.07)VQK	7	0.86451	1.5344	41938000	33695000	18381000	19151000	395
Q09666	Neuroblast differentiation-associated protein AHNAK	AHNAK	1.56475e-23	3.15061e-16	1	S	VSVGAPDLSLEASEGSIKLPKMKLPQFGIST	VSVGAPDLSLEAS(0.118)EGS(0.882)IKLPK	VS(-69.25)VGAPDLS(-43.1)LEAS(-8.74)EGS(8.74)IKLPK	16	0.86458	1.1304	156980000	138910000	7813900	6246300	5400
C9JM79	Peptidyl-prolyl cis-trans isomerase G	PPIG	0.0369136	0.0369136		T	TPSRSRSRDRFRRSETPPHWRQEMQRAQRMR	S(0.003)ET(0.997)PPHWR	S(-24.74)ET(24.74)PPHWR	3	0.86458	0.56105	6801000	6866700	5585700	2186200	351
I6LM39	Methyl-CpG-binding protein 2	MECP2	0.00697681	0.0117938	1	S	EKSPGKLLVKMPFQTSPGGKAEGGGATTSTQ	MPFQT(0.5)S(0.5)PGGK	MPFQT(0)S(0)PGGK	6	0.86498	0.67225	32783000	28507000	17752000	10397000	229
I6LM39	Methyl-CpG-binding protein 2	MECP2	0.00697681	0.0117938	1	T	LEKSPGKLLVKMPFQTSPGGKAEGGGATTST	MPFQT(0.5)S(0.5)PGGK	MPFQT(0)S(0)PGGK	5	0.86498	0.67225	32783000	28507000	17752000	10397000	228
A0A087WUT6	Eukaryotic translation initiation factor 5B	EIF5B	0	1.3104e-51	1	S	GQKKNQKNKPGPNIESGNEDDDASFKIKTVA	NKPGPNIES(1)GNEDDDASFK	NKPGPNIES(75.46)GNEDDDAS(-75.46)FK	9	0.86503	1.2226	738240000	707200000	159930000	141940000	214
H3BMI8	Telomeric repeat-binding factor 2-interacting protein 1	TERF2IP	4.61708e-126	5.33256e-146	1	S	LRGQEHKYLLGDAPVSPSSQKLKRKAEEDPE	YLLGDAPVS(0.974)PS(0.021)S(0.005)QK	Y(-119)LLGDAPVS(16.6)PS(-16.6)S(-23.31)QK	9	0.86509	1.0372	71000000	62843000	28978000	22040000	32
Q8TAD8	Smad nuclear-interacting protein 1	SNIP1	3.55881e-16	8.51126e-17	1	S	DVVLPAGVVVKQERLSPEVAPPAHRRPDHSG	QERLS(1)PEVAPPAHR	QERLS(97.29)PEVAPPAHR	5	0.86524	1.1144	123810000	100030000	51195000	32220000	35
E9PMS6	LIM domain only protein 7	LMO7	7.6069e-35	4.74571e-52	1	S	KREDRVTTEIQLPSQSPVEEQSPASLSSLRS	VTTEIQLPS(0.105)QS(0.889)PVEEQS(0.005)PAS(0.001)LSSLR	VT(-44.58)T(-44.58)EIQLPS(-9.28)QS(9.28)PVEEQS(-22.42)PAS(-30.57)LS(-38.15)S(-37.46)LR	11	0.86542	1.1093	18443000	18192000	171240000	107720000	432
Q86UP2-2	Kinectin	KTN1	6.64721e-05	2.85715e-16	1	T	IPGKKVEPVPVTKQPTPPSEAAASKKKPGQK	QPT(1)PPSEAAASK	QPT(48.41)PPS(-48.41)EAAAS(-63.62)K	3	0.86581	0.70096	7629200	6753500	18403000	14583000	153
Q13263-2	Transcription intermediary factor 1-beta	TRIM28	0	0	1	S	SAAAASAAAASAASGSPGPGEGSAGGEKRST	AASAAAASAAAASAAS(0.001)GS(0.998)PGPGEGSAGGEKR	AAS(-199.14)AAAAS(-122.84)AAAAS(-61.2)AAS(-28.96)GS(28.96)PGPGEGS(-36.22)AGGEKR	18	0.8659	0.98095	1407400000	1433400000	513390000	382600000	19
H7C1A6	Adenylate cyclase type 3	ADCY3	0.000363052	0.000317636	1	S	GSALPNGAPASSKSSSPALIETKEPNGSAHS	S(0.119)S(0.119)S(0.762)PALIETK	S(-8.06)S(-8.06)S(8.06)PALIET(-37.72)K	3	0.86668	1.1976	10078000	7543800	6946800	6107100	281
E9PGC8	Microtubule-associated protein 1A;MAP1A heavy chain;MAP1 light chain LC2	MAP1A	0.000468379	0.000508639	1	S	HPGEPALGEAEERCLSPDDSTVKMASPPPSG	CLS(1)PDDSTVK	CLS(42.56)PDDS(-42.56)T(-42.56)VK	3	0.86673	1.3815	8262900	6825300	9845500	10402000	1224
A9Z1X7	Serine/arginine repetitive matrix protein 1	SRRM1	2.79368e-210	2.63438e-138	1	S	RHSPSPRPRAPQTSSSPPPVRRGASSSPQRR	APQTSS(0.002)S(0.998)PPPVR	APQT(-81.34)S(-52.66)S(-26.05)S(26.05)PPPVR	7	0.86758	0.73961	69609000	58089000	62920000	30431000	705
Q32MZ4-3	Leucine-rich repeat flightless-interacting protein 1	LRRFIP1	3.59001e-42	2.34754e-51	1	S	AATLASLGGTSSRRGSGDTSISIDTEASIRE	RGS(0.996)GDT(0.004)SISIDTEASIR	RGS(23.86)GDT(-23.86)S(-37.16)IS(-72.36)IDT(-104.09)EAS(-111.03)IR	3	0.86759	1.3452	35732000	30267000	31808000	31050000	88
H3BM89	60S ribosomal protein L4	RPL4	1.42014e-05	0.0007093	1	S	PMHKMINTDLSRILKSPEIQRALRAPRKKIH	ILKS(1)PEIQR	ILKS(45.43)PEIQR	4	0.86797	1.2399	36089000	31133000	24148000	21836000	201
P49736	DNA replication licensing factor MCM2	MCM2	7.89236e-26	8.30914e-43	1	S	SSPAQRRRGNDPLTSSPGRSSRRTDALTSSP	GNDPLTS(0.043)S(0.957)PGR	GNDPLT(-42.69)S(-13.52)S(13.52)PGR	8	0.86805	0.74538	300820000	257110000	245290000	122970000	27
A0A0A0MSA7	Eukaryotic translation initiation factor 4 gamma 3	EIF4G3	0.00698181	0.00552905	1	S	KQEEKPKPDPVLKSPSPVLRLVLSGEKKEQE	S(0.001)PS(0.999)PVLR	S(-29.66)PS(29.66)PVLR	3	0.86821	1.0177	5509900	7372700	5553800	4436000	231
Q9UQ35	Serine/arginine repetitive matrix protein 2	SRRM2	1.00299e-05	0.0170068	1;2	T	RSATPPATRNHSGSRTPPVALNSSRMSCFSR	T(1)PPVALNSSR	T(58.4)PPVALNS(-58.4)S(-58.4)R	1	0.87006	0.79511	79860000	65673000	34843000	19682000	2104
Q14980-2	Nuclear mitotic apparatus protein 1	NUMA1	6.13658e-12	7.42735e-11	1	T	QQRKRVSLEPHQGPGTPESKKATSCFPRPMT	VS(0.001)LEPHQGPGT(0.985)PES(0.015)K	VS(-32.85)LEPHQGPGT(18.27)PES(-18.27)K	11	0.87066	0.81225	296580000	276460000	114720000	68049000	1986
Q9UBI6	Guanine nucleotide-binding protein G(I)/G(S)/G(O) subunit gamma-12	GNG12	4.26279e-13	3.45219e-06	1	S	KASADLMSYCEEHARSDPLLIGIPTSENPFK	S(1)DPLLIGIPTSENPFK	S(66.49)DPLLIGIPT(-66.49)S(-68.77)ENPFK	1	0.87066	0.79735	9858300	8935900	4341000	2728700	49
E7EUR8	Protein FAM193A	FAM193A	8.99508e-08	3.9363e-05	1	S	SPGEHQQNSKLVLAESPQPKGKNK_______	LVLAES(1)PQPK	LVLAES(78.32)PQPK	6	0.87128	1.2588	22249000	21598000	10711000	11109000	998
P46013	Antigen KI-67	MKI67	6.22752e-60	6.66232e-16	1	S	TEPTGDSKSIKAFKESPKQILDPAASVTGSR	AFKES(1)PKQILDPAASVTGSR	AFKES(110.76)PKQILDPAAS(-110.76)VT(-116.46)GS(-118.27)R	5	0.87148	1.0895	35804000	27034000	10892000	9988800	2528
E5RJN3	Condensin-2 complex subunit H2	NCAPH2	1.52698e-07	0.000245145	1	S	EASAPKAALEPKESRSPQQSAALPRRYMLRE	S(1)PQQSAALPR	S(57.07)PQQS(-57.07)AALPR	1	0.87168	1.1192	38015000	31486000	7049200	5786800	250
Q96E09	Protein FAM122A	FAM122A	1.03323e-41	1.47256e-09	1	S	EGGGSGGGGGLRRSNSAPLIHGLSDTSPVFQ	S(0.22)NS(0.779)APLIHGLSDT(0.001)SPVFQAEAPSAR	S(-5.49)NS(5.49)APLIHGLS(-33.75)DT(-31.89)S(-40.89)PVFQAEAPS(-89.77)AR	3	0.87186	1.0477	58138000	55450000	23884000	17656000	37
P49736	DNA replication licensing factor MCM2	MCM2	7.98798e-177	3.2714e-45	1	S	___MAESSESFTMASSPAQRRRGNDPLTSSP	AESSESFTMAS(0.055)S(0.945)PAQR	AES(-91.99)S(-85.78)ES(-87.31)FT(-64.25)MAS(-12.38)S(12.38)PAQR	12	0.87347	0.77659	21044000	20763000	6634000	4000500	13
P16949	Stathmin;Stathmin-2	STMN1;STMN2	0.000897455	0.00134639	1	S	SVPEFPLSPPKKKDLSLEEIQKKLEAAEERR	DLS(1)LEEIQK	DLS(58.17)LEEIQK	3	0.87358	1.2204	6083100	4282200	3268600	2680800	46
A0A0A0MSM0	Heat shock protein 105 kDa	HSPH1	0.000911811	0.000110315	1	S	NTCEPVVTQPKPKIESPKLERTPNGPNIDKK	IES(1)PKLER	IES(56.4)PKLER	3	0.87359	1.2545	589060000	474310000	470080000	399740000	733
P29966	Myristoylated alanine-rich C-kinase substrate	MARCKS	7.75346e-54	3.42131e-11	1	T	SPKAEDGATPSPSNETPKKKKKRFSFKKSFK	AEDGATPSPS(0.039)NET(0.961)PKKK	AEDGAT(-62.15)PS(-39.99)PS(-13.89)NET(13.89)PKKK	13	0.87415	0.94449	77325000	67308000	17217000	11304000	150
G3V599	Melanoma inhibitory activity protein 2;cTAGE family member 4;cTAGE family member 6;cTAGE family member 8;cTAGE family member 15;cTAGE family member 9	CTAGE5;MIA2;CTAGE4;CTAGE6;CTAGE8;CTAGE15;CTAGE9	3.12496e-217	1.08941e-24	1	S	TEAQSLEATCEKLNRSNSELEDEILCLEKEL	S(0.985)NS(0.015)ELEDEILCLEK	S(18.09)NS(-18.09)ELEDEILCLEK	1	0.87487	1.0791	42420000	33934000	24325000	20432000	672
E9PBY7	Zinc finger CCCH domain-containing protein 11A	ZC3H11A	1.1542e-11	1.25223e-15	1	T	RLGKKVEAPETNIDKTPKKAQVSKSLKERLG	KVEAPETNIDKT(1)PK	KVEAPET(-53.43)NIDKT(53.43)PK	12	0.87556	0.91984	33515000	27946000	15562000	7914900	321
Q9BXK5	Bcl-2-like protein 13	BCL2L13	2.83637e-72	4.07669e-72	1	S	LGLLSQEKLQEQHLSSPQGVQLDIASQSLDQ	LQEQHLS(0.197)S(0.803)PQGVQLDIASQSLDQEILLK	LQEQHLS(-6.11)S(6.11)PQGVQLDIAS(-73)QS(-86.88)LDQEILLK	8	0.87572	0.91043	29938000	22236000	32101000	19942000	38
Q8TEM1	Nuclear pore membrane glycoprotein 210	NUP210	0.00142175	1.35392e-05	1	T	HTVCTPRDLAVPAALTPRASPGHSPHYFAAS	DLAVPAALT(1)PR	DLAVPAALT(81.9)PR	9	0.87602	1.0514	62174000	57817000	37616000	26822000	1844
Q8ND56-3	Protein LSM14 homolog A	LSM14A	3.49683e-49	1.09743e-06	1	S	TASAHLPAPAAVGRRSPVSTRPLPSASQKAG	S(0.999)PVS(0.001)TRPLPSASQK	S(32.93)PVS(-32.93)T(-45.81)RPLPS(-77.14)AS(-101.25)QK	1	0.87605	0.98374	204030000	174960000	80469000	55886000	175
Q9Y232-4	Chromodomain Y-like protein	CDYL	8.5114e-06	2.61567e-12	1	S	_MDLAKSGIKILVPKSPVKSRTAVDGFQSES	ILVPKS(1)PVK	ILVPKS(47.84)PVK	6	0.87609	1.0129	174400000	160860000	105940000	75700000	15
P49792	E3 SUMO-protein ligase RanBP2	RANBP2	3.751e-35	5.18196e-28	1	S	VGTQSAGKVGEDEDGSDEEVVHNEDIHFEPI	VGEDEDGS(1)DEEVVHNEDIHFEPIVSLPEVEVK	VGEDEDGS(55.06)DEEVVHNEDIHFEPIVS(-55.06)LPEVEVK	8	0.87617	0.86293	102220000	83113000	99528000	67813000	2900
Q29RF7	Sister chromatid cohesion protein PDS5 homolog A	PDS5A	2.88943e-28	6.04091e-07	1	S	KPINKGRKRAAVGQESPGGLEAGNAKAPKLQ	AAVGQES(1)PGGLEAGNAK	AAVGQES(46.95)PGGLEAGNAK	7	0.87646	0.96676	49241000	50779000	32386000	20757000	1305
P62070-2	Ras-related protein R-Ras2	RRAS2	4.06361e-14	5.67956e-06	1	S	LVRVIRKFQEQECPPSPEPTRKEKDKKGCHC	KFQEQECPPS(0.997)PEPT(0.003)RK	KFQEQECPPS(24.85)PEPT(-24.85)RK	10	0.87677	1.0876	165540000	126460000	44953000	36897000	109
Q15067-2	Peroxisomal acyl-coenzyme A oxidase 1	ACOX1	1.59628e-129	1.47927e-18	1	S	SASFNPELLTHILDGSPEKTRRRREIENMIL	ERDSASFNPELLTHILDGS(1)PEK	ERDS(-108.24)AS(-108.27)FNPELLT(-71.95)HILDGS(71.95)PEK	19	0.87783	1.6419	41975000	36272000	3424700	4858900	26
Q9UQ35	Serine/arginine repetitive matrix protein 2	SRRM2	9.98326e-90	1.95624e-17	1	T	SCPGSLSLCAGVKSSTPPGESYFGVSSLQLK	S(0.008)S(0.008)T(0.984)PPGESYFGVSSLQLK	S(-20.8)S(-20.8)T(20.8)PPGES(-83.11)Y(-110.08)FGVS(-121.1)S(-125.48)LQLK	3	0.87847	0.84922	61954000	57229000	27579000	17264000	1043
Q9UQ35	Serine/arginine repetitive matrix protein 2	SRRM2	0.000511345	0.000511345	1	S	ALNSSRMSCFSRPSMSPTPLDRCRSPGMLEP	PS(0.002)MS(0.992)PT(0.006)PLDR	PS(-28.18)MS(22.1)PT(-22.1)PLDR	4	0.87912	0.76202	45193000	45506000	21740000	11066000	2123
O75475	PC4 and SFRS1-interacting protein	PSIP1	0.0379942	0.0418222	1	T	EKASNEDVTKAVDITTPKAARRGRKRKAEKQ	AVDIT(0.045)T(0.955)PK	AVDIT(-13.25)T(13.25)PK	6	0.87963	0.78485	21521000	25818000	33261000	14705000	141
A9Z1X7	Serine/arginine repetitive matrix protein 1	SRRM1	0.000654548	0.000741109	2	S	SPRRYSPPIQRRYSPSPPPKRRTASPPPPPK	RY(0.006)S(0.996)PS(0.998)PPPK	RY(-23.44)S(23.44)PS(28.05)PPPK	5	0.87999	0.70434	10364000	9675100	8340600	3792700	616
A9Z1X7	Serine/arginine repetitive matrix protein 1	SRRM1	0.000654548	0.000741109	2	S	SPSPRRYSPPIQRRYSPSPPPKRRTASPPPP	RY(0.006)S(0.996)PS(0.998)PPPK	RY(-23.44)S(23.44)PS(28.05)PPPK	3	0.87999	0.70434	10364000	9675100	8340600	3792700	614
Q9NTI5-2	Sister chromatid cohesion protein PDS5 homolog B	PDS5B	3.81176e-144	3.02061e-76	1	S	KRLKEDILENEDEQNSPPKKGKRGRPPKPLG	LKEDILENEDEQNS(1)PPKK	LKEDILENEDEQNS(137.52)PPKK	14	0.88086	0.8816	260160000	266750000	64115000	38348000	235;1283
F8W726	Ubiquitin-associated protein 2-like	UBAP2L	2.96147e-16	6.31276e-10	1	S	LVQYDLKNPSDSAVHSPFTKRQAFTPSSTMM	NPSDSAVHS(0.933)PFT(0.066)KR	NPS(-63.15)DS(-38.46)AVHS(11.48)PFT(-11.48)KR	9	0.88102	0.98927	82454000	57401000	27004000	19727000	427
P49916-4	DNA ligase 3	LIG3	3.23948e-07	1.38778e-05	1	S	KPSAMKVGEKLATKSSPVKVGEKRKAADETL	LAT(0.012)KS(0.316)S(0.672)PVKVGEK	LAT(-17.4)KS(-3.28)S(3.28)PVKVGEK	6	0.88124	1.0259	26518000	22960000	24279000	15786000	826
A0A087X0R7	Sentrin-specific protease 3	SENP3	1.66366e-35	5.6099e-11	1;2	S	HRGRRRGLAHPKNHLSPQQGGATPQVPSPCC	NHLS(1)PQQGGATPQVPSPCCR	NHLS(55.72)PQQGGAT(-55.72)PQVPS(-89.36)PCCR	4	0.8817	0.9324	69881000	58521000	13182000	9113400	99
Q9HCD6	Protein TANC2	TANC2	1.46832e-05	0.00124703	1	S	SPPPSPLRRGPQYRASPPAESMSVYRSQSGS	AS(1)PPAESMSVYR	AS(52.4)PPAES(-52.4)MS(-57.94)VY(-60.7)R	2	0.88189	1.5112	25325000	16793000	7814600	10513000	1545
P42166	Lamina-associated polypeptide 2, isoform alpha;Thymopoietin;Thymopentin	TMPO	9.65598e-19	1.66541e-05	1	S	GIQPLCPERSHISDQSPLSSKRKALEESESS	SHISDQS(0.984)PLS(0.012)S(0.003)K	S(-86.27)HIS(-33.38)DQS(19)PLS(-19)S(-25.22)K	7	0.88225	0.98811	18007000	17459000	12903000	10038000	351
P08238	Heat shock protein HSP 90-beta;Putative heat shock protein HSP 90-beta 2	HSP90AB1;HSP90AB2P	2.0359e-22	4.60461e-51	1	S	EDKDDEEKPKIEDVGSDEEDDSGKDKKKKTK	IEDVGS(1)DEEDDSGKDKK	IEDVGS(50.44)DEEDDS(-50.44)GKDKK	6	0.88235	1.3491	63256000	53461000	55588000	45385000	255
E7EVZ1	Zinc finger homeobox protein 4	ZFHX4	7.31e-98	6.025e-05	1	T	DNSEGKNSNKDSGIITPEKELKVSVAGGTQP	DSGIIT(1)PEKELK	DS(-64.5)GIIT(64.5)PEKELK	6	0.88253	0.75833	17060000	14961000	6157600	3962400	1148
Q6KC79-2	Nipped-B-like protein	NIPBL	1.79932e-19	7.79362e-09	1	S	PCSSPRDVPPDILLDSPERKQKKQKKMKLGK	DVPPDILLDS(1)PERK	DVPPDILLDS(49.54)PERK	10	0.8834	0.79929	66728000	58672000	33170000	21588000	318
H3BTX0	PAXIP1-associated glutamate-rich protein 1	PAGR1	8.57682e-238	9.40933e-145	1	S	GRDLFSLDSEDPSPASPPLRSSGSSLFPRQR	DLFSLDSEDPS(0.004)PAS(0.996)PPLR	DLFS(-129.84)LDS(-77.12)EDPS(-24.23)PAS(24.23)PPLR	14	0.88385	0.94769	92042000	82017000	44962000	31178000	67
A0A2R8YDJ9	Chromodomain-helicase-DNA-binding protein 4	CHD4	0.000132245	3.9363e-05	1	S	ELAEVEENKKMSQPGSPSPKTPTPSTPGDTQ	MSQPGS(0.895)PS(0.105)PK	MS(-57.74)QPGS(9.29)PS(-9.29)PK	6	0.88517	0.84019	17040000	14974000	18755000	11172000	1178
O14497-2	AT-rich interactive domain-containing protein 1A	ARID1A	5.04396e-125	1.90246e-107	1	S	FSPHTSPHLPGIRGPSPSPVGSPASVAQSRS	GPS(1)PSPVGSPASVAQSR	GPS(40.93)PS(-40.93)PVGS(-116.08)PAS(-130.96)VAQS(-144.6)R	3	0.88526	1.039	220400000	188720000	73118000	50291000	696
Q03164-2	Histone-lysine N-methyltransferase 2A;MLL cleavage product N320;MLL cleavage product C180;Iron-responsive element-binding protein 2	KMT2A;IREB2	8.10791e-17	0.000123598	1	S	FQQATKIKKLRAGKLSPLKSKFKTGKLQIGR	AGKLS(1)PLK	AGKLS(88.34)PLK	5	0.8854	1.0587	34326000	31682000	41198000	32042000	279
E9PCY7	Heterogeneous nuclear ribonucleoprotein H;Heterogeneous nuclear ribonucleoprotein H, N-terminally processed;Heterogeneous nuclear ribonucleoprotein H2;Heterogeneous nuclear ribonucleoprotein H2, N-terminally processed	HNRNPH1;HNRNPH2	4.00132e-14	4.60528e-06	1	S	NNVEMDWVLKHTGPNSPDTANDGFVRLRGLP	HTGPNS(0.995)PDT(0.004)ANDGFVR	HT(-34.28)GPNS(23.74)PDT(-23.74)ANDGFVR	6	0.88543	0.95082	677260000	582240000	204760000	139730000	104
Q15149-4	Plectin	PLEC	9.5126e-14	0.000488911	1	T	SDARKLTFRGLRKQITMEELVRSQVMDEATA	KQIT(1)MEELVR	KQIT(50.22)MEELVR	4	0.88548	1.1193	156790000	183000000	39550000	28942000	4030;3893
Q9UNE7	E3 ubiquitin-protein ligase CHIP	STUB1	7.89194e-33	6.18171e-10	1	S	KEEKEGGARLGAGGGSPEKSPSAQELKEQGN	LGAGGGS(1)PEKSPSAQELK	LGAGGGS(35.08)PEKS(-35.08)PS(-49.47)AQELK	7	0.88602	1.0841	618990000	577020000	157520000	152860000	19
A9Z1X7	Serine/arginine repetitive matrix protein 1	SRRM1	4.75714e-05	0.000298776	1	S	TSGKVTKHKGTEKRESPSPAPKPRKVELSES	RES(0.798)PS(0.202)PAPKPR	RES(5.96)PS(-5.96)PAPKPR	3	0.88607	0.57276	9448400	8522500	9331700	4105800	445
Q09666	Neuroblast differentiation-associated protein AHNAK	AHNAK	7.08649e-19	1.31321e-09	1	S	LKGPGVDVNLKGPRISAPNVDFNLEGPKVKG	IS(1)APNVDFNLEGPK	IS(49.54)APNVDFNLEGPK	2	0.8874	0.97504	175900000	160990000	92851000	67824000	5448
E9PS47	Phosphatidylserine synthase 2	PTDSS2	2.60962e-08	1.45088e-13	1	S	MRRGERRDAGGPRPESPVPAGRASLEEPPDG	DAGGPRPES(1)PVPAGR	DAGGPRPES(75.55)PVPAGR	9	0.88757	0.91472	335620000	285240000	235660000	140260000	16
P35568	Insulin receptor substrate 1	IRS1	1.33368e-07	1.91519e-05	1	S	_____________MASPPESDGFSDVRKVGY	AS(1)PPESDGFSDVRK	AS(34.61)PPES(-34.61)DGFS(-48.53)DVRK	2	0.88832	1.2673	11797000	12737000	5973700	4096200	3
Q05682-5	Caldesmon	CALD1	1.89696e-17	2.89648e-24	1	S	SKRNLWEKQSVDKVTSPTKV___________	QSVDKVT(0.167)S(0.832)PTKV	QS(-67.19)VDKVT(-6.96)S(6.96)PT(-38.85)KV	8	0.8889	1.0326	1498600000	1307000000	1227000000	1019900000	528
A9Z1X7	Serine/arginine repetitive matrix protein 1	SRRM1	0.000468379	0.000437657	1	S	RVSRTPEPKKIKKAASPSPQSVRRVSSSRSV	AAS(0.999)PS(0.001)PQSVR	AAS(30.54)PS(-30.54)PQS(-42.56)VR	3	0.88891	0.80259	13636000	12423000	12379000	6127900	747
A0A0J9YX88	PHD and RING finger domain-containing protein 1	PHRF1	0.00239124	0.00275754	1	S	PGLLPSEITRTISINSPKAQTVQAVRCVTSY	T(0.001)IS(0.004)INS(0.995)PK	T(-32.02)IS(-23.77)INS(23.77)PK	6	0.88948	0.87394	28186000	28602000	30445000	21262000	867
Q14684-2	Ribosomal RNA processing protein 1 homolog B	RRP1B	3.63932e-05	2.45847e-05	1	S	NMTAEFKKTDKSILVSPTGPSRVAFDPEQKP	SILVS(0.994)PT(0.005)GPS(0.001)R	S(-55.47)ILVS(22.88)PT(-22.88)GPS(-28.98)R	5	0.88956	0.99844	13118000	11504000	6064500	3897400	688
H0Y3P2	Eukaryotic translation initiation factor 4 gamma 2	EIF4G2	3.47117e-19	1.08658e-10	1	T	QITMIPPSAQPPRTQTPPLGQTPQLGLKTNP	T(0.009)QT(0.991)PPLGQTPQLGLK	T(-20.42)QT(20.42)PPLGQT(-70.02)PQLGLK	3	0.88975	0.91844	15099000	13612000	5893300	3887900	470
Q5T200-2	Zinc finger CCCH domain-containing protein 13	ZC3H13	0.00289252	0.00310111	1	S	GNCLYGNTCRFVHGPSPRGKGYSSNYRRSPE	FVHGPS(1)PR	FVHGPS(41.4)PR	6	0.8898	1.1623	11177000	9615600	8778100	6345900	64
J3KSH8	Hematological and neurological expressed 1 protein;Hematological and neurological expressed 1 protein, N-terminally processed	HN1	6.45543e-82	7.15866e-20	1	S	GGREDLESSGLQRRNSSEASSGDFLDLKGEG	RNS(0.962)S(0.038)EASSGDFLDLK	RNS(14.05)S(-14.05)EAS(-42.09)S(-42.09)GDFLDLK	3	0.8918	1.527	46052000	41527000	9320700	10586000	41
F8W6I7	Heterogeneous nuclear ribonucleoprotein A1;Heterogeneous nuclear ribonucleoprotein A1, N-terminally processed	HNRNPA1	1.91587e-13	7.12618e-34	1	S	__________MSKSESPKEPEQLRKLFIGGL	SES(1)PKEPEQLR	S(-45.08)ES(45.08)PKEPEQLR	3	0.89187	0.84426	2916800000	2582500000	1831100000	1078000000	6
H0Y8R1	G-rich sequence factor 1	GRSF1	0.000399828	0.000261635	1	S	NNEDVDALMKSLQVKSSPVVNDGVVRLRGLP	S(0.5)S(0.5)PVVNDGVVR	S(0)S(0)PVVNDGVVR	1	0.89225	1.308	15013000	12738000	9850100	8497400	180
H0Y8R1	G-rich sequence factor 1	GRSF1	0.000399828	0.000261635	1	S	NEDVDALMKSLQVKSSPVVNDGVVRLRGLPY	S(0.5)S(0.5)PVVNDGVVR	S(0)S(0)PVVNDGVVR	2	0.89225	1.308	15013000	12738000	9850100	8497400	181
H0Y9Y3	Synaptopodin-2	SYNPO2	3.18227e-53	7.73965e-39	1	T	SVNQPATPFSPTRNMTSPIADFPAPPPYSAV	NMT(0.581)S(0.419)PIADFPAPPPYSAVTPPPDAFSR	NMT(1.41)S(-1.41)PIADFPAPPPY(-72.69)S(-76.04)AVT(-85.16)PPPDAFS(-91.47)R	3	0.89251	0.72739	51706000	43602000	30467000	7583800	562
Q03164-2	Histone-lysine N-methyltransferase 2A;MLL cleavage product N320;MLL cleavage product C180	KMT2A	9.01279e-14	0.00221169	1	S	INSTVEHDENRTIAHSPTSFTESSSKESQNT	TIAHS(0.994)PT(0.004)S(0.001)FTESSSK	T(-50.75)IAHS(23.82)PT(-23.82)S(-29.07)FT(-36.15)ES(-46.9)S(-51.94)S(-51.07)K	5	0.89399	0.93322	26604000	21354000	12909000	10536000	2060
Q0ZGT2-4	Nexilin	NEXN	8.57937e-08	9.00528e-12	1	S	VMDDEIESEAKKESLSPGKLKLTFEELERQR	ESLS(1)PGKLK	ES(-39.06)LS(39.06)PGKLK	4	0.89464	1.1233	510270000	442450000	290030000	227800000	243;179
I3L2J0		CIC	0.00049014	0.000553783	1	S	SHTPTPSTPAGFRAVSPAVPFSRSRQPSPLL	AVS(1)PAVPFSR	AVS(54.96)PAVPFS(-54.96)R	3	0.89472	0.81489	13355000	12972000	6621800	4081200	768
Q13283	Ras GTPase-activating protein-binding protein 1	G3BP1	1.11033e-187	1.14135e-51	1	S	PVLEETAPEDAQKSSSPAPADIAQTVQEDLR	S(0.01)S(0.01)S(0.981)PAPADIAQTVQEDLR	S(-20.1)S(-20.1)S(20.1)PAPADIAQT(-167.59)VQEDLR	3	0.89498	1.2292	2932400000	2495300000	1454300000	1202400000	232
Q1KMD3	Heterogeneous nuclear ribonucleoprotein U-like protein 2	HNRNPUL2;HNRNPUL2-BSCL2	6.84244e-69	1.73921e-157	1	S	GRAYYEFREEAYHSRSKSPLPPEEEAKDEEE	S(0.5)KS(0.5)PLPPEEEAKDEEEDQTLVNLDTYTSDLHFQVSK	S(0)KS(0)PLPPEEEAKDEEEDQT(-48.66)LVNLDT(-143.85)Y(-149.15)T(-151.19)S(-152.93)DLHFQVS(-157.45)K	1	0.89524	0.74955	62672000	68707000	4576000000	2917900000	226
Q1KMD3	Heterogeneous nuclear ribonucleoprotein U-like protein 2	HNRNPUL2;HNRNPUL2-BSCL2	6.84244e-69	1.73921e-157	1	S	AYYEFREEAYHSRSKSPLPPEEEAKDEEEDQ	S(0.5)KS(0.5)PLPPEEEAKDEEEDQTLVNLDTYTSDLHFQVSK	S(0)KS(0)PLPPEEEAKDEEEDQT(-48.66)LVNLDT(-143.85)Y(-149.15)T(-151.19)S(-152.93)DLHFQVS(-157.45)K	3	0.89524	0.74955	62672000	68707000	4576000000	2917900000	228
J3KSZ6	Telomeric repeat-binding factor 2	TERF2	3.67579e-45	9.69706e-21	1	S	LDQKDLVLPTQALPASPALKNKRPRKDENES	DLVLPTQALPAS(1)PALK	DLVLPT(-70.38)QALPAS(70.38)PALK	12	0.89526	0.78104	197710000	180870000	117830000	65180000	109
Q07666	KH domain-containing, RNA-binding, signal transduction-associated protein 1	KHDRBS1	4.33e-12	2.84857e-30	1	S	DDPAARMSRSSGRSGSMDPSGAHPSVRQTPS	S(0.072)GS(0.928)MDPSGAHPSVR	S(-11.11)GS(11.11)MDPS(-62.89)GAHPS(-102.89)VR	3	0.89579	0.83204	63062000	57083000	47955000	24145000	20
A0A088AWL3	Nuclear receptor corepressor 1	NCOR1	8.35534e-05	0.00104481	1	S	SQAQSVHHQRPGSRVSPENLVDKSRGSRPGK	VS(1)PENLVDK	VS(64.12)PENLVDK	2	0.89587	0.92752	50834000	51043000	25327000	18272000	2024
Q96QR8	Transcriptional activator protein Pur-beta	PURB	1.30996e-55	1.77683e-18	1	S	SLGDFIEHYAQLGPSSPEQLAAGAEEGGGPR	DSLGDFIEHYAQLGPS(0.234)S(0.766)PEQLAAGAEEGGGPRR	DS(-73.3)LGDFIEHY(-51.87)AQLGPS(-5.16)S(5.16)PEQLAAGAEEGGGPRR	17	0.89593	0.9833	182340000	150810000	34693000	24243000	101
F8WCJ4	Acetyl-coenzyme A synthetase, cytoplasmic	ACSS2	0.000486097	0.000417512	1	S	RGQEEAGAGGRARSWSPPPEVSRSAHVPSLQ	S(0.002)WS(0.998)PPPEVSR	S(-27.63)WS(27.63)PPPEVS(-42.76)R	3	0.89629	0.86908	15263000	13140000	10473000	6081700	30
B1AKZ5	Astrocytic phosphoprotein PEA-15	PEA15	1.56451e-48	2.62552e-22	1	S	RIPSAKKYKDIIRQPSEEEIIKLAPPPKKA_	QPS(1)EEEIIK	QPS(58.27)EEEIIK	3	0.89668	1.4339	243400000	224170000	87985000	91391000	94
Q13425	Beta-2-syntrophin	SNTB2	9.184e-12	2.26968e-09	1	S	GDSLPGSPSRGLGPPSPPAPPRGPAGEAGAS	GLGPPS(1)PPAPPR	GLGPPS(88.71)PPAPPR	6	0.89735	0.8262	64221000	58845000	29487000	19549000	95
A9Z1X7	Serine/arginine repetitive matrix protein 1	SRRM1	4.76359e-57	1.02033e-98	1	T	TKSRSPSPAPEKKEKTPELPEPSVKVKEPSV	T(1)PELPEPSVK	T(85.51)PELPEPS(-85.51)VK	1	0.89736	0.75312	855380000	827570000	324730000	175140000	220
Q9UQ35	Serine/arginine repetitive matrix protein 2	SRRM2	9.1851e-34	6.91124e-68	1	S	NEQSVTPQRRSCFESSPDPELKSRTPSRHSC	SCFES(0.03)S(0.97)PDPELK	S(-114.8)CFES(-15.03)S(15.03)PDPELK	6	0.89762	0.83794	368590000	364490000	140820000	83667000	876
Q14247-3	Src substrate cortactin	CTTN	2.90355e-23	8.9278e-31	1	S	PVSPAPQPTEERLPSSPVYEDAASFKAELSY	LPS(0.167)S(0.833)PVYEDAASFK	LPS(-6.99)S(6.99)PVY(-62.44)EDAAS(-88.89)FK	4	0.89795	1.0301	69517000	69640000	43646000	30067000	381
Q86XL3	Ankyrin repeat and LEM domain-containing protein 2	ANKLE2	8.35534e-05	0.000880217	1	S	ICDYFPSPSKTSLPLSPVKTAPLFSNDRLKD	TSLPLS(1)PVK	T(-51.54)S(-52.33)LPLS(51.54)PVK	6	0.89816	1.065	38705000	37210000	22859000	17153000	268
Q02040	A-kinase anchor protein 17A	AKAP17A	0.000180626	0.00139083	1	S	CKEVQSSCRVVPEDGSPEKRCPGGVLSCIPD	VVPEDGS(1)PEKR	VVPEDGS(40.28)PEKR	7	0.89836	0.8732	18109000	16592000	20743000	12300000	537
H0Y8J2	Centromere protein C	CENPC	0.00306531	0.00306531	1	S	DEFIIDESDQSFASRSWITIPRKAGSLKQRT	S(1)WITIPR	S(40.99)WIT(-40.99)IPR	1	0.89878	0.7238	9196500	8786100	5923800	2812800	223
Q15773	Myeloid leukemia factor 2	MLF2	5.71338e-81	1.02554e-07	1	S	RAEGPPRLAIQGPEDSPSRQSRRYDW_____	LAIQGPEDS(0.848)PS(0.152)R	LAIQGPEDS(7.48)PS(-7.48)R	9	0.89933	1.1179	215390000	199520000	84887000	62123000	238
Q9BQG0	Myb-binding protein 1A	MYBBP1A	1.65817e-05	9.63062e-19	1	S	KLEKKDAKEIPSATQSPISKKRKKKGFLPET	EIPSAT(0.008)QS(0.974)PIS(0.018)K	EIPS(-55.61)AT(-21.02)QS(17.37)PIS(-17.37)K	8	0.89982	1.0232	228740000	185080000	108270000	80743000	1163
Q53HL2	Borealin	CDCA8	1.32106e-44	6.97863e-23	1	S	TPAAGERIYNISGNGSPLADSKEIFLTVPVG	IYNIS(0.001)GNGS(0.998)PLADS(0.001)K	IY(-101.65)NIS(-32.1)GNGS(29.12)PLADS(-29.12)K	9	0.89984	0.85896	48546000	49283000	14744000	7282500	219
Q8N1F8	Serine/threonine-protein kinase 11-interacting protein	STK11IP	2.12784e-61	2.10625e-11	1	S	PPQAPSTRDHGSWSLSPPPERCGLRSVDHRL	DHGSWS(0.006)LS(0.994)PPPER	DHGS(-65.2)WS(-22.5)LS(22.5)PPPER	8	0.89988	0.98365	46123000	40622000	13063000	10573000	777
E9PD99	Leucine-rich repeat and calponin homology domain-containing protein 3	LRCH3	1.00337e-20	1.22172e-20	1	S	LDSGFNSVDSGDKRWSGNEPTDEFSDLPLRV	WS(1)GNEPTDEFSDLPLR	WS(57.98)GNEPT(-57.98)DEFS(-74.92)DLPLR	2	0.89988	0.71064	21361000	17391000	11895000	4201200	198
H0YE40	CD44 antigen	CD44	2.29683e-28	1.6989e-07	1	S	VEDRKPSGLNGEASKSQEMVHLVNKESSETP	S(1)QEMVHLVNK	S(88.28)QEMVHLVNK	1	0.89993	1.5279	140100000	119710000	7452800	9412600	46
E7EVA0	Microtubule-associated protein;Microtubule-associated protein 4	MAP4	2.46012e-44	1.86337e-16	1	S	APAKDVTLLKETERASPIKMDLAPSKDMGPP	AS(1)PIKMDLAPSK	AS(85.29)PIKMDLAPS(-85.29)K	2	0.90066	1.1054	702150000	653420000	256670000	192100000	375
Q9UHB6	LIM domain and actin-binding protein 1	LIMA1;TRMT1	1.94442e-06	0.000567572	1	S	AASFQSTSVKSPKTVSPPIRKGWSMSEQSEE	TVS(1)PPIR	T(-66.94)VS(66.94)PPIR	3	0.90114	1.0818	321300000	250430000	91049000	64036000	609
Q9ULM3	YEATS domain-containing protein 2	YEATS2	9.15822e-15	0.0011055	1	S	SSCKIVPQSQVPNPESPGKSFQPITMSCKIV	IVPQSQVPNPES(1)PGK	IVPQS(-60.7)QVPNPES(60.7)PGK	12	0.90282	0.98845	31976000	29221000	8129000	5868400	447
F5H8F7	Set1/Ash2 histone methyltransferase complex subunit ASH2	ASH2L	0.0230955	0.00817412	1	S	ADVLYHVETEVDGRRSPPWEP__________	RS(1)PPWEP	RS(57.53)PPWEP	2	0.90358	0.83749	46793000	41910000	37021000	23081000	484
P20700	Lamin-B1;Lamin-B2	LMNB1;LMNB2	1.25231e-20	9.30347e-11	2	S	RKLLEGEEERLKLSPSPSSRVTVSRASSSRS;RKLLEGEEERLKLSPSPSSRVTVSRATSSSS	LKLS(1)PS(0.996)PS(0.003)S(0.001)R	LKLS(58.02)PS(25.29)PS(-25.29)S(-32.05)R	6	0.90378	0.92413	64275000	64736000	59309000	48063000	393;407
E9PK91	Bcl-2-associated transcription factor 1	BCLAF1	6.79917e-56	6.66146e-89	1	S	QEKQTKKAEGEPQEESPLKSKSQEEPKDTFE	KAEGEPQEES(1)PLK	KAEGEPQEES(69.48)PLK	10	0.90387	0.84381	810100000	775680000	457090000	270830000	177;175;177
Q9UQ35	Serine/arginine repetitive matrix protein 2	SRRM2	0.00758891	0.0255364	2	S	RSRSRTSPVTRRRSRSRTPPAIRRRSRSRTP	S(1)RT(1)PPAIR	S(44.61)RT(44.61)PPAIR	1	0.90416	0.84749	23609000	18326000	22808000	13219000	2020
Q9UQ35	Serine/arginine repetitive matrix protein 2	SRRM2	0.00758891	0.0255364	2	T	RSRTSPVTRRRSRSRTPPAIRRRSRSRTPLL	S(1)RT(1)PPAIR	S(44.61)RT(44.61)PPAIR	3	0.90416	0.84749	23609000	18326000	22808000	13219000	2022
Q9NQC3-5	Reticulon-4	RTN4	0	2.98467e-189	1	S	_MEDLDQSPLVSSSDSPPRPQPAFKYQFVRE	MEDLDQSPLVSSS(0.001)DS(0.998)PPRPQPAFK	MEDLDQS(-122.97)PLVS(-47.21)S(-33.94)S(-29.16)DS(29.16)PPRPQPAFK	15	0.90458	1.0107	7521200000	6287800000	3678300000	2593900000	15;15
E9PGM9	RNA-binding protein 6	RBM6	8.15188e-08	2.02841e-05	1	S	KGRGNDRREKLQSFDSPERKRIKYSRETDSD	LQSFDS(1)PER	LQS(-48.01)FDS(48.01)PER	6	0.90487	0.97516	75439000	79447000	54430000	38094000	893
H3BNC9	40S ribosomal protein S17	RPS17	1.29102e-50	6.53359e-08	1	S	VDPDTKEMLKLLDFGSLSNLQVTQPTVGMNF	LLDFGS(0.977)LS(0.023)NLQVTQPTVGMNFK	LLDFGS(16.23)LS(-16.23)NLQVT(-71.77)QPT(-94.98)VGMNFK	6	0.90523	0.6931	56812000	51475000	5730300	2855000	562
A0A1B0GV48	Zinc finger and BTB domain-containing protein 38	ZBTB38	6.38442e-14	4.16851e-115	1	S	GISFLEDLTDRNFSNSPGPYVFCITEKGVVK	NFS(0.001)NS(0.999)PGPYVFCITEK	NFS(-30.25)NS(30.25)PGPY(-100.57)VFCIT(-127.05)EK	5	0.90526	0.85622	40249000	39443000	18891000	12696000	130
F8WF45	TATA element modulatory factor	TMF1	1.34397e-38	3.41904e-22	1	T	IPTEEAEMEESGRSATPVNCEQPDILVSSTP	S(0.5)AT(0.5)PVNCEQPDILVSSTPINEGQTVLDK	S(0)AT(0)PVNCEQPDILVS(-56.28)S(-59.83)T(-63.11)PINEGQT(-76.19)VLDK	3	0.90536	0.68204	36336000	30135000	29954000	17700000	401
F8WF45	TATA element modulatory factor	TMF1	1.34397e-38	3.41904e-22	1	S	LVIPTEEAEMEESGRSATPVNCEQPDILVSS	S(0.5)AT(0.5)PVNCEQPDILVSSTPINEGQTVLDK	S(0)AT(0)PVNCEQPDILVS(-56.28)S(-59.83)T(-63.11)PINEGQT(-76.19)VLDK	1	0.90536	0.68204	36336000	30135000	29954000	17700000	399
H7C0W5	Sphingomyelin phosphodiesterase 4	SMPD4	0.00239124	0.00115612	1	S	RYHLTEPGLASRHLLSPVGRRQVAGHT____	HLLS(1)PVGR	HLLS(72.43)PVGR	4	0.90554	1.0784	31837000	26700000	20303000	14568000	302
Q99650	Oncostatin-M-specific receptor subunit beta	OSMR	6.76622e-23	7.59243e-11	1	S	SKPEGTKIQFLGTRKSLTETELTKPNYLYLL	S(0.777)LT(0.221)ET(0.001)ELT(0.001)KPNYLYLLPTEK	S(5.46)LT(-5.46)ET(-27.81)ELT(-27.46)KPNY(-39.86)LY(-46.55)LLPT(-53.84)EK	1	0.90558	1.2373	17405000	16205000	6076700	5398900	826
Q13425	Beta-2-syntrophin	SNTB2	9.61111e-75	4.23222e-49	1	S	SPPAPPRGPAGEAGASPPVRRVRVVKQEAGG	GPAGEAGAS(1)PPVRR	GPAGEAGAS(97.24)PPVRR	9	0.9056	0.75708	115000000	110830000	107570000	54155000	110
Q92667-2	A-kinase anchor protein 1, mitochondrial	AKAP1	0.00234859	0.0150092	1	S	PPPKTYVSCLKSLLSSPTKDSKPNISAHHIS	SLLS(0.153)S(0.746)PT(0.102)K	S(-43.59)LLS(-6.88)S(6.88)PT(-8.66)K	5	0.90618	1.2007	43865000	51327000	36564000	29277000	445
H0YN01	Talin-2	TLN2	0.00110748	0.0116656	1	T	MVDAIAEAMSKLDEGTPPEPKGTFVDYQTTV	LDEGT(1)PPEPK	LDEGT(51.73)PPEPK	5	0.9062	0.97807	8061800	8205300	7673400	6606400	236
Q14123-2	Calcium/calmodulin-dependent 3',5'-cyclic nucleotide phosphodiesterase 1C	PDE1C	5.2318e-19	5.54712e-15	1	T	___________MESPTKEIEEFESNSLKYLQ	MES(0.5)PT(0.5)KEIEEFESNSLK	MES(0)PT(0)KEIEEFES(-60.5)NS(-66.04)LK	5	0.90793	1.1705	16221000	12514000	21155000	19269000	5
A0A1W2PPS1	Heterogeneous nuclear ribonucleoprotein U	HNRNPU	5.27668e-137	2.21304e-154	1	S	GYFEYIEENKYSRAKSPQPPVEEEDEHFDDT	AKS(1)PQPPVEEEDEHFDDTVVCLDTYNCDLHFK	AKS(86.97)PQPPVEEEDEHFDDT(-86.97)VVCLDT(-119.87)Y(-125.88)NCDLHFK	3	0.90959	0.84949	2263600000	2402600000	4882900000	3462200000	252
Q8WX93-2	Palladin	PALLD	4.42106e-28	2.14575e-07	1	S	ESKNTDFFPGLSAFLSQEEINKSLDLARRAI	NTDFFPGLS(0.001)AFLS(0.999)QEEINK	NT(-95.52)DFFPGLS(-31.22)AFLS(31.22)QEEINK	13	0.91002	0.9151	18830000	19125000	8777300	7235900	35
E5RIU6	Cyclin-dependent kinase 1;Cyclin-dependent kinase 2;Cyclin-dependent kinase 3	CDK1;CDC2;CDK2;CDK3	8.2658e-11	7.29508e-08	1;2	T	__MEDYTKIEKIGEGTYGVVYKGRHKTTGQV	IGEGT(1)YGVVYK	IGEGT(45.33)Y(-45.33)GVVY(-72.62)K	5	0.91079	1.2017	33951000	32840000	8121600	7357100	14
Q15007	Pre-mRNA-splicing regulator WTAP	WTAP	0	7.44373e-165	1	S	GFHREGNTTEDDFPSSPGNGNKSSNSSEERT	EGNTTEDDFPS(0.002)S(0.998)PGNGNK	EGNT(-195)T(-181.53)EDDFPS(-27.8)S(27.8)PGNGNK	12	0.91119	1.0007	28207000	28230000	16044000	10724000	306
Q9ULM3	YEATS domain-containing protein 2	YEATS2	0.00217438	0.000923725	1	S	DTMVFNHPAIKKFLESPSRSSSPANQRAETP	FLES(0.91)PS(0.09)R	FLES(10.06)PS(-10.06)R	4	0.91163	1.1831	31698000	29421000	25790000	18874000	118
P57740	Nuclear pore complex protein Nup107	NUP107	3.69815e-14	3.5735e-06	1	S	_____MDRSGFGEISSPVIREAEVTRTARKQ	SGFGEIS(0.178)S(0.822)PVIR	S(-65.44)GFGEIS(-6.65)S(6.65)PVIR	8	0.91167	1.0221	20485000	18287000	10745000	8737900	11
A0A0A0MTP7	Protein SCAF11	SCAF11	6.95424e-43	3.15744e-17	1	S	TEHKDFTLKTEELIESPKLESSEGEIIQTVD	TEELIES(0.997)PKLES(0.003)SEGEIIQTVDR	T(-48.1)EELIES(24.87)PKLES(-24.87)S(-36.71)EGEIIQT(-78.69)VDR	7	0.91172	0.93223	15775000	14044000	13388000	11428000	548
E9PHV5	Sperm-specific antigen 2	SSFA2	1.17906e-08	6.91971e-08	1	S	RYLFAKAGYPLRRSQSLPTTLLSPVRVVSSV	S(0.002)QS(0.997)LPTTLLSPVR	S(-26.39)QS(26.39)LPT(-36.33)T(-42.21)LLS(-57.76)PVR	3	0.91205	1.0891	20192000	16456000	8311100	5764100	739
Q9NTJ3-2	Structural maintenance of chromosomes protein 4	SMC4	0	2.61628e-237	1	S	ASSDAEPEPPSGRTESPATAAETASEELDNR	T(0.001)ES(0.999)PATAAETASEELDNR	T(-32.97)ES(32.97)PAT(-68.51)AAET(-152.4)AS(-163)EELDNR	3	0.91212	1.1744	332060000	305710000	88972000	78894000	41
A6NNK5	Tumor suppressor p53-binding protein 1	TP53BP1	1.06451e-55	2.14738e-44	1	S	PSPDAFRSTPFIVPSSPTEQEGRQDKPMDTS	STPFIVPS(0.021)S(0.823)PT(0.157)EQEGR	S(-78.47)T(-78.47)PFIVPS(-15.97)S(7.21)PT(-7.21)EQEGR	9	0.91291	0.87577	156140000	147440000	65681000	39260000	385
P52948-6	Nuclear pore complex protein Nup98-Nup96;Nuclear pore complex protein Nup98;Nuclear pore complex protein Nup96	NUP98	2.19244e-06	0.00673231	1	S	DGVWPTDKTSRCLIKSPDRLADINYEGRLEA	CLIKS(1)PDR	CLIKS(50.35)PDR	5	0.91336	1.3469	25516000	21456000	9091500	7172100	839
Q3B726	DNA-directed RNA polymerase I subunit RPA43	TWISTNB	2.13333e-16	7.60195e-15	1	S	RKHSEEAEFTPPLKCSPKRKGKSNFL_____	HSEEAEFTPPLKCS(1)PK	HS(-78.16)EEAEFT(-56.09)PPLKCS(56.09)PK	14	0.91419	0.84092	90649000	71899000	25487000	15727000	328
Q5JSH3-2	WD repeat-containing protein 44	WDR44	5.26002e-25	1.62767e-05	1	S	TFKETENTAYKVGNESPVQELKQDVSKKIIE	VGNES(1)PVQELK	VGNES(71.88)PVQELK	5	0.91456	1.22	15534000	15466000	8344600	5321600	50
P02545-3	Prelamin-A/C;Lamin-A/C	LMNA	3.01566e-61	2.7374e-75	1	S	RRATRSGAQASSTPLSPTRITRLQEKEDLQE	SGAQASSTPLS(0.837)PT(0.162)R	S(-114.14)GAQAS(-56.84)S(-39.89)T(-34.51)PLS(7.12)PT(-7.12)R	11	0.91482	0.9774	447510000	407080000	316800000	216120000	22;22
Q9P0K7-4	Ankycorbin	RAI14	7.441e-08	0.00321099	1	T	QSLLLSKISQDADLKTPTKPKQLSDVSSPRS	ISQDADLKT(0.777)PT(0.223)KPK	IS(-45.14)QDADLKT(5.42)PT(-5.42)KPK	9	0.91485	0.99835	23854000	20794000	14945000	10782000	249
Q7Z417	Nuclear fragile X mental retardation-interacting protein 2	NUFIP2	1.08947e-28	1.32197e-21	1	S	SAKEQRYQRGLERNDSWGSFDLRAAIVYHTK	NDS(1)WGSFDLR	NDS(76.22)WGS(-76.22)FDLR	3	0.91493	1.3652	80856000	75054000	65756000	55394000	652
Q9NRL2	Bromodomain adjacent to zinc finger domain protein 1A	BAZ1A	2.52962e-05	5.4461e-05	1	S	SLQESESKRRCRKRQSPEPSPVTLGRRSSGR	KRQS(0.999)PEPS(0.001)PVTLGR	KRQS(32.16)PEPS(-32.16)PVT(-47.27)LGR	4	0.91507	1.1471	30194000	24732000	64379000	37367000	1413
O94826	Mitochondrial import receptor subunit TOM70	TOMM70A	7.2176e-82	4.71897e-60	1	S	GLKRNSERKTPEGRASPAPGSGHPEGPGAHL	AS(1)PAPGSGHPEGPGAHLDMNSLDR	AS(53.07)PAPGS(-53.07)GHPEGPGAHLDMNS(-107.15)LDR	2	0.91553	0.8067	1005700000	948720000	278540000	165550000	91
Q9UQ35	Serine/arginine repetitive matrix protein 2	SRRM2	2.59442e-33	5.76514e-06	1;2	S	HKELSNSPLRENSFGSPLEFRNSGPLGTEMN	ENSFGS(1)PLEFR	ENS(-49.65)FGS(49.65)PLEFR	6	0.91737	0.93666	62548000	55791000	9543100	7019400	1329
A0A088AWL3	Nuclear receptor corepressor 1	NCOR1	1.29122e-49	2.16109e-08	1	S	SQRGAEPAEQRNDARSPGSISYLPSFFTKLE	S(0.999)PGS(0.001)ISYLPSFFTK	S(32.43)PGS(-32.43)IS(-83.42)Y(-108.45)LPS(-107.58)FFT(-116.99)K	1	0.91743	1.0724	28267000	23178000	29081000	20854000	2088
Q96JM3	Chromosome alignment-maintaining phosphoprotein 1	CHAMP1	0.000278266	0.000278266	1	S	APTLSPEHWKAVPPVSPELRKPGPPLSPEIR	AVPPVS(1)PELR	AVPPVS(69.03)PELR	6	0.91772	0.86259	61606000	95978000	35845000	41783000	416
Q06210-2	Glutamine--fructose-6-phosphate aminotransferase [isomerizing] 1	GFPT1	0	5.32644e-90	1	S	TGKDKKGSCNLSRVDSTTCLFPVEEKAVEYY	VDS(0.997)T(0.003)TCLFPVEEK	VDS(25.34)T(-25.34)T(-48.76)CLFPVEEK	3	0.91798	1.3372	139400000	127370000	63464000	59454000	243
P08621	U1 small nuclear ribonucleoprotein 70 kDa	SNRNP70	1.29317e-29	1.78549e-11	1	S	SGRDDTSRYDERPGPSPLPHRDRDRDRERER	YDERPGPS(1)PLPHR	Y(-89.91)DERPGPS(89.91)PLPHR	8	0.91822	0.84722	449640000	393860000	160890000	92698000	226
Q9ULW0	Targeting protein for Xklp2	TPX2	2.03497e-29	5.375e-22	1	S	GLEIKSSDQPLTVPVSPKFSTRFHC______	SSDQPLTVPVS(1)PK	S(-88.84)S(-88.84)DQPLT(-37.05)VPVS(37.05)PK	11	0.91908	0.93217	237520000	212500000	102310000	69464000	738
A0A3B3ISC6	Coatomer subunit alpha;Xenin;Proxenin	COPA	2.46235e-25	2.45156e-07	1	S	TVRVWDISGLRKKNLSPGAVESDVRGITGVD	NLS(1)PGAVESDVR	NLS(74.87)PGAVES(-74.87)DVR	3	0.91938	1.2185	32013000	25454000	14349000	11808000	22
O75427	Leucine-rich repeat and calponin homology domain-containing protein 4	LRCH4	4.3525e-23	7.99369e-14	1	S	AAGGEEAAATTSVPGSPGLPGRRSAERALEE	AAAVAAPLAAGGEEAAAT(0.121)T(0.121)S(0.121)VPGS(0.636)PGLPGRR	AAAVAAPLAAGGEEAAAT(-7.2)T(-7.2)S(-7.2)VPGS(7.2)PGLPGRR	24	0.91945	1.1399	66029000	63617000	38760000	23654000	25
P16403	Histone H1.2	HIST1H1C	3.51055e-42	1.18919e-42	1	S	______________MSETAPAAPAAAPPAEK	S(0.828)ET(0.172)APAAPAAAPPAEK	S(6.84)ET(-6.84)APAAPAAAPPAEK	1	0.91999	0.75434	284020000	255320000	173540000	92356000	2
C9JL75	Uncharacterized protein KIAA0195	KIAA0195	6.68072e-19	1.06314e-10	1	S	VLEPGDLFPPFSPPPSPRGEVERGPQSPQQH	GIKDDEHIVLEPGDLFPPFS(0.032)PPPS(0.968)PR	GIKDDEHIVLEPGDLFPPFS(-14.76)PPPS(14.76)PR	24	0.92035	0.59952	27002000	28001000	27199000	11529000	235
F5H529	Nuclear protein MDM1	MAP2K6;MDM1	0.000869339	0.00129439	1	S	KLRNDLRENRNLETVSPERKSNKIDDRLKLE	NLET(0.003)VS(0.997)PERK	NLET(-24.83)VS(24.83)PERK	6	0.92038	0.95756	9998600	9382300	6911000	5257100	258
Q13029-5	PR domain zinc finger protein 2	PRDM2	1.72678e-08	0.000233045	1	S	PLGSTNSEAKKRRTASPPALPKIKAETDSDP	TAS(1)PPALPK	T(-42.99)AS(42.99)PPALPK	3	0.92069	0.8745	42418000	42849000	32787000	20058000	442
O95297-4	Myelin protein zero-like protein 1	MPZL1	2.82732e-14	5.36977e-12	1	S	NSKRDYTGCSTSESLSPVKQAPRKSPSDTEG	DYTGCS(0.002)T(0.002)S(0.018)ES(0.065)LS(0.912)PVK	DY(-56.71)T(-48.1)GCS(-26.42)T(-27.32)S(-16.93)ES(-11.45)LS(11.45)PVK	12	0.92088	1.3269	61111000	60819000	12406000	10826000	86
G3XAC1	Solute carrier family 26 member 6	SLC26A6	1.4305e-06	4.89928e-06	1	S	DAVTFALQHPRPVPDSPVSVTRL________	PVPDS(1)PVSVTR	PVPDS(39.52)PVS(-39.52)VT(-43.5)R	5	0.9225	0.79514	83936000	89199000	52858000	30412000	644
Q96Q89-3	Kinesin-like protein KIF20B	KIF20B	1.358e-20	7.92879e-06	1	S	KKEGTLQKFGDFLQHSPSILQSKAKKIIETM	FGDFLQHS(0.927)PS(0.073)ILQSK	FGDFLQHS(11.06)PS(-11.06)ILQS(-42.46)K	8	0.92321	0.96351	24479000	27664000	12184000	6642100	1700
E7ESG2	Claspin	CLSPN	0.00127911	0.00117508	1	S	RGTSFFPTAGGFRSPSPGLFRASLVSSASKS	S(0.001)PS(0.999)PGLFR	S(-31.68)PS(31.68)PGLFR	3	0.92345	0.99593	14538000	12591000	10769000	7960200	757
Q9H501	ESF1 homolog	ESF1	8.36518e-49	1.14336e-09	1	S	KKMKTSCKFKIDSNISPKKDSKEFTQKNKKE	FKIDS(0.001)NIS(0.999)PK	FKIDS(-31.07)NIS(31.07)PK	8	0.92379	1.1848	189950000	166340000	53280000	40567000	153
Q7Z3K3-5	Pogo transposable element with ZNF domain	POGZ	9.06626e-72	1.13683e-27	1	S	FLVASVLPGPDGNINSPTRNADMQEELIASL	SFLVASVLPGPDGNINS(0.822)PT(0.178)R	S(-93.46)FLVAS(-50.42)VLPGPDGNINS(6.63)PT(-6.63)R	17	0.92403	0.88307	31384000	31541000	10787000	6300600	1243
Q68E01-4	Integrator complex subunit 3	INTS3	3.61952e-33	1.4199e-14	1	S	__MLREKFPEFCSSPSPPVEVKIEEPVSMEM	EKFPEFCS(0.004)S(0.014)PS(0.982)PPVEVK	EKFPEFCS(-23.42)S(-18.46)PS(18.46)PPVEVK	11	0.92445	0.74171	29619000	30770000	10601000	5116800	14
P21333-2	Filamin-A	FLNA	1.35834e-44	9.65659e-56	1	S	YGGDPIPKSPFSVAVSPSLDLSKIKVSGLGE	SPFSVAVS(0.98)PS(0.02)LDLSK	S(-95.26)PFS(-60.38)VAVS(16.91)PS(-16.91)LDLS(-36.99)K	8	0.92462	0.85822	15283000	12321000	15005000	9307200	966;939
P16402	Histone H1.3	HIST1H1D	1.2341e-27	1.03798e-14	1	S	______________MSETAPLAPTIPAPAEK	S(0.852)ET(0.148)APLAPTIPAPAEK	S(7.61)ET(-7.61)APLAPT(-98.55)IPAPAEK	1	0.92522	0.7128	19414000	21561000	13403000	5915100	2
H7C4X9	Protein kinase C-binding protein 1	ZMYND8	5.60228e-60	1.66294e-07	1	S	LSESVQQQSTPVPLISPKRQIRSRFQLNLDK	ELSESVQQQSTPVPLIS(1)PK	ELS(-95.32)ES(-95.32)VQQQS(-52.95)T(-42.1)PVPLIS(42.1)PK	17	0.92557	0.89436	117780000	106880000	19380000	10979000	474
P21333-2	Filamin-A	FLNA	1.18064e-43	1.31007e-33	1	S	DVTDASKVKCSGPGLSPGMVRANLPQSFQVD	CSGPGLS(1)PGMVR	CS(-75.41)GPGLS(75.41)PGMVR	7	0.92588	0.93388	186500000	157220000	82303000	49336000	1459;1432
H0Y8J2	Centromere protein C	CENPC	1.77553e-39	2.74192e-16	1	S	ITIPRKAGSLKQRTISPAESTALLQGRKSRE	T(0.001)IS(0.999)PAESTALLQGR	T(-28.97)IS(28.97)PAES(-47.95)T(-53.71)ALLQGR	3	0.92689	0.83074	30244000	33292000	12602000	7516100	240
O94776	Metastasis-associated protein MTA2	MTA2	4.04158e-31	2.62058e-11	1	S	PHSRGHLSRPEAQSLSPYTTSANRAKLLAKN	GHLSRPEAQS(0.002)LS(0.994)PY(0.001)T(0.002)T(0.001)SANR	GHLS(-56.48)RPEAQS(-26.31)LS(26.31)PY(-31.09)T(-27.47)T(-32.92)S(-38.23)ANR	12	0.92716	0.85112	44034000	35066000	12564000	5570600	435
Q15059	Bromodomain-containing protein 3	BRD3	2.88657e-08	8.42124e-25	1	S	TTTPTTSAITASRSESPPPLSDPKQAKVVAR	S(0.001)ES(0.999)PPPLSDPK	S(-28.81)ES(28.81)PPPLS(-58.12)DPK	3	0.92723	0.68918	88377000	88871000	81587000	39478000	263
E9PCH5	Calpastatin	CAST	1.7876e-140	1.34367e-77	1	S	PDDAIDALSSDFTCGSPTAAGKKTEKEESTE	ELLAKPIGPDDAIDALSSDFT(0.002)CGS(0.776)PT(0.222)AAGK	ELLAKPIGPDDAIDALS(-71.48)S(-57.11)DFT(-26.72)CGS(5.43)PT(-5.43)AAGK	24	0.92732	1.103	116020000	98757000	27457000	38753000	208
Q9NPF5	DNA methyltransferase 1-associated protein 1	DMAP1	3.87056e-67	9.67973e-34	1	T	PDPKDTIIDVVGAPLTPNSRKRRESASSSSS	DTIIDVVGAPLT(0.918)PNS(0.082)R	DT(-81.05)IIDVVGAPLT(10.49)PNS(-10.49)R	12	0.92876	0.98278	74743000	68223000	30340000	15641000	445
Q8IXT5	RNA-binding protein 12B	RBM12B	5.15894e-30	1.22379e-09	1	S	HSSEDFRFPPEDFRHSPEDFRRPREEDFRRP	FPPEDFRHS(1)PEDFR	FPPEDFRHS(48.9)PEDFR	9	0.92911	0.77928	163090000	147360000	59469000	26990000	575
P06748-2	Nucleophosmin	NPM1	4.14445e-238	7.48393e-128	1	S	DELHIVEAEAMNYEGSPIKVTLATLKMSVQP	DELHIVEAEAMNYEGS(1)PIK	DELHIVEAEAMNY(-45.97)EGS(45.97)PIK	16	0.92941	0.96485	804530000	873930000	1384000000	961210000	70
A0A087WVV2	Ribosome-binding protein 1	RRBP1	9.47024e-34	2.79109e-76	1	S	TESASVQGRNTDVAQSPEAPKQEAPAKKKSG	NTDVAQS(1)PEAPKQEAPAK	NT(-105.97)DVAQS(105.97)PEAPKQEAPAK	7	0.92984	1.0602	234290000	208540000	106690000	88768000	139
P49006	MARCKS-related protein	MARCKSL1	0.00210329	0.00149274	1	S	KKKFSFKKPFKLSGLSFKRNRKEGGGDSSAS	LSGLS(1)FKR	LS(-46.02)GLS(46.02)FKR	5	0.93004	1.4182	81913000	74431000	30352000	32238000	104
E9PQX8		MFF	2.508e-49	2.8211e-08	1	S	SENAVRQNGQLVRNDSLVTPSPQQARVCPPH	NDS(1)LVTPSPQQAR	NDS(79.05)LVT(-79.05)PS(-109.34)PQQAR	3	0.93076	1.1459	48207000	38729000	17924000	14681000	17
H0Y4R5	Transmembrane protein 201	TMEM201	0.00151843	0.00117286	1	S	LPLANQQLFRSPRRTSPSSLPGRLSRALSLG	RT(0.056)S(0.942)PS(0.001)S(0.001)LPGR	RT(-12.22)S(12.22)PS(-31.65)S(-31.65)LPGR	3	0.93178	1.0594	28187000	27548000	30791000	19790000	351
Q9BW19	Kinesin-like protein KIFC1	KIFC1	4.55309e-07	8.23728e-06	1	S	__________MDPQRSPLLEVKGNIELKRPL	MDPQRS(1)PLLEVK	MDPQRS(66.25)PLLEVK	6	0.93204	0.95918	33930000	27122000	13918000	9011500	6
P42166	Lamina-associated polypeptide 2, isoforms beta/gamma;Thymopoietin;Thymopentin;Lamina-associated polypeptide 2, isoform alpha;Thymopoietin;Thymopentin	TMPO	1.45168e-189	1.13517e-147	1	S	PLPAGTNSKGPPDFSSDEEREPTPVLGSGAA	GPPDFS(0.005)S(0.995)DEEREPTPVLGSGAAAAGR	GPPDFS(-23.21)S(23.21)DEEREPT(-45.38)PVLGS(-114.36)GAAAAGR	7	0.93285	0.87736	108370000	101690000	41671000	25890000	67;67
Q7RTP6	Protein-methionine sulfoxide oxidase MICAL3	MICAL3	0.00237619	0.00874585	1	S	SEGSSGKSKKRSSLFSPRRNKKEKKSKGEGR	SSLFS(1)PR	S(-54.71)S(-50.55)LFS(50.55)PR	5	0.93308	1.3509	7888200	6575000	5638500	4856000	1704
Q99640-3	Membrane-associated tyrosine- and threonine-specific cdc2-inhibitory kinase	PKMYT1	2.62943e-43	1.50899e-12	1	S	DALDLSDINSEPPRGSFPSFEPRNLLSLFED	DALDLS(0.001)DINS(0.253)EPPRGS(0.689)FPS(0.057)FEPR	DALDLS(-31.01)DINS(-4.36)EPPRGS(4.36)FPS(-10.81)FEPR	16	0.93356	0.88645	29068000	35508000	14215000	12258000	470
P20700	Lamin-B1;Lamin-B2	LMNB1;LMNB2	1.25231e-20	9.30347e-11	1;2	S	AYRKLLEGEEERLKLSPSPSSRVTVSRASSS;AYRKLLEGEEERLKLSPSPSSRVTVSRATSS	LKLS(1)PS(0.996)PS(0.003)S(0.001)R	LKLS(58.02)PS(25.29)PS(-25.29)S(-32.05)R	4	0.93533	0.89016	371440000	366320000	195570000	135150000	391;405
G3V599	Melanoma inhibitory activity protein 2	CTAGE5;MIA2	1.82865e-40	6.46862e-20	1;2	S	PSPLGWPSSETRAFLSPPTLLEGPLRLSPLL	AFLS(1)PPTLLEGPLR	AFLS(37.74)PPT(-37.74)LLEGPLR	4	0.93565	0.78668	74719000	73084000	61924000	17381000	1071
Q6NZI2	Polymerase I and transcript release factor	PTRF	3.59919e-08	0.000486111	1	T	REKLKTSRDKLRKSFTPDHVVYARSKTAVYK	KS(0.11)FT(0.89)PDHVVYAR	KS(-9.08)FT(9.08)PDHVVY(-78.47)AR	4	0.93754	1.0449	16678000	13055000	8703900	5446200	302
Q96PK6	RNA-binding protein 14	RBM14	0.00373643	0.000360829	1	T	FGNSTGGFDGQARQPTPPFFGRDRSPLRRSP	QPT(1)PPFFGR	QPT(84.88)PPFFGR	3	0.93767	0.85882	174260000	161150000	110210000	60958000	206
H7BXX9	Homeodomain-interacting protein kinase 2;Homeodomain-interacting protein kinase 1	HIPK2;HIPK1	3.57098e-06	0.000457961	1	Y	DFGSASHVSKAVCSTYLQSRYYRAPEIILGL	AVCS(0.034)T(0.187)Y(0.772)LQS(0.006)R	AVCS(-13.5)T(-6.14)Y(6.14)LQS(-20.76)R	6	0.93797	1.2065	5210800	4337600	3884600	3341900	354
Q15477	Helicase SKI2W	SKIV2L	2.43634e-10	2.43634e-10	1	S	TVSASPCSAPLARASSLEDLVLKEASTAVST	ASS(1)LEDLVLK	AS(-33.33)S(33.33)LEDLVLK	3	0.93802	1.2145	25317000	23946000	21905000	18756000	256
A0A0C4DG68	Pumilio homolog 2	PUM2	0.000162268	1.4504e-05	1	S	AETDGPEKGDQKGKASPFEEDQNRDLKQGDD	GKAS(1)PFEEDQNR	GKAS(52.53)PFEEDQNR	4	0.93844	1.0861	6124200	7211300	20266000	16986000	27
A6NNK5	Tumor suppressor p53-binding protein 1	TP53BP1	2.51454e-53	2.44564e-82	1	S	PVSPASQKMVIQGPSSPQGEAMVTDVLEDQK	MVIQGPS(0.222)S(0.778)PQGEAMVTDVLEDQKEGR	MVIQGPS(-5.46)S(5.46)PQGEAMVT(-32.67)DVLEDQKEGR	8	0.93939	0.69869	201790000	204970000	67310000	34160000	1119
H7C4X9	Protein kinase C-binding protein 1	ZMYND8	1.29908e-06	0.000169459	1	S	SGREGRKNKKEPKEPSPKQDVVGKTPPSTTV	EPS(1)PKQDVVGK	EPS(54.2)PKQDVVGK	3	0.93973	0.84754	22552000	21041000	22209000	12713000	664
E9PQX8		MFF	2.59686e-08	8.02979e-05	1	S	RQNGQLVRNDSLVTPSPQQARVCPPHMLPED	NDSLVT(0.014)PS(0.986)PQQAR	NDS(-60.66)LVT(-18.63)PS(18.63)PQQAR	8	0.94023	1.4683	16894000	23016000	7283100	9386300	22
Q53EP0-2	Fibronectin type III domain-containing protein 3B	FNDC3B	2.161e-08	2.33476e-28	1	S	KKLKDRQIDRQNRLNSPPSSIYKSSCTTVYN	LNS(1)PPSSIYK	LNS(52.85)PPS(-52.85)S(-58.47)IY(-91.27)K	3	0.94074	1.1004	167090000	147660000	81730000	63653000	208
Q9BTC0	Death-inducer obliterator 1	DIDO1	6.8918e-16	4.87251e-08	1	S	LSVPPSPNISTSESRSPPEGDTTLFLSRLST	S(1)PPEGDTTLFLSR	S(66.76)PPEGDT(-66.76)T(-71.7)LFLS(-93.04)R	1	0.94129	0.95759	15632000	16509000	5782700	4005300	1040
Q9BSJ8	Extended synaptotagmin-1	ESYT1	2.61394e-08	2.30878e-12	1	S	NRGTKRRTSQKKRTLSPEFNERFEWELPLDE	TLS(1)PEFNER	T(-56.53)LS(56.53)PEFNER	3	0.94138	1.0685	31069000	31286000	17790000	13221000	1034
O00264	Membrane-associated progesterone receptor component 1	PGRMC1	4.99885e-158	0	1	S	HVGKLLKEGEEPTVYSDEEEPKDESARKND_	LLKEGEEPTVYS(1)DEEEPKDESAR	LLKEGEEPT(-69.48)VY(-138.6)S(69.48)DEEEPKDES(-95.86)AR	12	0.94156	0.95075	2018800000	1854100000	876300000	601070000	181
A0A087WVA8	Testis-expressed sequence 2 protein	TEX2	1.23927e-46	2.93393e-13	1	S	TLSSAKPFMSLVKSLSTEVEPKESPHPARHR	SLS(0.997)T(0.003)EVEPK	S(-51.93)LS(24.9)T(-24.9)EVEPK	3	0.94184	1.3429	57216000	53702000	44196000	39505000	196
Q9ULD9-2	Zinc finger protein 608	ZNF608	0.0035937	0.00176049	1	T	NGKGRRGSLNASGRRTPPNCAAEDIKASPSS	T(1)PPNCAAEDIK	T(49.59)PPNCAAEDIK	1	0.94186	0.95028	10526000	11177000	9229700	6736000	54
Q9UKA4	A-kinase anchor protein 11	AKAP11	6.80428e-134	4.58608e-45	1	S	KVKNPCLNVQSQRSVSPTFLNPSDENLKTLC	SVS(1)PTFLNPSDENLK	S(-33.98)VS(33.98)PT(-47.03)FLNPS(-138.57)DENLK	3	0.94322	1.2297	130570000	125570000	50282000	42432000	1242
Q8NDT2	Putative RNA-binding protein 15B	RBM15B	1.17346e-54	4.62423e-19	1	S	LYSDRDRTFLEGDWTSPSKSSDRRNSLEGYS	TFLEGDWT(0.04)S(0.783)PS(0.177)K	T(-104)FLEGDWT(-12.87)S(6.46)PS(-6.46)K	9	0.94343	1.0288	39525000	40730000	17512000	14110000	552
P60709	Actin, cytoplasmic 1;Actin, cytoplasmic 1, N-terminally processed;Actin, cytoplasmic 2;Actin, cytoplasmic 2, N-terminally processed;Actin, alpha cardiac muscle 1;Actin, alpha skeletal muscle;Actin, gamma-enteric smooth muscle;Actin, aortic smooth muscle	ACTB;ACTG1;ACTC1;ACTA1;ACTG2;ACTA2	5.51279e-05	5.51514e-05	1	S	GIADRMQKEITALAPSTMKIKIIAPPERKYS	EIT(0.008)ALAPS(0.797)T(0.195)MK	EIT(-19.96)ALAPS(6.1)T(-6.1)MK	8	0.94343	1.0622	7976400	7118300	3548100	3076800	323;323;325
J3KQ96	Treacle protein	TCOF1	6.39752e-69	6.79887e-94	1	S	KKKKLGAGEGGEASVSPEKTSTTSKGKAKRD	LGAGEGGEAS(0.003)VS(0.997)PEK	LGAGEGGEAS(-25.25)VS(25.25)PEK	12	0.94344	0.77314	526730000	522840000	92683000	53025000	1340
Q14966-3	Zinc finger protein 638	ZNF638	0.00117156	1.04439e-10	1	S	DVSSSKPSIKAVIVSSPKAKATVSKTENQKS	AVIVS(0.143)S(0.857)PK	AVIVS(-7.79)S(7.79)PK	6	0.94529	0.94663	82601000	82617000	81054000	55649000	1401
Q92674-2	Centromere protein I	CENPI	1.01194e-09	0.0010643	1	S	WKTALLAVKQRNRGPSPEPLKLMLGPANVRP	NRGPS(1)PEPLK	NRGPS(46.88)PEPLK	5	0.94535	0.6002	20023000	19082000	23323000	10595000	284
Q96N64-3	PWWP domain-containing protein 2A	PWWP2A	7.59917e-50	1.852e-61	1	S	PPLPPPPPPPGELARSPEAVGPELEAEEKLS	S(1)PEAVGPELEAEEK	S(137.32)PEAVGPELEAEEK	1	0.9459	1.0309	100100000	95347000	36679000	26250000	81
Q96T58	Msx2-interacting protein	SPEN	0.0027704	0.00321419	1	S	DRDRDHERRPIERSQSPVHLRRPQSPGASPS	S(0.048)QS(0.952)PVHLR	S(-13.02)QS(13.02)PVHLR	3	0.94616	0.89718	15273000	16631000	19320000	11916000	727
Q7Z3C6	Autophagy-related protein 9A	ATG9A	2.17812e-16	1.8091e-08	1	S	GSRHRAEVASALRSFSPLQPGQAPTGRAHST	S(0.006)FS(0.994)PLQPGQAPTGR	S(-22.07)FS(22.07)PLQPGQAPT(-85.73)GR	3	0.9476	1.0238	50408000	46666000	17551000	11812000	656
E9PMG4	Telomerase Cajal body protein 1	WRAP53	5.84733e-51	2.94174e-24	1	S	LATASGQRVFPEPTESGDEGEELGLPLLSTR	VFPEPT(0.024)ES(0.976)GDEGEELGLPLLSTR	VFPEPT(-16.12)ES(16.12)GDEGEELGLPLLS(-60.32)T(-64.73)R	8	0.94796	0.87693	39617000	37938000	21864000	11747000	458
A0A087WW59	Uncharacterized protein C11orf96	C11orf96	0.000236178	0.000321647	1	S	VSPMEEEKAKKSFLQSLECLRRSTQSLSLQR	SFLQS(1)LECLR	S(-56.28)FLQS(56.28)LECLR	5	0.94828	1.3293	3303000	3177900	1500800	1215200	86
E5RIU6	Cyclin-dependent kinase 1;Cyclin-dependent kinase 2;Cyclin-dependent kinase 3	CDK1;CDC2;CDK2;CDK3	6.91777e-42	9.22394e-05	1;2	Y	_MEDYTKIEKIGEGTYGVVYKGRHKTTGQVV	IGEGT(1)Y(0.998)GVVY(0.002)K	IGEGT(39.3)Y(28.08)GVVY(-28.08)K	6	0.94836	1.2722	131480000	120790000	49378000	47702000	15
Q9UQ35	Serine/arginine repetitive matrix protein 2	SRRM2	0.00136332	0.00125995	1	T	QDRPESSLVFKDTLRTPPRERSGAGSSPETK	DT(0.006)LRT(0.994)PPRER	DT(-22.36)LRT(22.36)PPRER	5	0.94924	0.87114	180700000	164150000	144160000	75695000	1208
Q5BKZ1	DBIRD complex subunit ZNF326	ZNF326	1.61195e-27	7.96948e-173	1	S	KPKLAKPMEKISLSKSPTKTDPKNEEEEKRR	ISLS(0.001)KS(0.994)PT(0.004)KTDPK	IS(-41.48)LS(-28.75)KS(23.96)PT(-23.96)KT(-36.75)DPK	6	0.94958	0.90774	299830000	312890000	211180000	129920000	270
I3L3H2	Eukaryotic initiation factor 4A-III;Eukaryotic initiation factor 4A-III, N-terminally processed	EIF4A3	5.44373e-90	1.16996e-29	1	S	____MATTATMATSGSARKRLLKEEDMTKVE	ATTATMAT(0.001)S(0.111)GS(0.889)AR	AT(-104.34)T(-93.76)AT(-67.55)MAT(-30.44)S(-9.05)GS(9.05)AR	11	0.94961	1.5645	20204000	21543000	17400000	11132000	12
P08559-3	Pyruvate dehydrogenase E1 component subunit alpha, somatic form, mitochondrial;Pyruvate dehydrogenase E1 component subunit alpha, testis-specific form, mitochondrial	PDHA1;PDHA2	5.3219e-08	1.097e-07	1	S	GPILMELQTYRYHGHSMSDPGVSYRTREEIQ	YHGHS(0.98)MS(0.02)DPGVSYR	Y(-44.42)HGHS(16.92)MS(-16.92)DPGVS(-38.94)Y(-51.45)R	5	0.94973	1.0695	13669000	14783000	125180000	95912000	262
Q9H1E3-2	Nuclear ubiquitous casein and cyclin-dependent kinase substrate 1	NUCKS1	9.60813e-33	8.58654e-07	1	S	EKKMPKPRLKATVTPSPVKGKGKVGRPTASK	ATVTPS(1)PVKGK	AT(-102.05)VT(-35.32)PS(35.32)PVKGK	6	0.94979	0.667	80582000	83149000	64727000	34530000	141
O96028-5	Histone-lysine N-methyltransferase NSD2	WHSC1	3.57555e-09	0.000188447	1	S	ASTAASSALGFSKSSSPSASLTENEVK____	S(0.009)S(0.009)S(0.981)PSASLTENEVK	S(-20.2)S(-20.2)S(20.2)PS(-37.05)AS(-47.42)LT(-55.78)ENEVK	3	0.95034	1.1181	20881000	20604000	11567000	7270400	618
A6NNK5	Tumor suppressor p53-binding protein 1	TP53BP1	2.51454e-53	2.44564e-82	1	S	DPVSPASQKMVIQGPSSPQGEAMVTDVLEDQ	MVIQGPS(0.5)S(0.5)PQGEAMVTDVLEDQKEGR	MVIQGPS(0)S(0)PQGEAMVT(-61.89)DVLEDQKEGR	7	0.95098	0.69869	184130000	188890000	67310000	34160000	1118
P52948-6	Nuclear pore complex protein Nup98-Nup96;Nuclear pore complex protein Nup98;Nuclear pore complex protein Nup96	NUP98	5.1692e-106	6.14606e-08	1	S	PKKSIKKLVLKNLNNSNLFSPVNRDSENLAS	NLNNS(1)NLFSPVNR	NLNNS(45.01)NLFS(-45.01)PVNR	5	0.95143	1.0085	20292000	20453000	7593000	4697400	608
J3QSV6	Ribosomal L1 domain-containing protein 1	RSL1D1	4.36154e-33	1.48488e-09	1	T	HGKKKRGRGKAQVKATNESEDEIPQLVPIGK	AT(0.679)NES(0.321)EDEIPQLVPIGK	AT(3.26)NES(-3.26)EDEIPQLVPIGK	2	0.95152	0.81328	26600000	26663000	26601000	21644000	357
H7C3H4	Histone-lysine N-methyltransferase SETD2	SETD2	0.00200554	0.000734144	1	S	REKAGSPAPSNRLNDSPTLKKLDELPIFKSE	LNDS(0.987)PT(0.013)LK	LNDS(18.66)PT(-18.66)LK	4	0.95176	1.0145	38474000	38781000	45446000	30545000	258
F8VR77	Proliferation-associated protein 2G4	PA2G4	3.87427e-34	1.89223e-52	1	S	______________MSGEDEQQEQTIAEDLV	S(1)GEDEQQEQTIAEDLVVTK	S(100.87)GEDEQQEQT(-100.87)IAEDLVVT(-122.97)K	1	0.95203	1.064	10584000	10254000	22574000	18260000	2
Q7Z3C6	Autophagy-related protein 9A	ATG9A	3.51101e-118	2.70585e-42	1	S	GQSASRHPEPVPEEGSEDELPPQVHKV____	HPEPVPEEGS(1)EDELPPQVHKV	HPEPVPEEGS(73.67)EDELPPQVHKV	10	0.95254	0.87222	90947000	90134000	74627000	43515000	828
A0A096LNZ0			1.46497e-19	5.79948e-45	1	S	FAKLGEGKHPEKLGGSAESLIPGFQSTQGDA	LGGS(0.978)AES(0.022)LIPGFQSTQGDAFATTSFSAGTDLQR	LGGS(16.39)AES(-16.39)LIPGFQS(-48.77)T(-52.72)QGDAFAT(-66.41)T(-69.22)S(-71.72)FS(-75.76)AGT(-78.34)DLQR	4	0.95382	1.0046	4074700	4288800	7834600	6563800	79
Q13586	Stromal interaction molecule 1	STIM1	3.11479e-15	1.1906e-23	1	S	APPGGSPHLDSSRSHSPSSPDPDTPSPVGDS	S(0.07)HS(0.923)PS(0.005)S(0.002)PDPDTPSPVGDSR	S(-11.19)HS(11.19)PS(-22.42)S(-27.72)PDPDT(-52.94)PS(-55.8)PVGDS(-61.66)R	3	0.95417	0.77358	241860000	223790000	130460000	64888000	618
P06748-2	Nucleophosmin	NPM1	2.49362e-170	0	1	S	HISGQHLVAVEEDAESEDEEEEDVKLLSISG	CGSGPVHISGQHLVAVEEDAES(1)EDEEEEDVKLLSISGK	CGS(-204.69)GPVHIS(-175.17)GQHLVAVEEDAES(110.5)EDEEEEDVKLLS(-110.5)IS(-121.86)GK	22	0.95447	1.0054	207400000	190660000	545290000	403810000	61;125
Q96JM3	Chromosome alignment-maintaining phosphoprotein 1	CHAMP1	1.76418e-20	5.09768e-17	2	S	PELRKPSGSPDLWKLSPDQRKTSPASLDFPE	KPS(0.334)GS(0.666)PDLWKLS(1)PDQR	KPS(-3)GS(3)PDLWKLS(75.61)PDQR	12	0.95491	0.78199	76103000	69274000	32386000	18175000	452
Q9UHB6	LIM domain and actin-binding protein 1	LIMA1;TRMT1	2.58061e-200	1.39522e-55	1	S	LERPAQLANARETPHSPGVEDAPIAKVGVLA	ETPHS(1)PGVEDAPIAK	ET(-52.6)PHS(52.6)PGVEDAPIAK	5	0.95502	0.96535	1766300000	1743900000	928970000	683280000	490
E7EVA0	Microtubule-associated protein;Microtubule-associated protein 4	MAP4	6.27642e-51	2.00346e-19	1	S	SQKLNFKEKAQAKVGSLDNVGHLPAGGAVKT	VGS(1)LDNVGHLPAGGAVK	VGS(73.67)LDNVGHLPAGGAVK	3	0.95511	1.1177	109800000	109570000	22316000	17937000	2218
Q7Z6Z7-2	E3 ubiquitin-protein ligase HUWE1	HUWE1	4.07947e-06	0.000157639	1	S	AMSLGQDIPMDQRAESPEEVACRKEEEERKA	AES(1)PEEVACRKEEEER	AES(44.79)PEEVACRKEEEER	3	0.95546	0.94128	23404000	19373000	10889000	7009100	1395
A0A087WWP4	Putative RNA-binding protein 15	RBM15	5.62696e-06	1.30481e-06	1	S	GHRHPPGGGGGQRSLSPGGAALGYRDYRLQQ	S(0.001)LS(0.999)PGGAALGYR	S(-29.16)LS(29.16)PGGAALGY(-72)R	3	0.95556	1.0546	248470000	237470000	156470000	110060000	250
A0A1W2PS85	DNA repair protein complementing XP-G cells	BIVM-ERCC5;ERCC5	1.65987e-61	3.90643e-07	1	S	ARGRNAPAAVDEGSISPRTLSAIKRALDDDE	NAPAAVDEGS(0.049)IS(0.951)PR	NAPAAVDEGS(-12.85)IS(12.85)PR	12	0.95607	0.92734	68570000	64491000	26663000	16862000	609
Q5VSL9-3	Striatin-interacting protein 1	STRIP1	1.25902e-144	6.98623e-19	1	S	LPEDSIKVIRNMRAASPPASASDLIEQQQKR	AAS(1)PPASASDLIEQQQK	AAS(68.32)PPAS(-68.32)AS(-108.15)DLIEQQQK	3	0.95667	1.2191	48372000	42287000	15553000	11712000	71
S4R3H4	Apoptotic chromatin condensation inducer in the nucleus	ACIN1	0.000169638	4.1778e-08	1	S	VSITIDDPVRTAQVPSPPRGKISNIVHISNL	TAQVPS(1)PPR	T(-88.18)AQVPS(88.18)PPR	6	0.95678	0.74197	159120000	132100000	118860000	62725000	946
P06748-2	Nucleophosmin	NPM1	1.68631e-35	0.000169213	1	S	FKKQEKTPKTPKGPSSVEDIKAKMQASIEKG	GPS(0.011)S(0.989)VEDIK	GPS(-19.72)S(19.72)VEDIK	4	0.95711	1.0531	11420000	11263000	11261000	9360900	214
P19338	Nucleolin	NCL	5.21007e-08	3.00758e-12	1	S	IEGRAIRLELQGPRGSPNARSQPSKTLFVKG	LELQGPRGS(1)PNAR	LELQGPRGS(89.51)PNAR	9	0.95765	1.1142	718700000	661920000	304590000	211700000	563
Q09666	Neuroblast differentiation-associated protein AHNAK	AHNAK	7.32332e-24	1.33404e-18	1	S	AQRDDGVFVQEVTQNSPAARTGVVKEGDQIV	DDGVFVQEVT(0.011)QNS(0.989)PAAR	DDGVFVQEVT(-19.73)QNS(19.73)PAAR	13	0.95784	0.94358	32487000	30484000	5874300	4185400	41
Q5VUA4	Zinc finger protein 318	ZNF318	0.000776385	0.000414688	1	S	EGERNSPNPRSVRIPSPNILKTGLTENVDRG	IPS(1)PNILK	IPS(80.01)PNILK	3	0.95829	0.86939	56883000	53673000	41107000	24337000	2101
P49792	E3 SUMO-protein ligase RanBP2	RANBP2	0.00026653	0.00375491	1	S	VKDGMDTVKKIESFGSPKGSVCRRITITECG	KIES(0.017)FGS(0.983)PK	KIES(-17.6)FGS(17.6)PK	7	0.9588	0.93064	20070000	20518000	21411000	13453000	3207
O60566	Mitotic checkpoint serine/threonine-protein kinase BUB1 beta	BUB1B	1.35777e-06	0.00129439	1	S	ACGTIYSQTLSIKKLSPIIEDSREATHSSGF	KLS(1)PIIEDSR	KLS(68.54)PIIEDS(-68.54)R	3	0.95904	1.533	19121000	14348000	8362900	9104000	670
E9PK91	Bcl-2-associated transcription factor 1	BCLAF1	9.2247e-99	7.02997e-74	1	S	PEQVKSEKLKDLFDYSPPLHKNLDAREKSTF	LKDLFDYS(1)PPLHK	LKDLFDY(-80.73)S(80.73)PPLHK	8	0.95933	0.81376	1702700000	1710300000	772510000	435000000	512;510
A9Z1X7	Serine/arginine repetitive matrix protein 1	SRRM1	4.79963e-45	1.11584e-33	1	S	PSPPPRRRSPSPRRYSPPIQRRYSPSPPPKR	RYS(1)PPIQR	RY(-85.55)S(85.55)PPIQR	3	0.95963	0.85593	721640000	658200000	481390000	256840000	606
O76024	Wolframin	WFS1	1.38065e-15	4.89928e-06	1	S	PAPQPQARSRLNATASLEQERSERPRAPGPQ	LNAT(0.007)AS(0.993)LEQER	LNAT(-21.3)AS(21.3)LEQER	6	0.96114	1.6223	62295000	88184000	13810000	16715000	32
O14545	TRAF-type zinc finger domain-containing protein 1	TRAFD1	2.44976e-10	1.93833e-09	1	S	VTEGIPRLDSQPQETSPELPRRRVRHQGDLS	LDSQPQET(0.077)S(0.923)PELPR	LDS(-57.17)QPQET(-10.81)S(10.81)PELPR	9	0.96142	1.4325	27260000	24595000	10439000	9603800	415
P50479	PDZ and LIM domain protein 4	PDLIM4	5.03921e-227	2.23116e-154	1	S	AQAHRIHIDPEIQDGSPTTSRRPSGTGTGPE	IHIDPEIQDGS(0.979)PT(0.017)T(0.003)S(0.001)R	IHIDPEIQDGS(17.56)PT(-17.56)T(-24.85)S(-31.48)R	11	0.96179	0.83974	1664800000	1703600000	197000000	110340000	112
O43166-3	Signal-induced proliferation-associated 1-like protein 1	SIPA1L1	2.2865e-125	1.83983e-125	1	S	KSTIEEDLKKLIDLESPTPESQKSFKFHALS	LIDLES(0.997)PT(0.003)PESQK	LIDLES(25.08)PT(-25.08)PES(-54.71)QK	6	0.96209	0.88633	58357000	58182000	26202000	17133000	1528
Q8TB61-5	Adenosine 3'-phospho 5'-phosphosulfate transporter 1	SLC35B2	0.000104685	0.000103211	1	S	RGRLKQRGKKAVPVESPVQKV__________	KAVPVES(1)PVQKV	KAVPVES(52.53)PVQKV	7	0.9632	1.0394	116610000	101170000	61352000	48589000	294
P49792	RANBP2-like and GRIP domain-containing protein 1;RANBP2-like and GRIP domain-containing protein 2;RanBP2-like and GRIP domain-containing protein 3;E3 SUMO-protein ligase RanBP2;RanBP2-like and GRIP domain-containing protein 4	RGPD1;RGPD3;RGPD2;RANBP2;RGPD4	0.000138441	0.0155388	1;2	T	IFDEAKTAQEKDSLITPHVSRSSTPRESPCG	DSLIT(1)PHVS(1)R	DS(-38.78)LIT(38.78)PHVS(64.36)R	5	0.96406	0.91199	7264200	7478000	9661200	6392900	1467;2450
Q05682-5	Caldesmon	CALD1	3.25584e-74	4.63727e-39	1	S	DKEKEEEEEEKPKRGSIGENQIKDEKIKKDK	RGS(1)IGENQIKDEK	RGS(54.28)IGENQIKDEK	3	0.96461	1.1243	1783700000	2002900000	1336200000	970300000	196
Q9H6F5	Coiled-coil domain-containing protein 86	CCDC86	2.2004e-32	4.37127e-33	1	S	REPGSPPSVQRAGLGSPERPPKTSPGSPRLQ	AGLGS(1)PERPPK	AGLGS(66)PERPPK	5	0.96477	0.92491	114950000	99203000	135760000	83867000	58
D6W5A2	Metastasis-associated protein MTA3	MTA3	3.62025e-07	4.7632e-06	1	S	AIRAEYADRHAELSGSPLKSKSTRKPLACII	HAELS(0.157)GS(0.843)PLK	HAELS(-7.31)GS(7.31)PLK	7	0.9651	0.98983	26995000	26738000	18138000	13703000	462
G3XAC6	RNA-binding protein 39	RBM39	7.48085e-76	2.19978e-125	1	S	SRRRSRSKSPFRKDKSPVREPIDNLTPEERD	DKS(1)PVREPIDNLTPEER	DKS(131.32)PVREPIDNLT(-131.32)PEER	3	0.96538	0.89105	2061100000	2025000000	833970000	499130000	136
P02545-3	Prelamin-A/C;Lamin-A/C	LMNA	5.55748e-25	1.28041e-14	1;2	S	RKLLEGEEERLRLSPSPTSQRSRGRASSHSS	LRLS(0.992)PS(0.987)PT(0.015)S(0.006)QR	LRLS(22.8)PS(20.74)PT(-20.74)S(-25.63)QR	6	0.96547	0.81599	851130000	698400000	656530000	438190000	392;392
Q8WVM8-2	Sec1 family domain-containing protein 1	SCFD1	1.05132e-19	5.59977e-23	1	S	HLNRVNLEESSGVENSPAGARPKRKNKKSYD	VNLEESSGVENS(0.999)PAGARPK	VNLEES(-35.74)S(-35.74)GVENS(35.74)PAGARPK	12	0.96559	1.052	25040000	21606000	67278000	59469000	211
P06748-2	Nucleophosmin	NPM1	7.4453e-26	2.85855e-08	1	S	____________MEDSMDMDMSPLRPQNYLF	MEDS(0.996)MDMDMS(0.004)PLRPQNYLFGCELK	MEDS(26.51)MDMDMS(-26.51)PLRPQNY(-57.77)LFGCELK	4	0.96635	1.0199	17129000	20311000	15610000	11577000	4
A6NFI3	Zinc finger protein 316	ZNF316	2.01227e-115	5.89894e-83	1	S	______MAALHTTPDSPAAQLERAEDGSECD	AALHTTPDS(1)PAAQLER	AALHT(-67.64)T(-34.72)PDS(34.72)PAAQLER	9	0.96648	0.95619	67930000	66962000	26196000	16662000	10
Q6NZY4-2	Zinc finger CCHC domain-containing protein 8	ZCCHC8	4.90031e-10	3.46843e-05	1	T	FQPPLPPDTPPLPRGTPPPVFTPPLPKGTPP	GT(1)PPPVFTPPLPK	GT(73.85)PPPVFT(-73.85)PPLPK	2	0.9668	0.50946	10782000	11785000	5247900	2976800	241
P19338	Nucleolin	NCL	1.37166e-06	0.000343326	1	S	KGKKAAATSAKKVVVSPTKKVAVATPAKKAA	VVVS(0.971)PT(0.029)KK	VVVS(15.32)PT(-15.32)KK	4	0.96767	1.0892	91938000	86273000	67171000	49801000	67
Q99613-2	Eukaryotic translation initiation factor 3 subunit C;Eukaryotic translation initiation factor 3 subunit C-like protein	EIF3C;EIF3CL	4.33421e-30	1.01472e-21	1	S	TKPVGGNYGKQPLLLSEDEEDTKRVVRSAKD	QPLLLS(1)EDEEDTKR	QPLLLS(40.41)EDEEDT(-40.41)KR	6	0.96815	1.3466	376500000	343070000	28933000	31242000	39
H3BTK3	Calcium-regulated heat stable protein 1	CARHSP1	0.00213115	0.00628847	1	S	NVVPSPLPTRRTRTFSATVRASQGPVYKGVC	T(0.003)FS(0.987)AT(0.01)VR	T(-25.03)FS(19.9)AT(-19.9)VR	3	0.96839	1.4097	181520000	164770000	165610000	155150000	52
A0A0A0MRP6	Probable global transcription activator SNF2L1	SMARCA1	0.00102024	1.48272e-05	1	S	LFAHFIQPSAQKSPTSPLNMKLGRPRIKKDE	SPT(0.044)S(0.956)PLNMK	S(-52.22)PT(-13.32)S(13.32)PLNMK	4	0.96861	1.0375	21184000	18156000	15316000	11187000	119
D6REC6	Cyclin-dependent kinase 7	CDK7	5.83408e-07	1.37186e-07	1;2	T	DFGLAKSFGSPNRAYTHQVVTRWYRAPELLF	AYT(1)HQVVTR	AY(-56.13)T(56.13)HQVVT(-63.91)R	3	0.96938	1.0515	42882000	42765000	20300000	13311000	77
J3QSV6	Ribosomal L1 domain-containing protein 1	RSL1D1	5.35872e-144	1.9696e-211	1	S	KKRGRGKAQVKATNESEDEIPQLVPIGKKTP	ATNES(1)EDEIPQLVPIGK	AT(-35.42)NES(35.42)EDEIPQLVPIGK	5	0.96971	0.9112	216650000	205800000	154780000	105610000	360
A0A096LNX8	Scavenger receptor class F member 2	SCARF2	2.38465e-08	8.2754e-08	1	S	PARARGEIGGLSLSPSPERRKPPPPDPATKP	GEIGGLSLS(0.061)PS(0.938)PER	GEIGGLS(-33.49)LS(-11.86)PS(11.86)PER	11	0.97035	1.0758	7714600	6656500	3283000	2066000	653
Q14573	Inositol 1,4,5-trisphosphate receptor type 3	ITPR3	1.9596e-06	1.66526e-05	1	S	EDREPVDPTTKGRVASFSIPGSSSRYSLGPS	VAS(0.999)FS(0.001)IPGSSSR	VAS(29.89)FS(-29.89)IPGS(-67.87)S(-67.87)S(-67.87)R	3	0.97084	1.3106	11004000	11694000	4186400	3668900	1832
A2ABK4	Negative elongation factor E	NELFE	7.6311e-05	9.56326e-12	1	S	EKGPVPTFQPFQRSISADDDLQESSRRPQRK	S(0.002)IS(0.998)ADDDLQESSR	S(-28.09)IS(28.09)ADDDLQES(-60.6)S(-60.6)R	3	0.97109	1.8441	14285000	9946000	5854400	6742200	115
F8W038	Chromatin complexes subunit BAP18	C17orf49;RNASEK-C17orf49;BAP18	2.34192e-20	1.37435e-16	1	S	KRKVYEDSGIPLPAESPKKGPKKVASGVLSP	VYEDSGIPLPAES(1)PK	VY(-86.39)EDS(-63.38)GIPLPAES(63.38)PK	13	0.97137	0.81736	109080000	105740000	9628800	5985600	96
A0A286YEX4	Nuclear factor 1 C-type	NFIC	1.22198e-200	1.26545e-35	1	S	SSSRNWTEDMEGGISSPVKKTEMDKSPFNSP	NWTEDMEGGIS(0.024)S(0.976)PVKK	NWT(-100.64)EDMEGGIS(-16.08)S(16.08)PVKK	12	0.97156	0.92931	260970000	238120000	63895000	40682000	345
B5MBX0	Sororin	CDCA5	1.26742e-05	0.00407238	1	S	TRSGGAAQRSGPRAPSPTKPLRRSQRKSGSE	APS(1)PTKPLR	APS(34.34)PT(-34.34)KPLR	3	0.97168	0.85255	37064000	32852000	32356000	18942000	21
Q96JM3	Chromosome alignment-maintaining phosphoprotein 1	CHAMP1	1.9877e-167	3.31072e-145	1	S	GSPDLWKLSPDQRKTSPASLDFPESQKSSRG	KT(0.001)S(0.999)PASLDFPESQK	KT(-28.29)S(28.29)PAS(-68.12)LDFPES(-143.74)QK	3	0.97176	0.86933	406130000	376740000	169520000	109030000	459
Q6WCQ1	Myosin phosphatase Rho-interacting protein	MPRIP	9.85968e-07	4.74346e-10	1	S	PDSATVSGYDIMKSKSNPDFLKKDRSCVTRQ	S(1)NPDFLKK	S(40.15)NPDFLKK	1	0.97279	0.70664	17342000	16482000	39571000	22519000	993
P02545-3	Prelamin-A/C;Lamin-A/C	LMNA	5.55748e-25	1.28041e-14	1;2	S	AYRKLLEGEEERLRLSPSPTSQRSRGRASSH	LRLS(1)PS(0.984)PT(0.014)S(0.003)QR	LRLS(38.99)PS(18.59)PT(-18.59)S(-25.48)QR	4	0.97294	0.79437	1798600000	1577300000	801110000	482980000	390;390
Q9H0B6-2	Kinesin light chain 2	KLC2	4.87593e-05	5.534e-05	1	S	QPGGTGLSDSRTLSSSSMDLSRRSSLVG___	TLS(0.006)S(0.154)S(0.684)S(0.154)MDLS(0.002)R	T(-44.65)LS(-20.28)S(-6.48)S(6.48)S(-6.48)MDLS(-24.89)R	5	0.97301	1.3415	8547200	7744400	4594500	4365100	533
Q6UN15	Pre-mRNA 3'-end-processing factor FIP1	FIP1L1	3.71553e-187	3.46216e-41	1	S	RERERTRERERERDHSPTPSVFNSDEERYRY	DHS(1)PTPSVFNSDEER	DHS(48.07)PT(-48.07)PS(-69.05)VFNS(-84.02)DEER	3	0.97402	1.0831	709800000	681970000	178800000	122870000	492
A0A1B0GV68	FERM, RhoGEF and pleckstrin domain-containing protein 1	FARP1	1.77655e-63	6.22199e-15	1	S	GKEPKVSAGEPGSHPSPAPRRSPAGNKQADG	VSAGEPGS(0.007)HPS(0.993)PAPR	VS(-79.84)AGEPGS(-21.68)HPS(21.68)PAPR	11	0.97468	0.83565	33716000	31731000	16491000	9859100	427
Q9NWH9	SAFB-like transcription modulator	SLTM	3.33622e-13	4.25384e-16	1	S	SEASKPKDGQDAIAQSPEKESKDYEMNANHK	DGQDAIAQS(1)PEK	DGQDAIAQS(68.48)PEK	9	0.97482	0.76024	46766000	43460000	32273000	18132000	289
Q8IYH5-4	ZZ-type zinc finger-containing protein 3	ZZZ3	2.19728e-18	7.46344e-09	1	S	QSTRESWVSPRKRGLSSSEKDNIERQAIENC	GLS(0.973)S(0.026)S(0.001)EKDNIER	GLS(15.66)S(-15.66)S(-29.68)EKDNIER	3	0.97501	1.4203	14171000	13508000	9249800	10574000	89
Q96RL1-3	BRCA1-A complex subunit RAP80	UIMC1	3.03795e-05	8.0818e-08	1	S	DADIKSSETGAFRVPSPGMEEAGCSREMQSS	VPS(1)PGMEEAGCSR	VPS(49.16)PGMEEAGCS(-49.16)R	3	0.97551	0.7399	28882000	31047000	17755000	8768300	575
A0A087WWP4	Putative RNA-binding protein 15	RBM15	7.24337e-35	1.7756e-25	1	T	FGHRAPDPLRGARDRTPPLLYRDRDRDLYPD	DRT(1)PPLLYR	DRT(97.25)PPLLY(-97.25)R	3	0.97564	0.97223	421850000	377520000	191000000	116010000	524
A0A0A0MSF3	Cyclin-L2	CCNL2	6.6716e-19	2.48421e-05	1	S	NTKRRLEGAKKAKADSPVNGLPKGRESRSRS	AKADS(1)PVNGLPK	AKADS(69.33)PVNGLPK	5	0.97629	0.96154	54980000	58544000	17755000	12827000	196
P21333-2	Filamin-A	FLNA	1.20022e-68	6.8938e-98	1	S	KVKAFGPGLQGGSAGSPARFTIDTKGAGTGG	AFGPGLQGGS(0.003)AGS(0.997)PAR	AFGPGLQGGS(-25.36)AGS(25.36)PAR	13	0.97762	0.8601	308080000	277840000	135140000	71168000	1084;1057
Q09666	Neuroblast differentiation-associated protein AHNAK	AHNAK	3.04252e-168	1.00966e-124	1	S	VDVTGREGAKDIDISSPEFKIKIPRHELTEI	DIDIS(0.028)S(0.972)PEFK	DIDIS(-15.46)S(15.46)PEFK	6	0.97763	0.99194	188300000	202960000	160140000	111650000	177
Q8TDY2-2	RB1-inducible coiled-coil protein 1	RB1CC1	5.62696e-06	1.71096e-05	1	S	SLPEHEDSEKAEMKRSTELVLSPDMPRTTNE	S(0.5)T(0.5)ELVLSPDMPR	S(0)T(0)ELVLS(-62.39)PDMPR	1	0.97824	1.0615	4778100	5242300	2834500	2356600	237
Q8TDY2-2	RB1-inducible coiled-coil protein 1	RB1CC1	5.62696e-06	1.71096e-05	1	T	LPEHEDSEKAEMKRSTELVLSPDMPRTTNES	S(0.5)T(0.5)ELVLSPDMPR	S(0)T(0)ELVLS(-62.39)PDMPR	2	0.97824	1.0615	4778100	5242300	2834500	2356600	238
Q9UQ35	Serine/arginine repetitive matrix protein 2	SRRM2	0.00296292	0.0026802	2	S	RSRSRTPPAIRRRSRSRTPLLPRKRSRSRSP	S(1)RT(1)PLLPR	S(74.61)RT(74.61)PLLPR	1	0.97866	0.78348	104490000	96537000	33125000	18417000	2032
A0A1W2PPS1	Heterogeneous nuclear ribonucleoprotein U	HNRNPU	0.00200749	0.000610741	1	S	____________MSSSPVNVKKLKVSELKEE	S(0.027)S(0.133)S(0.84)PVNVKK	S(-14.96)S(-8.01)S(8.01)PVNVKK	3	0.97897	0.9726	129520000	132530000	842040000	585830000	4
Q8NFC6	Biorientation of chromosomes in cell division protein 1-like 1	BOD1L1	3.92738e-28	9.86281e-11	1	S	SVATSTEGKDKDVTLSPVKAGPATTTSSETR	DKDVT(0.006)LS(0.994)PVK	DKDVT(-22.33)LS(22.33)PVK	7	0.97915	1.07	72503000	67868000	33479000	23039000	1531
P78347-2	General transcription factor II-I	GTF2I	5.34976e-39	9.00543e-12	1	S	VGGRVMVTDADRSILSPGGSCGPIKVKTEPT	SILS(1)PGGSCGPIK	S(-62.11)ILS(51.66)PGGS(-51.66)CGPIK	4	0.97991	1.0186	32508000	36313000	21029000	15215000	210
Q8N5F7	NF-kappa-B-activating protein	NKAP	2.92699e-16	3.18205e-16	1	S	RERIGELGAPEVWGLSPKNPEPDSDEHTPVE	IGELGAPEVWGLS(1)PK	IGELGAPEVWGLS(85.74)PK	13	0.97998	0.81772	39404000	40738000	32029000	18555000	149
Q15424-2	Scaffold attachment factor B1	SAFB	0.00844356	0.00482712	1	S	ASKSQDRKSASREKRSVVSFDKVKEPRKSRD	S(0.997)VVS(0.003)FDK	S(24.85)VVS(-24.85)FDK	1	0.98051	1.1747	58018000	62925000	50271000	42895000	532
P06748-2	Nucleophosmin	NPM1	2.9957e-11	0.000120441	1	S	KGPSSVEDIKAKMQASIEKGGSLPKVEAKFI	MQAS(1)IEKGGSLPK	MQAS(41.95)IEKGGS(-41.95)LPK	4	0.98157	1.2265	31516000	27487000	16622000	12871000	225
Q92922	SWI/SNF complex subunit SMARCC1	SMARCC1	4.11102e-05	1.03029e-05	1	S	SFRQRISTKNEEPVRSPERRDRKASANARKR	NEEPVRS(1)PERR	NEEPVRS(72.89)PERR	7	0.98188	0.97665	52263000	50674000	45440000	27435000	310
G5E972	Lamina-associated polypeptide 2, isoforms beta/gamma;Thymopoietin;Thymopentin	TMPO	9.50471e-56	3.8627e-09	1	S	ESLVVNRVTGNFKHASPILPITEFSDIPRRA	HAS(1)PILPITEFSDIPR	HAS(75.86)PILPIT(-75.86)EFS(-82.88)DIPR	3	0.98193	1.0083	254390000	252550000	87976000	60044000	266
K7ERP6	cAMP-dependent protein kinase catalytic subunit beta;cAMP-dependent protein kinase catalytic subunit gamma;cAMP-dependent protein kinase catalytic subunit alpha	PRKACB;KIN27;PRKACG;PRKACA	3.66047e-32	2.01176e-52	1	T	VTDFGFAKRVKGRTWTLCGTPEYLAPEIILS	T(0.007)WT(0.993)LCGTPEYLAPEIILSK	T(-21.39)WT(21.39)LCGT(-65.37)PEY(-87.08)LAPEIILS(-107.69)K	3	0.98211	0.98013	74246000	76803000	86635000	60756000	193;153
Q8IY92-2	Structure-specific endonuclease subunit SLX4	SLX4	0.00310334	0.00665433	1	S	SISSDPLEEKKALEISPRSCELFSIIDVDAD	KALEIS(1)PR	KALEIS(53.08)PR	6	0.98264	1.0014	21590000	20229000	21977000	13496000	873
O15014	Zinc finger protein 609	ZNF609	4.76607e-09	0.0011218	1	S	LDCTRHDWAPPRFCDSPTSDLEMRNGRGRGK	FCDS(0.991)PT(0.008)S(0.002)DLEMR	FCDS(21.12)PT(-21.12)S(-27.61)DLEMR	4	0.9841	1.0254	9406600	7511600	4168800	3458300	358
P38432	Coilin	COIL	3.93229e-33	1.23872e-14	1	T	RKAKKRAFQLEEGEETEPDCKYSKKHWKSRE	AFQLEEGEET(1)EPDCK	AFQLEEGEET(84.65)EPDCK	10	0.98436	0.90802	9328300	8895800	4904100	3972100	122
H0YJG4	Chromodomain-helicase-DNA-binding protein 8	CHD8	7.74368e-21	1.10361e-15	1	S	CSTPLLHQQYTSRTASPLPLRPDAPVEKSPE	T(0.043)AS(0.957)PLPLRPDAPVEK	T(-13.49)AS(13.49)PLPLRPDAPVEK	3	0.98436	0.80427	18458000	19666000	8373700	4851500	1229
Q13425	Beta-2-syntrophin	SNTB2	1.50825e-09	8.69515e-05	1	S	PLVATRLVHSGSGCRSPSLGSDLTFATRTGS	S(0.973)PS(0.027)LGSDLTFATR	S(15.51)PS(-15.51)LGS(-58.3)DLT(-74.3)FAT(-79)R	1	0.98451	1.0716	14480000	13522000	5755900	3657000	393
O95235-2	Kinesin-like protein KIF20A	KIF20A	1.03765e-82	9.7886e-06	1	S	FPSLHSFIKEHSLQVSPSLEKGAKADTGLDD	EHSLQVS(0.994)PS(0.006)LEK	EHS(-77.48)LQVS(22.07)PS(-22.07)LEK	7	0.98469	1.0977	45226000	47144000	16641000	13349000	514
A0A1B0GTL5	Rab11 family-interacting protein 5	RAB11FIP5	2.6987e-09	7.49134e-12	1	S	RDKMKGKKKYDLESASAILPSSAIEDPDLGS	KKY(0.013)DLES(0.283)AS(0.701)AILPS(0.002)S(0.002)AIEDPDLGSLGK	KKY(-17.23)DLES(-3.94)AS(3.94)AILPS(-26.54)S(-26.54)AIEDPDLGS(-53.99)LGK	9	0.98512	0.53463	9351100	16840000	15541000	3790900	209
Q96PK6	RNA-binding protein 14	RBM14	0.0194541	0.0255893	1	S	ANANSTPPPYERTRLSPPRASYDDPYKKAVA	T(0.002)RLS(0.998)PPR	T(-27.42)RLS(27.42)PPR	4	0.98642	0.90269	144540000	137820000	194290000	111100000	582
Q8N1F8	Serine/threonine-protein kinase 11-interacting protein	STK11IP	1.01087e-55	4.85684e-06	1	S	PLLHKVKSRVRVRRASISEPSDTDPEPRTLN	RAS(1)ISEPSDTDPEPR	RAS(36.33)IS(-36.33)EPS(-68.95)DT(-72.29)DPEPR	3	0.98728	0.97168	203000000	187330000	53738000	28656000	387
Q5H909	Melanoma-associated antigen D2	MAGED2	8.1708e-07	6.39473e-08	1	S	ARRGKARRRAAKLQSSQEPEAPPPRDVALLQ	LQS(0.053)S(0.947)QEPEAPPPR	LQS(-12.56)S(12.56)QEPEAPPPR	4	0.98762	0.72223	17200000	13371000	9370200	4694200	247
O43741	5'-AMP-activated protein kinase subunit beta-2	PRKAB2	1.54137e-12	4.54734e-09	1	S	SGSFNNWSTKIPLIKSHNDFVAILDLPEGEH	IPLIKS(1)HNDFVAILDLPEGEHQYK	IPLIKS(43.7)HNDFVAILDLPEGEHQY(-43.7)K	6	0.98781	1.2491	20356000	25399000	18369000	16736000	108
Q9Y2W1	Thyroid hormone receptor-associated protein 3	THRAP3	9.85984e-69	2.5426e-44	1;2	S	ASRASAVSELSPRERSPALKSPLQSVVVRRR	ERS(1)PALKS(1)PLQSVVVR	ERS(97.76)PALKS(35.7)PLQS(-35.7)VVVR	3	0.98863	0.90149	393380000	358140000	122710000	71854000	248
O95297-4	Myelin protein zero-like protein 1	MPZL1	1.32179e-05	8.13554e-12	1	S	STSESLSPVKQAPRKSPSDTEGLVKSLPSGS	KS(0.999)PSDTEGLVK	KS(33.49)PS(-33.49)DT(-39.37)EGLVK	2	0.98878	1.1784	18247000	17687000	15357000	12706000	95
C9JWC4	Holliday junction recognition protein	HJURP	2.33758e-82	1.30705e-55	1	S	LPDSWAMNMYRGGPASPGGLQGLETRRLSLP	GGPAS(1)PGGLQGLETR	GGPAS(102.39)PGGLQGLET(-102.39)R	5	0.98885	0.96314	93039000	93703000	36139000	26451000	388
Q15052-2	Rho guanine nucleotide exchange factor 7;Rho guanine nucleotide exchange factor 6	ARHGEF7;ARHGEF6	0.000730395	0.000735197	1	S	LFPNVLLMLSASPRMSGFIYQGKLPTTGMTI;LFSNVLIMLSASPRMSGFIYQGKIPIAGTVV	MS(1)GFIYQGK	MS(57.78)GFIY(-57.78)QGK	2	0.98895	1.4196	59069000	62882000	36253000	32985000	340;334
H0YLG5	Regulator of microtubule dynamics protein 3	RMDN3	1.46745e-284	0	1	S	EDEVSCETVKMGRKDSLDLEEEAASGASSAL	KDS(1)LDLEEEAASGASSALEAGGSSGLEDVLPLLQQADELHR	KDS(89.41)LDLEEEAAS(-89.41)GAS(-109.52)S(-114.85)ALEAGGS(-162.72)S(-166.62)GLEDVLPLLQQADELHR	3	0.98975	0.95892	463230000	509160000	747160000	552210000	212
Q9UQ35	Serine/arginine repetitive matrix protein 2	SRRM2	8.1171e-165	2.83555e-76	1;2	S	WGGPHFSPEHKELSNSPLRENSFGSPLEFRN	ELS(0.002)NS(0.998)PLRENSFGSPLEFR	ELS(-27.01)NS(27.01)PLRENS(-60.41)FGS(-78.72)PLEFR	5	0.98993	0.96125	658140000	658880000	235350000	149560000	1320
Q9H6F5	Coiled-coil domain-containing protein 86	CCDC86	9.78318e-42	6.21558e-76	1	S	TPLRRSRRLGGLRPESPESLTSVSRTRRALV	LGGLRPES(1)PESLTSVSR	LGGLRPES(52.36)PES(-52.36)LT(-88.22)S(-93.85)VS(-102.83)R	8	0.99118	1.0365	178790000	151590000	81942000	58898000	18
G3V5E1	Cyclin-K	CCNK	6.91035e-43	0.000160786	1	S	PQPSSPRQVKRAVVVSPKEENKAAEPPPPKI	AVVVS(1)PKEENK	AVVVS(59.23)PKEENK	5	0.99172	0.97307	25544000	26609000	19135000	13036000	340
Q9ULL5	Proline-rich protein 12	PRR12	2.16079e-25	9.62153e-07	1	S	LEAHLRSHGLEPAAPSPRLRPEESLDPPGAM	SHGLEPAAPS(1)PR	S(-101.16)HGLEPAAPS(101.16)PR	10	0.99176	0.77551	25713000	28935000	37521000	19400000	865
P02545-3	Prelamin-A/C;Lamin-A/C	LMNA	1.15458e-10	5.25711e-05	1	T	PSQRRATRSGAQASSTPLSPTRITRLQEKED	SGAQAS(0.003)S(0.203)T(0.719)PLS(0.058)PT(0.017)R	S(-81.42)GAQAS(-23.47)S(-5.49)T(5.49)PLS(-10.93)PT(-16.3)R	8	0.99272	0.99174	6408300	6535700	6384900	3973200	19;19
Q96JM3	Chromosome alignment-maintaining phosphoprotein 1	CHAMP1	1.46553e-25	5.52451e-05	1	S	WKSGPPELRKTAPTLSPEHWKAVPPVSPELR	KTAPT(0.002)LS(0.998)PEHWK	KT(-72.73)APT(-27.63)LS(27.63)PEHWK	7	0.99283	0.86326	284890000	274050000	105860000	63815000	405
Q6P2E9-2	Enhancer of mRNA-decapping protein 4	EDC4	4.21131e-159	3.09497e-95	1	S	VEPLGLPQASPSRTRSPDVISSASTALSQDI	S(0.994)PDVIS(0.003)S(0.003)ASTALSQDIPEIASEALSR	S(25.46)PDVIS(-25.46)S(-25.46)AS(-34.68)T(-34.68)ALS(-44.35)QDIPEIAS(-61.91)EALS(-62.21)R	1	0.99341	1.1146	172080000	188540000	153210000	97224000	348
H0Y564	Anaphase-promoting complex subunit 1	ANAPC1	1.63393e-98	2.92592e-68	1	S	DRLAWTRNFDFEGSLSPVIAPKKARPSETGS	NFDFEGS(0.002)LS(0.998)PVIAPK	NFDFEGS(-26.11)LS(26.11)PVIAPK	9	0.99394	0.82933	35521000	35304000	19052000	13967000	223
F8WCV6	DNA-binding protein SATB;DNA-binding protein SATB2	SATB2	0.000182492	0.000137667	1	S	SESPCLRDSPDRRSGSPDVKGPPPVKVARLE	S(0.203)GS(0.797)PDVKGPPPVK	S(-5.93)GS(5.93)PDVKGPPPVK	3	0.99407	0.6893	18745000	17825000	15373000	6845800	20
P26368-2	Splicing factor U2AF 65 kDa subunit	U2AF2	1.10869e-34	1.13926e-17	1	S	______________MSDFDEFERQLNENKQE	S(1)DFDEFER	S(49.3)DFDEFER	1	0.99418	1.0407	42116000	42201000	77915000	50138000	2
Q86UE4	Protein LYRIC	MTDH	1.32844e-136	1.84061e-54	1	S	NSVPPSQTKSETSWESPKQIKKKKKARRET_	SETSWES(1)PKQIK	S(-80.08)ET(-61.75)S(-51.33)WES(51.33)PKQIK	7	0.99498	1.0765	124390000	124690000	67967000	58553000	568
Q9H0B6-2	Kinesin light chain 2	KLC2	1.87411e-12	1.16637e-05	1	S	GTPQEPPNPRMKRASSLNFLNKSVEEPTQPG	AS(0.001)S(0.999)LNFLNK	AS(-31.72)S(31.72)LNFLNK	3	0.99562	1.4049	27337000	23737000	17050000	15280000	505
P98175-4	RNA-binding protein 10	RBM10	2.75812e-24	1.49354e-17	1	S	HTSMDLPKLASDDRPSPPRGLVAAYSGESDS	LASDDRPS(1)PPR	LAS(-46.77)DDRPS(46.77)PPR	8	0.99735	0.98057	111320000	105780000	92890000	55459000	645
Q3KQU3-2	MAP7 domain-containing protein 1	MAP7D1	3.78536e-138	9.19742e-83	1	S	ASPRARLSASTASELSPKSKARPSSPSTSWH	LSASTASELS(1)PK	LS(-141.86)AS(-79.02)T(-64.46)AS(-45.82)ELS(45.82)PK	10	0.99756	1.1395	93857000	96076000	47855000	38839000	423
H7C0T1	Uncharacterized protein C7orf50	C7orf50	9.99272e-107	9.45213e-10	1	S	VQKAEALMRELDEEGSDPPLPGRAQRIRQVL	ELDEEGS(1)DPPLPGR	ELDEEGS(79.35)DPPLPGR	7	0.99784	0.87555	25232000	22779000	14147000	7686700	143
E9PQ59	Nuclear factor related to kappa-B-binding protein	NFRKB	6.28094e-09	6.11318e-06	1	S	EDLSSWLPSSPARSPSPAVPLRVVPTLSTTD	SPS(1)PAVPLR	S(-42)PS(42)PAVPLR	3	0.99791	0.80664	22724000	21871000	15269000	8095100	240
Q8WX93-2	Palladin	PALLD	4.42903e-13	0.000117259	1	S	TKLGEHASRRPQDNRSTPVQPLAEKQTKSIS	S(0.5)T(0.5)PVQPLAEK	S(0)T(0)PVQPLAEK	1	0.99862	0.86845	63546000	58378000	16685000	9224400	99
Q8WX93-2	Palladin	PALLD	4.42903e-13	0.000117259	1	T	KLGEHASRRPQDNRSTPVQPLAEKQTKSISS	S(0.5)T(0.5)PVQPLAEK	S(0)T(0)PVQPLAEK	2	0.99862	0.86845	63546000	58378000	16685000	9224400	100
P29966	Myristoylated alanine-rich C-kinase substrate	MARCKS	8.61262e-05	8.61262e-05	1	S	KKRFSFKKSFKLSGFSFKKNKKEAGEGGEAE	LSGFS(1)FKK	LS(-59.4)GFS(59.4)FKK	5	0.99926	1.2924	1406400000	1521700000	728750000	671170000	170
Q92618	Zinc finger protein 516	ZNF516	2.33633e-09	5.33317e-08	1	S	PLGEMRASEGLDACASPTKSASACNRLLNGA	ASEGLDACAS(0.819)PT(0.181)K	AS(-75.62)EGLDACAS(6.56)PT(-6.56)K	10	1.0006	0.93708	11190000	11529000	10362000	7882100	116
Q9P0K7-4	Ankycorbin	RAI14	9.1297e-96	8.47444e-68	1	S	FKAEISSIRENKDRLSDSTTGADSLLDISSE	DRLS(0.936)DS(0.027)T(0.027)T(0.01)GADSLLDISSEADQQDLLSLLQAK	DRLS(15.39)DS(-15.39)T(-15.39)T(-19.84)GADS(-44.61)LLDIS(-84.8)S(-88.88)EADQQDLLS(-114.57)LLQAK	4	1.0006	1.1302	24961000	23251000	22454000	17144000	298
P78347-2	General transcription factor II-I	GTF2I	2.16423e-39	3.10831e-39	1	S	SKINTKALQSPKRPRSPGSNSKVPEIEVTVE	S(0.655)PGS(0.172)NS(0.172)KVPEIEVTVEGPNNNNPQTSAVR	S(5.8)PGS(-5.8)NS(-5.8)KVPEIEVT(-32.09)VEGPNNNNPQT(-80.22)S(-80.83)AVR	1	1.0009	0.82625	31613000	41333000	24344000	14177000	633
Q5T200-2	Zinc finger CCCH domain-containing protein 13	ZC3H13	0.0014366	4.75039e-05	1	S	GPSPRGKGYSSNYRRSPERPTGDLRERMKNK	S(1)PERPTGDLR	S(34.81)PERPT(-34.81)GDLR	1	1.002	0.97943	93597000	87382000	100020000	59599000	77
H0YLG5	Regulator of microtubule dynamics protein 3	RMDN3	0	3.06268e-145	1	S	YSQRWKRTQRHGRSQSLPNSLDYTQTSDPGR	S(0.008)QS(0.992)LPNSLDYTQTSDPGR	S(-21.18)QS(21.18)LPNS(-94.9)LDY(-192.69)T(-171.26)QT(-198.09)S(-202.34)DPGR	3	1.0031	0.98729	147360000	154680000	47105000	31380000	46
C9JWC4	Holliday junction recognition protein	HJURP	0.00224424	0.00370292	1	S	NLDEENRFRTLKWLISPVKIVSRPTIRQGHG	WLIS(1)PVK	WLIS(55.46)PVK	4	1.0038	1.0664	12190000	13400000	10504000	8544800	327
Q9UKA4	A-kinase anchor protein 11	AKAP11	3.61051e-07	0.000588406	1	S	SPRPVKASREDSGLFSPIRSSAFSPLGGCTP	EDSGLFS(1)PIR	EDS(-35.39)GLFS(35.39)PIR	7	1.0042	1.4516	11395000	10863000	6957900	6227400	448
P49756	RNA-binding protein 25	RBM25	2.91088e-22	3.06333e-10	1	S	HRPKIGLSLKLGASNSPGQPNSVKRKKLPVD	LGAS(0.002)NS(0.998)PGQPNSVK	LGAS(-26.98)NS(26.98)PGQPNS(-62.45)VK	6	1.0056	0.88265	301490000	307370000	66476000	41943000	677
E9PK91	Bcl-2-associated transcription factor 1	BCLAF1	1.5815e-06	1.7553e-07	1	S	HKNLDAREKSTFREESPLRIKMIASDSHRPE	EES(1)PLRIK	EES(98.05)PLRIK	3	1.0062	0.95483	2082400000	2495200000	1018000000	649930000	531;529;358
M0R300	Unconventional myosin-IXb	MYO9B	2.11253e-16	8.82616e-35	1	S	KSKPCGSPRVQEKPDSPGGSTQIQRYLDAER	VQEKPDS(1)PGGSTQIQR	VQEKPDS(37.26)PGGS(-37.26)T(-42.7)QIQR	7	1.0063	1.3153	79749000	78508000	44466000	41255000	1290
F8VZ44	Aladin	AAAS	0.00947335	0.00828025	1	S	AHIPLYFVNAQFPRFSPVLGRAQEPPAGGGG	FS(1)PVLGR	FS(47.6)PVLGR	2	1.0074	1.0454	261010000	255020000	202910000	146220000	371
A0A087WZL9	Zinc finger protein 644	ZNF644	2.69809e-57	7.65083e-08	1	S	HLHRAGLSYEARHVVSPEQIATSDKMQHFKR	HVVS(1)PEQIATSDK	HVVS(76.63)PEQIAT(-76.63)S(-82.19)DK	4	1.0077	0.88153	22829000	25793000	11454000	8636400	572
Q96JM3	Chromosome alignment-maintaining phosphoprotein 1	CHAMP1	2.05624e-20	3.10351e-12	1	T	PDKWNDKPKNQLNKETDPVKSPPLPEHQKIP	ET(0.813)DPVKS(0.187)PPLPEHQK	ET(6.38)DPVKS(-6.38)PPLPEHQK	2	1.0081	0.75929	51447000	67642000	25874000	15286000	103
A0A0G2JNZ2	Protein scribble homolog	SCRIB	2.81146e-16	1.65002e-07	1	S	EGRRSEACPCQPDSGSPLPAEEEKRLSAESG	RSEACPCQPDS(0.233)GS(0.767)PLPAEEEKR	RS(-40.75)EACPCQPDS(-5.18)GS(5.18)PLPAEEEKR	13	1.0084	0.84759	57171000	53201000	13402000	8573500	504
F8VPY7	Periphilin-1	PPHLN1	4.99377e-18	1.15735e-09	1	S	RERSPYKRDNTFFRESPVGRKDSPHSRSGSS	DNTFFRES(1)PVGR	DNT(-49.75)FFRES(49.75)PVGR	8	1.0085	0.96446	650280000	678730000	271970000	173730000	140
J3QR07	YTH domain-containing protein 1	YTHDC1	4.63011e-06	2.18322e-08	1	S	GSDEKKKERKRARGISPIVFDRSGSSASESY	GIS(1)PIVFDR	GIS(95.48)PIVFDR	3	1.0087	1.0066	152450000	150210000	99287000	64850000	308
Q9Y6M7-13	Sodium bicarbonate cotransporter 3	SLC4A7	0	3.3332e-144	1	S	DPHLLERNGILASPQSAPGNLDNSKSGEIKG	NGILASPQS(1)APGNLDNSK	NGILAS(-60.81)PQS(60.81)APGNLDNS(-60.96)K	9	1.0089	1.1836	65683000	69218000	21966000	19287000	267
A0A1X7SBY3	Stromal interaction molecule 2	STIM2	1.04341e-44	6.48834e-96	1	S	ISRDEVSLEDSSRGDSPVTVDVSWGSPDCVG	DEVSLEDS(0.045)S(0.045)RGDS(0.728)PVT(0.181)VDVSWGSPDCVGLTETK	DEVS(-33.57)LEDS(-12.04)S(-12.04)RGDS(6.06)PVT(-6.06)VDVS(-43.07)WGS(-70.56)PDCVGLT(-103.62)ET(-108.73)K	13	1.0097	0.99615	13481000	15391000	38718000	27155000	640
Q5T200-2	Zinc finger CCCH domain-containing protein 13	ZC3H13	9.07012e-177	9.73248e-201	1	S	ERGNIETTSEDGQVFSPKKGQKKKSIEKKRK	GNIETTSEDGQVFS(1)PK	GNIET(-142.52)T(-111.99)S(-94.63)EDGQVFS(94.63)PK	14	1.0109	1.0391	68519000	70979000	19437000	13673000	993
Q9BRD0	BUD13 homolog	BUD13	5.91991e-19	1.20928e-16	1	S	LGSSDTQQLRRARHDSPDLAPNVTYSLPRTK	HDS(1)PDLAPNVTYSLPR	HDS(70.55)PDLAPNVT(-70.55)Y(-74.57)S(-77.63)LPR	3	1.0117	0.96051	61734000	55154000	28597000	19038000	271
Q9Y2W1	Thyroid hormone receptor-associated protein 3	THRAP3	8.23457e-47	9.0614e-36	1	S	AKNKKSPEIHRRIDISPSTFRKHGLAHDEMK	IDIS(1)PSTFR	IDIS(47.43)PS(-47.43)T(-53.44)FR	4	1.012	0.95411	1154400000	1148600000	629320000	376020000	682
Q9NS91	E3 ubiquitin-protein ligase RAD18	RAD18	1.55756e-136	1.3551e-12	1	S	AWEASHKNDLQDTEISPRQNRRTRAAESAEI	NDLQDTEIS(1)PR	NDLQDT(-48.88)EIS(48.88)PR	9	1.0122	1.2555	24987000	24306000	11899000	8719500	471
O95425-2	Supervillin	SVIL	4.8469e-82	1.40633e-06	1	S	FSFSGRDSSFTEVPRSPKHAHSSSLQQAASR	DSSFTEVPRS(1)PK	DS(-109.96)S(-98.58)FT(-58.88)EVPRS(58.88)PK	10	1.0123	1.0963	147690000	135620000	72380000	54310000	245
Q14669	E3 ubiquitin-protein ligase TRIP12	TRIP12	2.00989e-33	1.51083e-18	1	S	AKLASLRKSTKKRSESPPAELPSLRRSTRQK	S(0.004)ES(0.996)PPAELPSLR	S(-23.57)ES(23.57)PPAELPS(-90.08)LR	3	1.013	1.0601	128270000	124380000	45697000	33062000	312
A0A3B3IRT8	Translocon-associated protein subunit alpha	SSR1	0	4.30481e-180	1	S	MSWIPQETLNQINKASPRRLPRKRAQKRSVG	VEMGTSSQNDVDMSWIPQETLNQINKAS(1)PR	VEMGT(-220.53)S(-212.22)S(-207.65)QNDVDMS(-157.2)WIPQET(-82.87)LNQINKAS(82.87)PR	28	1.0135	0.9682	2122800000	2351900000	2133100000	1578800000	268
Q9NTI5-2	Sister chromatid cohesion protein PDS5 homolog B	PDS5B	1.38155e-187	1.4849e-211	1	S	SKQHRVSRRAQQRAESPESSAIESTQSTPQK	AES(1)PESSAIESTQSTPQK	AES(56.22)PES(-56.22)S(-88.67)AIES(-161.21)T(-164.45)QS(-169.68)T(-173.49)PQK	3	1.0141	0.77242	289400000	298410000	88565000	51143000	1358
A6NNK5	Tumor suppressor p53-binding protein 1	TP53BP1	5.21698e-96	3.36841e-50	1	S	TRRTDVGAGALRRSDSPEIPFQAAAGPSDGL	RS(0.262)DS(0.738)PEIPFQAAAGPSDGLDASSPGNSFVGLR	RS(-4.49)DS(4.49)PEIPFQAAAGPS(-49.83)DGLDAS(-58.76)S(-60.31)PGNS(-62.26)FVGLR	4	1.0144	0.84648	151620000	181110000	122910000	70953000	1417
H7C3D5	Protein FAM134A	FAM134A	1.55517e-18	4.59969e-15	1	S	ELAPPEDLLGRPQALSRQALDSEEEEEDVAA	DLGEGEEGELAPPEDLLGRPQALS(1)R	DLGEGEEGELAPPEDLLGRPQALS(67.37)R	24	1.0151	0.80624	54661000	63950000	31108000	19700000	74
E7EUF7	Receptor expression-enhancing protein 1	REEP1	5.53076e-05	5.5276e-05	1	S	ASKGQGALSERLRSFSMQDLTTIRGDGAPAP	S(0.002)FS(0.997)MQDLTTIR	S(-26.09)FS(26.09)MQDLT(-35.65)T(-40.47)IR	3	1.0155	1.7371	6641000	7016300	3618600	4161300	159
E9PMS6	LIM domain only protein 7	LMO7	5.68343e-83	5.90611e-141	1	S	QKEVAATEEDVTRLPSPTSPFSSLSQDQAAT	LPS(0.994)PT(0.005)S(0.001)PFSSLSQDQAATSK	LPS(23.41)PT(-23.41)S(-30.05)PFS(-77.55)S(-82.69)LS(-92.48)QDQAAT(-116.51)S(-119.74)K	3	1.0156	0.82856	361280000	372010000	227520000	131290000	553
Q9UQ35	Serine/arginine repetitive matrix protein 2	SRRM2	0.00502567	0.0300468	1	T	HSLSGSSPGMKDIPRTPSRGRSECDSSPEPK	DIPRT(0.994)PS(0.006)R	DIPRT(21.92)PS(-21.92)R	5	1.0162	0.88706	28386000	25092000	22680000	13082000	1472
Q09666	Neuroblast differentiation-associated protein AHNAK	AHNAK	2.5354e-57	1.35728e-72	1	S	PKFGFGAKSPKADIKSPSLDVTVPEAELNLE	ADIKS(0.767)PS(0.233)LDVTVPEAELNLETPEISVGGK	ADIKS(5.18)PS(-5.18)LDVT(-39.39)VPEAELNLET(-109.2)PEIS(-112.11)VGGK	5	1.0163	0.71082	252720000	267290000	346610000	182230000	4993
J3KQ96	Treacle protein	TCOF1	1.85858e-22	1.85858e-22	1	S	PANSQASKATPKLDSSPSVSSTLAAKDDPDG	LDS(0.04)S(0.96)PSVSSTLAAK	LDS(-13.85)S(13.85)PS(-39.74)VS(-52.02)S(-57.95)T(-57.95)LAAK	4	1.0168	0.7938	134930000	134390000	52819000	29620000	1190
Q9H116-4	GDNF-inducible zinc finger protein 1	GZF1	1.19537e-05	5.5276e-05	1	S	DKNTPWKSFLVIVDGSPKNDDGHKTEQPDEE	SFLVIVDGS(1)PK	S(-71.91)FLVIVDGS(71.91)PK	9	1.017	1.0199	4170300	4508800	2022300	1497700	122
A0A2R8Y6G0	Catenin beta-1	CTNNB1	7.84934e-35	1.66476e-17	1	S	VQLLVRAHQDTQRRTSMGGTQQQFVEGVRME	RT(0.163)S(0.837)MGGT(0.001)QQQFVEGVR	RT(-7.12)S(7.12)MGGT(-30.57)QQQFVEGVR	3	1.019	1.553	44059000	53215000	9477800	10239000	224
A9Z1X7	Serine/arginine repetitive matrix protein 1	SRRM1	0.000266889	0.000705546	2	S	TSSPPRKTRRLSPSASPPRRRHRPSPPATPP	RLS(0.97)PS(0.049)AS(0.981)PPR	RLS(14.95)PS(-14.95)AS(17.05)PPR	7	1.019	0.71499	93950000	87732000	8064200	4127200	388
A9Z1X7	Serine/arginine repetitive matrix protein 1	SRRM1	0.000266889	6.93186e-05	2	S	PPKRTSSPPRKTRRLSPSASPPRRRHRPSPP	RLS(0.999)PS(0.599)AS(0.402)PPR	RLS(27.4)PS(1.74)AS(-1.74)PPR	3	1.019	0.68321	93950000	87732000	68152000	30578000	384
Q09666	Neuroblast differentiation-associated protein AHNAK	AHNAK	1.36201e-06	2.38515e-14	1	S	AAPDISVKGPAFNMASPESDFGINLKGPKIK	GPAFNMAS(0.994)PES(0.006)DFGINLK	GPAFNMAS(22.39)PES(-22.39)DFGINLK	8	1.0192	0.71293	13627000	15513000	4687100	2855900	5552
Q5T757	Serine/arginine-rich splicing factor 11	SRSF11	3.61854e-06	2.66019e-08	1	S	EKKPIETGSPKTKECSVEKGTGDSLRESKVN	ECS(1)VEKGTGDSLR	ECS(38.14)VEKGT(-38.14)GDS(-45.02)LR	3	1.0211	1.0261	37446000	34137000	12347000	9015900	396
Q9Y6M7-13	Sodium bicarbonate cotransporter 3	SLC4A7	4.98571e-71	2.11728e-25	1	S	LQDDDDTVHLPFEGGSLLQIPVKALKYSVDP	MLQDDDDTVHLPFEGGS(1)LLQIPVK	MLQDDDDT(-60.74)VHLPFEGGS(60.74)LLQIPVK	17	1.0217	1.157	117710000	132610000	42566000	36505000	1061
B0QY95	Mitochondrial dynamics protein MID51	MIEF1	1.69317e-36	1.28324e-09	1	S	SPRLLNRDMKTGLSRSLQTLPTDSSTFDTDT	S(0.997)LQT(0.003)LPTDSSTFDTDTFCPPRPK	S(25.28)LQT(-25.28)LPT(-58.53)DS(-68.19)S(-72.25)T(-76.03)FDT(-85.25)DT(-89.15)FCPPRPK	1	1.0224	0.70228	27015000	31325000	6026200	3535900	94
Q8IY92-2	Structure-specific endonuclease subunit SLX4	SLX4	1.26633e-08	5.53076e-05	1	S	PSRRMNEAADSRDCRSPGLLDTTPIRGSCTT	DCRS(1)PGLLDTTPIR	DCRS(58.36)PGLLDT(-58.36)T(-61.16)PIR	4	1.0226	0.62766	16393000	20931000	8914200	2313600	1157
Q15746-4	Myosin light chain kinase, smooth muscle;Myosin light chain kinase, smooth muscle, deglutamylated form	MYLK	1.62311e-75	1.42312e-89	1	S	ARVQPEPRAPGLGVLSPSGEERKRPAPPRPA	APGLGVLS(0.997)PS(0.003)GEER	APGLGVLS(25.3)PS(-25.3)GEER	8	1.024	1.0197	76438000	76419000	32982000	23295000	365
P20042	Eukaryotic translation initiation factor 2 subunit 2	EIF2S2	4.6493e-61	3.49087e-61	1	S	______________MSGDEMIFDPTMSKKKK	S(1)GDEMIFDPTMSKK	S(81.07)GDEMIFDPT(-81.07)MS(-85.19)KK	1	1.024	1.0732	193490000	211900000	133440000	108500000	2
Q9C0J8	pre-mRNA 3' end processing protein WDR33	WDR33	0.000232419	0.00095104	1	S	_________MATEIGSPPRFFHMPRFQHQAP	ATEIGS(1)PPR	AT(-65.57)EIGS(65.57)PPR	6	1.0243	1.1943	26274000	28213000	18136000	17001000	7
A0A1W2PPS1	Heterogeneous nuclear ribonucleoprotein U	HNRNPU	1.87217e-35	2.72451e-18	1	S	DEEAGGRPAMEPGNGSLDLGGDSAGRSGAGL	LQAALDDEEAGGRPAMEPGNGS(0.998)LDLGGDS(0.002)AGR	LQAALDDEEAGGRPAMEPGNGS(27.59)LDLGGDS(-27.59)AGR	22	1.0265	0.89691	32428000	37097000	20041000	13208000	59
Q5T200-2	Zinc finger CCCH domain-containing protein 13	ZC3H13	1.52763e-25	3.2689e-05	1	S	ENMEKREEIIIKKEVSPEVVRSKLSPSPSLR	KEVS(1)PEVVR	KEVS(85.55)PEVVR	4	1.0271	1.0001	133290000	132830000	139850000	95969000	198
F5GX58	Cell division cycle-associated protein 3	CDCA3	2.98363e-05	0.000104967	1	S	GIARTPMKTSSGDPPSPLVKQLSEVFETEDS	TSS(0.002)GDPPS(0.998)PLVK	T(-39.71)S(-39.71)S(-27.67)GDPPS(27.67)PLVK	8	1.0287	0.94515	10523000	8176000	6522800	5538700	87
Q9HD20-2	Manganese-transporting ATPase 13A1	ATP13A1	5.07348e-06	2.06009e-08	1	S	NAPERVVERRRRPRDSPTLSNSGIRATSRTA	DS(0.999)PT(0.001)LSNSGIR	DS(31.4)PT(-31.4)LS(-70.71)NS(-80.2)GIR	2	1.0288	0.99592	129690000	129910000	116040000	76228000	781
O95936	Eomesodermin homolog	EOMES	1.52768e-17	1.85268e-12	1	S	AAAVAKPGPPDGRKGSPCGEEELPSAAAAAA	KGS(0.907)PCGEEELPS(0.093)AAAAAAAAAAAAAATAR	KGS(9.9)PCGEEELPS(-9.9)AAAAAAAAAAAAAAT(-55.88)AR	3	1.0292	0.86218	27050000	25398000	9880200	6393500	107
K7EPC7	Breast cancer type 1 susceptibility protein	BRCA1	0.000346995	0.000368942	1	S	_MHSCSGSLQNRNYPSQEELIKVVDVEEQQL	NY(0.002)PS(0.998)QEELIK	NY(-27.22)PS(27.22)QEELIK	4	1.0295	0.73895	40633000	49098000	24564000	10295000	15
H7C446	Suppressor of SWI4 1 homolog	PPAN	2.93036e-168	4.61708e-126	1	S	RKKSLEGMKKARVGGSDEEASGIPSRTASLE	VGGS(1)DEEASGIPSR	VGGS(100.7)DEEAS(-100.7)GIPS(-151.6)R	4	1.03	1.0791	335120000	308410000	203030000	121150000	119
Q92538-3	Golgi-specific brefeldin A-resistance guanine nucleotide exchange factor 1	GBF1	7.32858e-20	7.52542e-23	1	S	PSYHQNDVSLDRGYTSDSEVYTDHGRPGKIH	GYT(0.039)S(0.928)DS(0.033)EVYTDHGRPGK	GY(-39.46)T(-13.75)S(13.75)DS(-14.54)EVY(-57.1)T(-41.18)DHGRPGK	4	1.03	0.88224	79864000	83272000	39307000	24644000	1318
A0A087WWH3	Glioma tumor suppressor candidate region gene 1 protein	GLTSCR1	3.94953e-16	0.000291315	1	S	PGAPEGTPAGRARGGSPAPLPAKVDEATSGL	GGS(1)PAPLPAK	GGS(49.08)PAPLPAK	3	1.0326	0.82337	30527000	31462000	12151000	6408400	1361
Q96T58	Msx2-interacting protein	SPEN	4.39101e-18	6.88269e-07	1	S	DEDPIGSPRLLSVKGSPKVDEKVLPYSNITV	LLSVKGS(1)PK	LLS(-51.9)VKGS(51.9)PK	7	1.0335	0.87662	52204000	49861000	15417000	10689000	1287
Q9H8G2-2	Caspase activity and apoptosis inhibitor 1	CAAP1	9.01563e-182	1.49588e-40	1	S	DIEKSVNEILGLAESSPNEPKAATLAVPPPE	SVNEILGLAES(0.201)S(0.799)PNEPK	S(-166.54)VNEILGLAES(-5.98)S(5.98)PNEPK	12	1.0336	1.0826	11874000	16894000	7354900	6311400	167
Q7Z434-4	Mitochondrial antiviral-signaling protein	MAVS	6.35909e-40	1.73214e-09	1	S	TAGATSSLTPSRGPVSPSVSFQPLARSTPRA	GPVS(1)PSVSFQPLAR	GPVS(38.52)PS(-38.52)VS(-81.33)FQPLAR	4	1.0343	0.82658	22487000	23375000	9483700	5653600	81
A0A2R8Y7W5	Cyclin-dependent kinase 13	CDK13	5.6037e-13	1.41843e-08	1	S	__USRHSSYERGGDVSPSPYSSSSWRRSRSP	GGDVS(0.998)PS(0.002)PYSSSSWR	GGDVS(26.44)PS(-26.44)PY(-56.58)S(-57.2)S(-60.86)S(-60.47)S(-63.89)WR	5	1.0344	1.0377	11867000	11687000	7974900	5400600	14
J3QSD7	Cyclin-dependent kinase 12	CDK12	3.53209e-08	1.76467e-06	1	T	FGLARLYNSEESRPYTNKVITLWYRPPELLL	LYNS(0.001)EES(0.014)RPYT(0.984)NK	LY(-59.8)NS(-29.65)EES(-18.32)RPY(-41.14)T(18.32)NK	11	1.035	1.0941	51087000	50348000	19911000	13406000	892
P60174-1	Triosephosphate isomerase	TPI1	2.43453e-176	6.01157e-26	1	S	KFFVGGNWKMNGRKQSLGELIGTLNAAKVPA	KQS(1)LGELIGTLNAAK	KQS(118.74)LGELIGT(-118.74)LNAAK	3	1.035	1.3157	564020000	566350000	181830000	168980000	21
Q09666	Neuroblast differentiation-associated protein AHNAK	AHNAK	2.05355e-110	2.20245e-19	1	S	VDVETQSGKTVIRLPSGSGAASPTGSAVDIR	LPS(0.994)GS(0.006)GAASPTGSAVDIR	LPS(22.05)GS(-22.05)GAAS(-93)PT(-121.32)GS(-124.69)AVDIR	3	1.0356	1.1902	41299000	41169000	13683000	10869000	210
Q7Z5K2	Wings apart-like protein homolog	WAPAL	1.78943e-08	5.51516e-19	1	S	ETNDTWNSQFGKRPESPSEISPIKGSVRTGL	RPES(0.982)PS(0.018)EISPIK	RPES(17.33)PS(-17.33)EIS(-45.84)PIK	4	1.0358	0.6626	31585000	34076000	15571000	7969900	221
P21796	Voltage-dependent anion-selective channel protein 1	VDAC1	1.82934e-09	1.50047e-06	1	S	DQLARGLKLTFDSSFSPNTGKKNAKIKTGYK	LTFDSS(0.004)FS(0.981)PNT(0.015)GKK	LT(-64.02)FDS(-35.2)S(-24.07)FS(18.26)PNT(-18.26)GKK	8	1.0361	1.0139	61813000	62495000	6494900	3648700	104
A0A2R8Y880	E3 ubiquitin-protein ligase RBBP6	RBBP6	1.5339e-99	2.03324e-13	1	S	SMKISKLEVTEIVKPSPKRKMEPDTEKMDRT	LEVTEIVKPS(1)PK	LEVT(-77.85)EIVKPS(77.85)PK	10	1.037	0.83168	86797000	89702000	31858000	21218000	1217
D6REL5	BRCA1-A complex subunit Abraxas	FAM175A	1.47104e-24	3.48277e-33	1	S	DEEIEKMKGFGEYSRSPTF____________	GFGEYS(0.001)RS(0.994)PT(0.005)F	GFGEY(-73.98)S(-28.28)RS(23.02)PT(-23.02)F	8	1.0375	0.79758	56124000	68580000	35214000	19045000	357
Q96N67-2	Dedicator of cytokinesis protein 7	DOCK7	8.45741e-06	5.04282e-05	1	S	EVRSIIGSKGLDRSNSWVNTGGPKAAPWGSN	S(0.004)NS(0.996)WVNTGGPK	S(-23.62)NS(23.62)WVNT(-57.63)GGPK	3	1.0377	0.90595	5919400	5480100	5428100	4167400	929
Q09666	Neuroblast differentiation-associated protein AHNAK	AHNAK	1.79199e-08	2.3366e-08	1	S	GHHTVGLKLHRKGDRSPEPGQTWTREVFSSC	KGDRS(1)PEPGQTWTR	KGDRS(53.78)PEPGQT(-53.78)WT(-59.83)R	5	1.0386	1.0155	208880000	209660000	106980000	71183000	93
Q96JM2	Zinc finger protein 462	ZNF462	6.33373e-05	2.30141e-05	1	S	AKASRKLANDFPLDLSPVKKRTRIDEIASNL	LANDFPLDLS(1)PVK	LANDFPLDLS(62.66)PVK	10	1.0392	0.78056	9748500	8104300	14229000	8384100	688
A6NNK5	Tumor suppressor p53-binding protein 1	TP53BP1	2.94814e-278	1.5954e-28	1	S	LKSGTAETEPVEQDSSQPSLPLVRADDPLRL	SGTAETEPVEQDS(0.048)S(0.951)QPSLPLVR	S(-159.13)GT(-159.13)AET(-133.4)EPVEQDS(-12.94)S(12.94)QPS(-36.97)LPLVR	14	1.0395	0.83973	48400000	52583000	17585000	9095800	836
Q96T58	Msx2-interacting protein	SPEN	0.000867036	0.00090596	1	S	AVDKSASLKNVDAAVSPRGAAAQAGERESGV	NVDAAVS(1)PR	NVDAAVS(66.39)PR	7	1.0398	0.99761	10795000	10954000	13410000	10587000	2101
E9PK91	Bcl-2-associated transcription factor 1	BCLAF1	1.69497e-28	1.74364e-20	1	S	STRQKSPEIHRRIDISPSTLRKHTRLAGEER	IDIS(1)PSTLRK	IDIS(53.11)PS(-53.11)T(-59.28)LRK	4	1.04	0.92895	1300300000	1306900000	653670000	390100000	658;656;485
F8VXC8	SWI/SNF complex subunit SMARCC2	SMARCC2	1.53159e-10	4.81037e-05	1	S	RRKKISAKTLTDEVNSPDSDRRDKKGGNYKK	TLTDEVNS(0.998)PDS(0.002)DRR	T(-44.39)LT(-33.7)DEVNS(27.37)PDS(-27.37)DRR	8	1.0409	0.9075	72052000	68444000	12610000	8446000	283
Q8WXF7-2	Atlastin-1	ATL1	1.403e-08	0.000216277	1	S	______MAKNRRDRNSWGGFSEKTYEWSSEE	DRNS(1)WGGFSEK	DRNS(54.47)WGGFS(-54.47)EK	4	1.0409	1.0121	48787000	49696000	22878000	17405000	10
Q9UHB6	LIM domain and actin-binding protein 1	LIMA1;TRMT1	2.22364e-13	1.15897e-05	1	S	KADQEEQIHPRSRLRSPPEALVQGRYPHIKD	LRS(1)PPEALVQGR	LRS(63.68)PPEALVQGR	3	1.0415	0.85613	50364000	53771000	22702000	9539200	132
Q9BX95	Sphingosine-1-phosphate phosphatase 1	SGPP1	1.05005e-06	3.54304e-15	1	S	LGPASPRRAGALRRNSLTGEEGQLARVSNWP	NS(1)LTGEEGQLAR	NS(34.38)LT(-34.38)GEEGQLAR	2	1.0418	1.0309	204850000	218990000	79155000	53632000	112
O60292	Signal-induced proliferation-associated 1-like protein 3	SIPA1L3	5.50674e-05	0.000100724	1	S	RDTGQSPQKGLQRTLSDESLCSGRREPSFAS	T(0.003)LS(0.992)DES(0.004)LCSGR	T(-24.78)LS(23.84)DES(-23.84)LCS(-37.97)GR	3	1.042	1.1302	8258600	7007900	6689500	4774000	1544
Q9BWH2	FUN14 domain-containing protein 2	FUNDC2	1.48551e-05	2.36397e-09	1	S	EKDMKKAKEQLKIRKSNQIPTEVRSKAEEVV	S(1)NQIPTEVR	S(73.79)NQIPT(-73.79)EVR	1	1.042	1.0969	343930000	340560000	191730000	142660000	151
Q6KC79-2	Nipped-B-like protein	NIPBL	4.89014e-26	2.6683e-25	1	S	TNARNKAITSLLGGGSPKNNTAAETEDDESD	AITSLLGGGS(1)PK	AIT(-64.19)S(-42.4)LLGGGS(42.4)PK	10	1.0427	0.89337	143860000	149520000	71608000	44632000	2658
H3BPE1	Microtubule-actin cross-linking factor 1, isoforms 1/2/3/5	MACF1	9.71956e-05	0.00239472	1	S	GSSPETLPSLLKRQGSFSEDVISHKGDLRFV	QGS(0.986)FS(0.014)EDVISHK	QGS(18.57)FS(-18.57)EDVIS(-39.82)HK	3	1.0429	1.9298	27513000	30848000	15277000	18712000	3922
Q9BRD0	BUD13 homolog	BUD13	1.05865e-20	4.74023e-15	1;2	S	PDPSPRRARHDTPDPSPLRGARHDSDTSPPR	HDT(1)PDPS(1)PLR	HDT(81.9)PDPS(81.9)PLR	7	1.0431	0.85524	31780000	30285000	21842000	13877000	163
Q9NWB6-2	Arginine and glutamate-rich protein 1	ARGLU1	2.49505e-08	1.83494e-08	1	S	NTAVSRRERDRERASSPPDRIDIFGRTVSKR	AS(0.028)S(0.972)PPDRIDIFGR	AS(-15.42)S(15.42)PPDRIDIFGR	3	1.0434	0.72328	429960000	394880000	191390000	81958000	77
A0A2R8YDI1	Homeobox protein cut-like 1	CUX1	5.11829e-14	0.0301249	1	S	EKEALKRAYQQKPYPSPKTIEDLATQLNLKT	AYQQKPYPS(1)PK	AY(-86.77)QQKPY(-63.22)PS(63.22)PK	9	1.0448	1.4028	8804900	11431000	10848000	14121000	1123
Q9Y2U8	Inner nuclear membrane protein Man1	LEMD3	7.32332e-24	3.43985e-14	1	S	PAAGSKVLLGFSSDESDVEASPRDQAGGGGR	VLLGFS(0.001)S(0.014)DES(0.985)DVEAS(0.001)PR	VLLGFS(-30.49)S(-18.61)DES(18.61)DVEAS(-30.49)PR	10	1.0454	0.9497	12715000	15805000	2795600	2064300	144
Q8N357	Solute carrier family 35 member F6	SLC35F6	1.45077e-21	3.34621e-09	1	T	LAEESEQERLLGGTRTPINDAS_________	LLGGT(0.202)RT(0.798)PINDAS	LLGGT(-5.97)RT(5.97)PINDAS(-42.35)	7	1.0467	0.93424	131790000	142070000	88103000	57146000	365
Q9H7N4	Splicing factor, arginine/serine-rich 19	SCAF1	4.69102e-12	1.06639e-07	1	S	LGSIGVKFSRDRESRSPFLKPDERAPTEMAK	S(1)PFLKPDER	S(93.35)PFLKPDER	1	1.0479	0.80478	322020000	305510000	165130000	89453000	874
Q9UQ35	Serine/arginine repetitive matrix protein 2	SRRM2	0.00123632	0.00197473	1;2	S	RSRTPLLPRKRSRSRSPLAIRRRSRSRTPRT	S(1)RS(1)PLAIR	S(49.45)RS(49.45)PLAIR	3	1.0492	1.0888	94611000	116490000	55041000	31856000	2046
Q92576-2	PHD finger protein 3	PHF3	2.62677e-22	4.21447e-45	1	S	SNILASEFFEEEKQESPKSTFSPAPRPEMPG	KHSDNEAESIADALSSTSNILAS(0.011)EFFEEEKQES(0.989)PK	KHS(-78.53)DNEAES(-78.08)IADALS(-56.33)S(-52.67)T(-48.23)S(-44.14)NILAS(-19.64)EFFEEEKQES(19.64)PK	33	1.0506	0.92205	4453900	5247100	13099000	9424200	1090
Q86UP2-2	Kinectin	KTN1	5.35872e-144	3.57334e-20	1	S	KKNKKKEIQNGNLHESDSESVPRDFKLSDAL	EIQNGNLHES(0.99)DS(0.009)ES(0.001)VPR	EIQNGNLHES(20.3)DS(-20.3)ES(-31.72)VPR	10	1.0509	1.105	294950000	292890000	76535000	63376000	75
A9Z1X7	Serine/arginine repetitive matrix protein 1	SRRM1	0	0	1	S	QEEPVAAPEPKKETESEAEDNLDDLEKHLRE	KETES(1)EAEDNLDDLEK	KET(-36.56)ES(36.56)EAEDNLDDLEK	5	1.0516	0.90018	444570000	446560000	171880000	97791000	883
E5RFJ5	Telomeric repeat-binding factor 1	TERF1	1.68708e-05	4.67342e-09	1	S	_____MAEDVSSAAPSPRGCADGRDADPTEE	AEDVSS(0.003)AAPS(0.997)PR	AEDVS(-42.34)S(-25.18)AAPS(25.18)PR	10	1.052	0.88849	18900000	16745000	10057000	6692900	11
Q08999	Retinoblastoma-like protein 2	RBL2	4.9133e-05	0.000100724	1	S	TEVRADTGGLGRSITSPTTLYDRYSSPPAST	SIT(0.039)S(0.903)PT(0.047)T(0.011)LYDR	S(-39.86)IT(-13.64)S(12.88)PT(-12.88)T(-19.09)LY(-43.74)DR	4	1.0523	1.0967	8073100	8009400	4162400	3104800	662
H7BXI1	Extended synaptotagmin-2	ESYT2	6.00949e-08	3.51543e-07	1	S	HISVKEPTPSIASDISLPIATQELRQRLRQL	EPT(0.005)PS(0.004)IAS(0.008)DIS(0.974)LPIAT(0.009)QELR	EPT(-23.15)PS(-23.57)IAS(-20.87)DIS(20.46)LPIAT(-20.46)QELR	11	1.0529	1.1578	6414600	6579400	3455000	1807000	724
Q5VT52-2	Regulation of nuclear pre-mRNA domain-containing protein 2	RPRD2	8.55073e-122	8.09123e-15	1	S	QSSEVSKPKLESESTSPSLEMKIHNFLKGNP	LESES(0.001)T(0.029)S(0.956)PS(0.015)LEMK	LES(-72.73)ES(-31.85)T(-15.23)S(15.23)PS(-18.11)LEMK	7	1.0551	1.1516	27066000	32555000	14373000	11387000	628
P40818-2	Ubiquitin carboxyl-terminal hydrolase 8	USP8	1.65864e-19	1.94762e-14	1	S	PAERDREPSKLKRSYSSPDITQAIQEEEKRK	S(0.016)Y(0.003)S(0.812)S(0.169)PDIT(0.001)QAIQEEEKR	S(-17.14)Y(-24.83)S(6.81)S(-6.81)PDIT(-30.81)QAIQEEEKR	3	1.0553	1.2695	14027000	11576000	5947300	4430700	612
E9PER6	Putative 3-phosphoinositide-dependent protein kinase 2;3-phosphoinositide-dependent protein kinase 1	PDPK1;PDPK2	1.39305e-144	1.03932e-10	1	S	TAKVLSPESKQARANSFVGTAQYVSPELLTE	ANS(1)FVGTAQYVSPELLTEK	ANS(44.04)FVGT(-44.04)AQY(-139.04)VS(-141.88)PELLT(-161.51)EK	3	1.0553	1.0024	42390000	41207000	3912800	4718400	214
G3XAC6	RNA-binding protein 39	RBM39	0.00304012	0.00279945	1	S	SRSRSRDRRFRGRYRSPYSGPKFNSAIRGKI	YRS(0.996)PY(0.001)S(0.003)GPK	Y(-33.89)RS(25.03)PY(-30.97)S(-25.03)GPK	3	1.0558	0.82204	52541000	54905000	45896000	26145000	97
Q13242	Serine/arginine-rich splicing factor 9	SRSF9	1.03721e-33	4.90883e-33	1;2	S	RSGSRGRDSPYQSRGSPHYFSPFRPY_____	GS(1)PHYFSPFRPY	GS(89.71)PHY(-96.97)FS(-89.71)PFRPY(-117.73)	2	1.0558	0.90873	360040000	375550000	198610000	121970000	211
O00267-2	Transcription elongation factor SPT5	SUPT5H	1.96145e-35	0.000761103	1	S	PRDVTNFTVGGFAPMSPRISSPMHPSAGGQR	DVTNFTVGGFAPMS(1)PR	DVT(-86.32)NFT(-48.65)VGGFAPMS(48.65)PR	14	1.0559	1.6065	10238000	10170000	5911500	5910400	662
B5MCX3	Septin-2	SEPT2	6.21675e-200	2.03645e-155	1	S	IEEHNIKIYHLPDAESDEDEDFKEQTRLLKA	IYHLPDAES(1)DEDEDFKEQTR	IY(-104.97)HLPDAES(104.97)DEDEDFKEQT(-105.22)R	9	1.056	0.94155	215890000	209850000	98909000	66178000	178
Q02952-3	A-kinase anchor protein 12	AKAP12	0.00144312	0.000180319	1	S	TSDGEKKREGVTPWASFKKMVTPKKRVRRPS	EGVTPWAS(1)FKK	EGVT(-36.19)PWAS(36.19)FKK	8	1.0565	1.0277	14906000	16670000	6817400	5989500	507
Q9UJX2-3	Cell division cycle protein 23 homolog	CDC23	4.28543e-33	0.000644725	1	S	LPASLSANNTPTRRVSPLNLSSVTP______	RVS(1)PLNLSSVTP	RVS(45.07)PLNLS(-45.07)S(-67.04)VT(-96.09)P	3	1.0566	1.3204	12227000	13193000	6263700	5851200	470
Q14980-2	Nuclear mitotic apparatus protein 1	NUMA1	0	0	1	S	KAQVARGRQEAERKNSLISSLEEEVSILNRQ	KNS(1)LISSLEEEVSILNR	KNS(76.62)LIS(-76.62)S(-102.37)LEEEVS(-183.92)ILNR	3	1.057	1.2504	39226000	38024000	26558000	24163000	1225
Q9BSJ8	Extended synaptotagmin-1	ESYT1	1.54656e-12	2.63705e-06	1	S	ERAEDLPLRKGTKHLSPYATLTVGDSSHKTK	HLS(0.928)PY(0.063)AT(0.009)LTVGDSSHK	HLS(11.71)PY(-11.71)AT(-20.15)LT(-45.25)VGDS(-57.62)S(-57.62)HK	3	1.0571	0.90145	20475000	23800000	10982000	6659400	820
Q9UQ35	Serine/arginine repetitive matrix protein 2	SRRM2	3.29925e-10	2.12426e-28	1	S	ASRSPIRQDRGEFSASPMLKSGMSPEQSRFQ	GEFSAS(1)PMLK	GEFS(-40.1)AS(40.1)PMLK	6	1.0584	0.85554	314810000	342120000	232300000	136660000	1124
A6NNK5	Tumor suppressor p53-binding protein 1	TP53BP1	2.49438e-64	3.36841e-50	1	S	DSTRRTDVGAGALRRSDSPEIPFQAAAGPSD	S(0.5)DS(0.5)PEIPFQAAAGPSDGLDASSPGNSFVGLR	S(0)DS(0)PEIPFQAAAGPS(-74.92)DGLDAS(-92.1)S(-93.82)PGNS(-98.38)FVGLR	1	1.0595	0.91517	94806000	100790000	51380000	31575000	1415
A6NNK5	Tumor suppressor p53-binding protein 1	TP53BP1	3.63496e-115	1.00456e-34	1	S	LTVECSKTSEIEPKNSPEDLGLSLTGDSCKL	NS(1)PEDLGLSLTGDSCK	NS(95.83)PEDLGLS(-95.83)LT(-101.86)GDS(-106.31)CK	2	1.0609	0.93452	38796000	40365000	16411000	10576000	505
Q15149-4	Plectin	PLEC	0.00307163	0.017136	1	T	AASGFLLDPVRNRRLTVNEAVKEGVVGPELH	RLT(1)VNEAVK	RLT(57.11)VNEAVK	3	1.0613	1.16	11375000	10751000	6255500	5375000	2886;2749
Q9Y2W1	Thyroid hormone receptor-associated protein 3	THRAP3	3.98464e-21	2.47118e-49	1	S	YGTGSASRASAVSELSPRERSPALKSPLQSV	ASAVSELS(1)PR	AS(-130.49)AVS(-64.6)ELS(64.6)PR	8	1.0626	0.92616	1347400000	1398800000	1282200000	782260000	243
Q96JM3	Chromosome alignment-maintaining phosphoprotein 1	CHAMP1	5.65326e-08	0.00135941	1	S	ASLDFPESQKSSRGGSPDLWKSSFFIEPQKP	GGS(1)PDLWK	GGS(64.82)PDLWK	3	1.064	0.85084	414180000	460180000	407550000	246550000	476
Q8N3V7-3	Synaptopodin	SYNPO	1.53199e-27	8.66375e-19	1	S	LSPIKEPAKVSPRAASPAKPSSLDLVPNLPK	AAS(1)PAKPSSLDLVPNLPK	AAS(55.51)PAKPS(-55.51)S(-60.03)LDLVPNLPK	3	1.064	0.85835	97848000	99920000	37415000	22349000	589
A0A286YEX5	MICOS complex subunit MIC19	CHCHD3	9.3447e-15	4.81275e-05	1	S	___USSPSGSKSQRYSGAYGASVSDEELKRR	YS(1)GAYGASVSDEELK	Y(-34.69)S(34.69)GAY(-58.97)GAS(-71)VS(-77.14)DEELK	2	1.0641	1.0071	44367000	50072000	9081700	6643700	13
Q13523	Serine/threonine-protein kinase PRP4 homolog	PRPF4B	3.43427e-117	5.68597e-177	1	Y	DFGSASHVADNDITPYLVSRFYRAPEIIIGK	LCDFGSASHVADNDITPY(0.985)LVS(0.015)R	LCDFGS(-136.76)AS(-131.46)HVADNDIT(-46.31)PY(18.1)LVS(-18.1)R	18	1.0647	0.97161	263490000	299950000	139450000	88244000	849
Q0ZGT2-4	Nexilin	NEXN	3.43934e-118	1.60223e-159	1;2	S	NMVVDDDSPEMYKTISQEFLTPGKLEINFEE	TIS(1)QEFLTPGK	T(-65.79)IS(65.79)QEFLT(-98.15)PGK	3	1.0651	0.97312	136010000	144630000	361730000	240510000	365;301
O00567	Nucleolar protein 56	NOP56	1.03711e-10	4.51808e-12	1	S	GSKKKRKFSKEEPVSSGPEEAVGKSSSKKKK	EEPVS(0.062)S(0.938)GPEEAVGK	EEPVS(-11.78)S(11.78)GPEEAVGK	6	1.0655	0.98993	87158000	78527000	26595000	18658000	570
Q9Y2D5	A-kinase anchor protein 2	AKAP2	9.99267e-32	8.6489e-100	1	S	SQPRDALGDSLQVPVSPSSTTSSRCSSRDGE	DALGDSLQVPVS(0.887)PS(0.059)S(0.019)T(0.006)T(0.008)S(0.011)S(0.011)R	DALGDS(-53.07)LQVPVS(11.76)PS(-11.76)S(-16.79)T(-21.71)T(-20.47)S(-19.13)S(-19.13)R	12	1.0655	1.0617	87461000	98929000	29435000	21683000	152
Q9Y2X9-2	Zinc finger protein 281	ZNF281	8.63803e-13	7.91992e-13	1	S	KEQKNLESSTGFQIPSQELASQIDPQKDIEP	NLES(0.006)S(0.013)T(0.013)GFQIPS(0.806)QELAS(0.163)QIDPQKDIEPR	NLES(-21.41)S(-17.99)T(-17.99)GFQIPS(6.94)QELAS(-6.94)QIDPQKDIEPR	12	1.0656	0.61937	24121000	40818000	22582000	11093000	771
Q9ULH0-4	Kinase D-interacting substrate of 220 kDa	KIDINS220	8.03191e-69	2.69493e-13	1	S	NWPACQKAYNLNRTPSTVTLNNNSAPANRAN	T(0.004)PS(0.992)T(0.004)VTLNNNSAPANR	T(-24.49)PS(23.44)T(-23.44)VT(-76.89)LNNNS(-115.67)APANR	3	1.0665	1.0351	20921000	23016000	11491000	9385800	1662
C9JJX6	Armadillo repeat protein deleted in velo-cardio-facial syndrome	ARVCF	0.0254261	0.0303421	1	T	KAKGKKDGEMDRNFDTLDLPKRTEAAKGFEL	NFDT(1)LDLPK	NFDT(51.29)LDLPK	4	1.0676	1.2043	10299000	10567000	8378500	6582500	573
P10075	Zinc finger protein GLI4	GLI4	2.93609e-10	3.45219e-06	1	S	TFWPDSEPKPEQAPRSPGSQAPDEGAGGALR	S(0.998)PGS(0.002)QAPDEGAGGALR	S(27.37)PGS(-27.37)QAPDEGAGGALR	1	1.0687	1.186	13031000	17322000	8392500	4411200	86
A0A0G2JNZ2	Protein scribble homolog	SCRIB	0.00182988	0.00299876	1	S	LRVQSPEPPAPERALSPAELRALEAEKRALW	ALS(1)PAELR	ALS(42.34)PAELR	3	1.07	1.1374	41994000	43539000	26716000	17711000	1486
Q96N67-2	Dedicator of cytokinesis protein 7	DOCK7	2.84857e-30	5.64307e-09	1	S	QEMVRRSRGQLERSPSGSAFGSQENLRWRKD	S(0.007)PS(0.991)GS(0.002)AFGSQENLR	S(-21.62)PS(21.62)GS(-26.05)AFGS(-87.15)QENLR	3	1.0706	0.96937	69639000	70729000	30661000	20611000	1423
P61978	Heterogeneous nuclear ribonucleoprotein K	HNRNPK	0.00161812	0.00196475	1	S	GGRPMPPSRRDYDDMSPRRGPPPPPPGRGGR	DYDDMS(1)PR	DY(-57.85)DDMS(57.85)PR	6	1.0714	0.85369	14685000	17027000	27526000	14514000	284
Q9ULT0	Tetratricopeptide repeat protein 7A	TTC7A	5.52451e-05	0.000362662	1	S	TLYSFSQLGGLEKDGSFGEGLTMKKQSGMHL	DGS(1)FGEGLTMK	DGS(44.81)FGEGLT(-44.81)MK	3	1.0714	1.1598	10463000	11803000	4954800	4404900	647
P16615	Sarcoplasmic/endoplasmic reticulum calcium ATPase 2	ATP2A2	5.62259e-33	4.85752e-82	1	S	TSKAFTGREFDELNPSAQRDACLNARCFARV	EFDELNPS(1)AQR	EFDELNPS(150.26)AQR	8	1.073	0.94785	111460000	112280000	44090000	27394000	663
Q9UQ35	Serine/arginine repetitive matrix protein 2	SRRM2	0.00123632	0.00197473	2	S	RSRSRTPLLPRKRSRSRSPLAIRRRSRSRTP	S(1)RS(1)PLAIR	S(49.45)RS(49.45)PLAIR	1	1.0733	0.9273	74535000	92950000	37795000	20551000	2044
A0A1W2PNX9		KCNMA1	2.92572e-11	0.000144208	1	S	KCGCKRLEDEQPSTLSPKKKQRNGGMRNSPN	RLEDEQPST(0.001)LS(0.999)PK	RLEDEQPS(-42.84)T(-32.48)LS(32.48)PK	11	1.0734	0.95619	79870000	102620000	29735000	23376000	104
O15061	Synemin	SYNM	1.18726e-20	2.65336e-07	1	S	SYGKAVSSQTNVRTFSPTYGLLRNTEAQVKT	TFS(1)PTYGLLR	T(-42.49)FS(38.87)PT(-38.87)Y(-55.62)GLLR	3	1.0745	0.76717	24022000	24401000	16265000	7636700	429
Q9NS69	Mitochondrial import receptor subunit TOM22 homolog	TOMM22	6.37655e-157	5.74037e-100	1	S	_MAAAVAAAGAGEPQSPDELLPKGDAEKPEE	AAAVAAAGAGEPQS(1)PDELLPK	AAAVAAAGAGEPQS(57.24)PDELLPK	14	1.0757	0.59146	201840000	179490000	71822000	36366000	15
Q09666	Neuroblast differentiation-associated protein AHNAK	AHNAK	1.12054e-91	1.61154e-125	1	S	SGSKGDLKSSKASLGSLEGEAEAEASSPKGK	ASLGS(1)LEGEAEAEASSPK	AS(-44.49)LGS(44.49)LEGEAEAEAS(-130.26)S(-134.88)PK	5	1.0759	0.89151	244690000	261850000	91652000	59392000	5752
Q8N1G0	Zinc finger protein 687	ZNF687	7.12392e-09	7.4666e-26	1	S	EKHVQVRHGLQLGAQSPGRGTTLARGSSARA	HGLQLGAQS(1)PGR	HGLQLGAQS(113.47)PGR	9	1.076	0.97218	184580000	192340000	90279000	57753000	1057
E9PMS6	LIM domain only protein 7	LMO7	0.0376786	0.0282483	1	T	RSQDQFSDMRISINQTPGKSLDFGFTIKWDI	ISINQT(1)PGK	IS(-45.39)INQT(45.39)PGK	6	1.0762	0.95579	38768000	41577000	41277000	26792000	613
Q9ULH0-4	Kinase D-interacting substrate of 220 kDa	KIDINS220	4.78346e-71	8.73513e-135	1	S	______________MSVLISQSVINYVEEEN	S(1)VLISQSVINYVEEENIPALK	S(46.07)VLIS(-46.07)QS(-66.98)VINY(-112.15)VEEENIPALK	1	1.0763	1.263	18370000	20631000	51381000	45075000	2
Q14669	E3 ubiquitin-protein ligase TRIP12	TRIP12	4.78094e-05	0.0205833	1	S	GSPSLQHSRDDSLDLSPQGRLSDVLKRKRLP	DDSLDLS(1)PQGR	DDS(-46.06)LDLS(46.06)PQGR	7	1.0767	1.2044	5103100	4447800	2975800	2784100	991
A0A1B0GTL5			1.13392e-12	4.23543e-07	1	S	NSPSPAPSLPSASRASPTPLASPGKALPEWD	AS(0.999)PT(0.001)PLASPGK	AS(32.9)PT(-32.9)PLAS(-83.64)PGK	2	1.078	0.91534	61491000	68112000	48690000	31761000	634
B8ZZQ6	Prothymosin alpha;Prothymosin alpha, N-terminally processed;Thymosin alpha-1	PTMA	5.11806e-30	1.58003e-08	1	S	______________MSDAAVDTSSEITTKDL	S(1)DAAVDTSSEITTK	S(71.88)DAAVDT(-71.88)S(-82.63)S(-87.37)EIT(-99.57)T(-102.77)K	1	1.0787	1.0538	12244000	16633000	7164700	6884100	2
Q92576-2	PHD finger protein 3	PHF3	2.7851e-11	0.000333668	1	S	GNVSCSENLVANTARSPQFINLKRDPRQAAG	S(1)PQFINLK	S(80.71)PQFINLK	1	1.0795	0.83078	31711000	39517000	18098000	12035000	1554
A0A2R8YDN7	Probable cation-transporting ATPase 13A3	ATP13A3	9.04843e-22	5.25082e-09	1	S	SAIDPEAIPVKLVHDSLEDLQMTRYHFAMNG	LVHDS(1)LEDLQMTR	LVHDS(94.46)LEDLQMT(-94.46)R	5	1.0795	1.339	18560000	20163000	5737200	5078000	790
A0A2R8Y5P9	Protein Shroom3	SHROOM3	6.64846e-34	3.16409e-33	1	S	SSEPEREPEWRDRPGSPESPLLDAPFSRAYR	DRPGS(0.998)PES(0.002)PLLDAPFSR	DRPGS(26.26)PES(-26.26)PLLDAPFS(-96.61)R	5	1.0801	0.99527	38567000	37964000	18240000	13057000	829
Q9UK58-6	Cyclin-L1	CCNL1	2.8715e-06	1.25401e-12	1	S	ASKPSSPREVKAEEKSPISINVKTVKKEPED	AEEKS(0.999)PIS(0.001)INVK	AEEKS(28.94)PIS(-28.94)INVK	5	1.0804	0.94337	227050000	253590000	55544000	30372000	352
A0A2R8Y443	Dual specificity tyrosine-phosphorylation-regulated kinase 1A;Dual specificity tyrosine-phosphorylation-regulated kinase 1B	DYRK1A;DYRK1B	5.39945e-07	0.000249302	1	Y	VDFGSSCQLGQRIYQYIQSRFYRSPEVLLGM	IYQY(1)IQSR	IY(-55.07)QY(39.77)IQS(-39.77)R	4	1.0809	1.1773	57609000	62196000	46276000	34462000	283
E9PK06	Elongation factor 1-delta	EEF1D	0.001249	0.000585474	1	S	AISKLEARLNVLEKSSPGHRATAPQTQHVSP	LNVLEKS(0.5)S(0.5)PGHR	LNVLEKS(0)S(0)PGHR	8	1.081	1.0602	13349000	14471000	11143000	9096400	100
E9PK06	Elongation factor 1-delta	EEF1D	0.001249	0.000585474	1	S	QAISKLEARLNVLEKSSPGHRATAPQTQHVS	LNVLEKS(0.5)S(0.5)PGHR	LNVLEKS(0)S(0)PGHR	7	1.081	1.0602	13349000	14471000	11143000	9096400	99
P42677	40S ribosomal protein S27	RPS27	5.10883e-09	1.30147e-05	1	S	_____MPLAKDLLHPSPEEEKRKHKKKRLVQ	DLLHPS(1)PEEEKRK	DLLHPS(47.64)PEEEKRK	6	1.0821	1.9468	22303000	20273000	6871800	7961600	11
Q86V48-2	Leucine zipper protein 1	LUZP1	2.53152e-10	1.32462e-06	1	S	LRCRVIKSSGREKPDSDDDLDIASLVTAKLV	EKPDS(1)DDDLDIASLVTAK	EKPDS(43.86)DDDLDIAS(-43.86)LVT(-49.26)AK	5	1.0825	1.0641	37957000	50222000	2583000	2317000	659
Q7KZF4	Staphylococcal nuclease domain-containing protein 1	SND1	4.98863e-09	6.65907e-10	1	S	IGKKVNVTVDYIRPASPATETVPAFSERTCA	VNVT(0.009)VDY(0.083)IRPAS(0.81)PAT(0.086)ET(0.011)VPAFS(0.001)ER	VNVT(-19.52)VDY(-9.87)IRPAS(9.73)PAT(-9.73)ET(-18.82)VPAFS(-31.02)ER	12	1.083	0.93801	23861000	26227000	12477000	6808500	426
B8ZZJ0	Small ubiquitin-related modifier 1	SUMO1	3.97212e-177	1.09666e-56	1	S	______________MSDQEAKPSTEDLGDKK	S(1)DQEAKPSTEDLGDKK	S(92.64)DQEAKPS(-92.64)T(-97.22)EDLGDKK	1	1.0843	0.86346	382670000	402870000	236610000	143370000	2
P17252	Protein kinase C alpha type;Protein kinase C beta type;Protein kinase C gamma type	PRKCA;PRKCB;PRKCG	1.65709e-40	3.79428e-17	1	T	FGMCKEHMMDGVTTRTFCGTPDYIAPEIIAY	T(0.989)FCGT(0.011)PDYIAPEIIAYQPYGK	T(19.51)FCGT(-19.51)PDY(-76.71)IAPEIIAY(-98.91)QPY(-103.6)GK	1	1.0845	0.91353	495380000	559900000	135790000	92039000	497
Q8TF76-2	Serine/threonine-protein kinase haspin	GSG2	1.99362e-16	2.29187e-09	1	S	PLRLPPFPSRDSGRLSPDLSVCGQPRDGDEL	DS(0.018)GRLS(0.982)PDLSVCGQPR	DS(-17.35)GRLS(17.35)PDLS(-43.6)VCGQPR	6	1.0852	1.0207	60600000	59404000	17204000	11698000	147
Q9Y2W1	Thyroid hormone receptor-associated protein 3	THRAP3	5.59035e-35	1.57485e-34	1;2	S	AVSELSPRERSPALKSPLQSVVVRRRSPRPS	ERS(1)PALKS(1)PLQSVVVR	ERS(97.76)PALKS(35.7)PLQS(-35.7)VVVR	8	1.0861	0.8562	196020000	174990000	57154000	37261000	253
A9JR48	Sal-like protein 3	SALL3	1.23306e-09	4.99186e-19	1	S	LGSMASGMDKARTGSSPPIVSLDKASSETAA	TGS(0.036)S(0.964)PPIVSLDK	T(-46.07)GS(-14.25)S(14.25)PPIVS(-72.8)LDK	4	1.0871	1.034	65052000	73930000	32291000	23939000	927
Q9UQ35	Serine/arginine repetitive matrix protein 2	SRRM2	0.00296292	0.0026802	1;2	T	RSRTPPAIRRRSRSRTPLLPRKRSRSRSPLA	S(1)RT(1)PLLPR	S(74.61)RT(74.61)PLLPR	3	1.0876	0.78348	107620000	100680000	33125000	18417000	2034
Q3KQU3-2	MAP7 domain-containing protein 1	MAP7D1	0.00208335	0.00183833	1	S	LARERSLKKRQSLPASPRARLSASTASELSP	QS(0.001)LPAS(0.999)PR	QS(-28.92)LPAS(28.92)PR	6	1.0876	0.99311	9849400	11620000	10985000	7876000	409
Q13439-3	Golgin subfamily A member 4	GOLGA4	7.54701e-13	0.000949185	1	S	GDTQSFAQKLQLRVPSVESLFRSPIKESLFR	VPS(1)VESLFR	VPS(51.2)VES(-51.2)LFR	3	1.088	1.0062	52755000	58130000	60931000	38988000	71
H3BPZ1	Very-long-chain (3R)-3-hydroxyacyl-CoA dehydratase 3	PTPLAD1	1.48877e-82	1.65022e-54	1	S	RPLFLAPDFDRWLDESDAEMELRAKEEERLN	WLDES(1)DAEMELR	WLDES(41.7)DAEMELR	5	1.0902	1.1345	390830000	414460000	324480000	232970000	89
Q5JPT1	SH3 domain-containing kinase-binding protein 1	SH3KBP1	1.07898e-21	2.38525e-11	1	S	FGDIFKDKPIKLRPRSIEVENDFLPVEKTIG	S(1)IEVENDFLPVEK	S(82.59)IEVENDFLPVEK	1	1.0906	1.5002	13491000	13378000	6688200	7854100	177
Q8NFC6	Biorientation of chromosomes in cell division protein 1-like 1	BOD1L1	0.00408785	0.00138305	1	S	RSTTRSEAQRSKTQLSPSIKRKREVSPPGAR	TQLS(0.992)PS(0.008)IKR	T(-40.13)QLS(21)PS(-21)IKR	4	1.0917	1.2963	20044000	20805000	16456000	14624000	3019
Q09666	Neuroblast differentiation-associated protein AHNAK	AHNAK	1.05615e-49	3.59731e-12	1	S	KAPKISMPDLDLHLKSPKAKGEVDVDVPKLE	ISMPDLDLHLKS(1)PK	IS(-82.07)MPDLDLHLKS(82.07)PK	12	1.0927	0.79127	66567000	69297000	29337000	17620000	2397
Q9NQG5	Regulation of nuclear pre-mRNA domain-containing protein 1B	RPRD1B	3.603e-05	0.000179885	1	S	GEFIQQLKLSMEDSKSPPPKATEEKKSLKRT	LSMEDS(0.276)KS(0.724)PPPK	LS(-34.25)MEDS(-4.19)KS(4.19)PPPK	8	1.0947	0.93351	7996500	12141000	4017800	3246500	134
J3QSD7	Cyclin-dependent kinase 12	CDK12	2.30301e-18	0.00250873	1	S	AAAAAAKMDGKESKGSPVFLPRKENSSVEAK	GS(1)PVFLPR	GS(46.82)PVFLPR	2	1.0948	0.94765	70774000	69808000	8349400	5520200	422
G3XAN4	Translocating chain-associated membrane protein 1	TRAM1	1.43473e-84	7.82199e-85	1	S	TENGVNGTLTSNVADSPRNKKEKSS______	KGTENGVNGTLTSNVADS(1)PR	KGT(-132.58)ENGVNGT(-113.88)LT(-86.86)S(-53.56)NVADS(53.56)PR	18	1.0962	1.161	36749000	33438000	46565000	37083000	279
A0A1B0GV68	FERM, RhoGEF and pleckstrin domain-containing protein 1	FARP1	2.31561e-73	2.06014e-39	1	T	TPGSRLGAPENSGISTLERGQKPPPTPSGKL	LGAPENSGIS(0.179)T(0.821)LER	LGAPENS(-62.32)GIS(-6.6)T(6.6)LER	11	1.0991	1.0296	99390000	116980000	46517000	34174000	24
Q04721	Neurogenic locus notch homolog protein 2;Notch 2 extracellular truncation;Notch 2 intracellular domain	NOTCH2	3.93711e-39	2.86689e-17	1	S	NVTPSPPGTVLTSALSPVICGPNRSFLSLKH	LLDEYNVTPSPPGTVLT(0.001)S(0.005)ALS(0.994)PVICGPNR	LLDEY(-69.02)NVT(-57.29)PS(-49.16)PPGT(-39.66)VLT(-31.54)S(-22.99)ALS(22.99)PVICGPNR	21	1.0998	0.98028	6146400	9559300	5342800	4050300	2081
Q13439-3	Golgin subfamily A member 4	GOLGA4	2.54251e-35	5.78207e-08	1	S	SSNSSTPTRMRSRTSSFTEQLDEGTPNRESG	T(0.004)S(0.004)S(0.991)FTEQLDEGTPNR	T(-23.65)S(-23.65)S(23.65)FT(-46.55)EQLDEGT(-91.98)PNR	3	1.1001	0.79208	11488000	19471000	8666400	4632600	41
A0A087WVW8	Sodium-coupled neutral amino acid transporter 3	SLC38A3	5.2873e-26	0.000525062	1	S	ARSCMEGKSFLQKSPSKEPHFTDFEGKTSFG	S(0.001)PS(0.999)KEPHFTDFEGK	S(-29.08)PS(29.08)KEPHFT(-71.4)DFEGK	3	1.1006	0.83442	157780000	203130000	66505000	32576000	54
P38159-2	RNA-binding motif protein, X chromosome;RNA-binding motif protein, X chromosome, N-terminally processed	RBMX	6.41515e-08	0.0131808	1	S	SLDGKAIKVEQATKPSFESGRRGPPPPPRSR	VEQAT(0.002)KPS(0.93)FES(0.068)GR	VEQAT(-26.07)KPS(11.38)FES(-11.38)GR	8	1.1006	0.78745	7283600	8913400	5436800	3366800	75
Q9NWH9	SAFB-like transcription modulator	SLTM	3.1049e-30	9.80409e-34	1	S	ESIKKSEEKKRISSKSPGHMVILDQTKGDHC	S(1)PGHMVILDQTK	S(108.73)PGHMVILDQT(-108.73)K	1	1.1035	0.87109	245880000	273780000	49240000	31615000	553
P08670	Vimentin	VIM	2.58445e-42	3.92575e-08	1	S	RQAKQESTEYRRQVQSLTCEVDALKGTNESL	QVQS(0.998)LT(0.002)CEVDALKGTNESLER	QVQS(27.22)LT(-27.22)CEVDALKGT(-85.67)NES(-94.44)LER	4	1.1051	0.88418	46715000	41782000	4347500	2183800	325
F8WF45	TATA element modulatory factor	TMF1	3.81337e-10	4.73436e-05	1	S	FSVQSLDSRSVSEINSDDELSGKGYALVPII	SVSEINS(0.999)DDELS(0.001)GK	S(-58.3)VS(-43.47)EINS(32.25)DDELS(-32.25)GK	7	1.1053	1.2891	8490000	8117500	5739400	4792600	344
E9PMS6	LIM domain only protein 7	LMO7	0.00851793	0.0022701	1	S	VVTPRPFGSQTRGISSLPRSYTMDDAWKYNG	GIS(0.142)S(0.858)LPR	GIS(-7.81)S(7.81)LPR	4	1.1063	0.95136	56505000	61744000	55005000	33098000	491
Q14315-2	Filamin-C	FLNC	0.000107603	1.18216e-05	1	S	FPAVFGDFLGRERLGSFGSITRQQEGEASSQ	LGS(1)FGSITR	LGS(39.99)FGS(-39.99)IT(-52.35)R	3	1.1068	0.96524	419640000	448290000	331400000	216210000	2200
Q9ULL5	Proline-rich protein 12	PRR12	4.53064e-109	3.35859e-10	1	S	TEDEEFLIQHLLQAPSPPRTSGADGLVGEDG	TEDEEFLIQHLLQAPS(1)PPR	T(-151.77)EDEEFLIQHLLQAPS(151.77)PPR	16	1.1077	1.2749	36100000	41985000	18911000	20741000	651
Q5QPM0	RNA-binding protein Raly	RALY	9.81647e-05	1.6053e-06	1	S	RDDFYDRLFDYRGRLSPVPVPRAVPVKRPRV	GRLS(1)PVPVPR	GRLS(47.71)PVPVPR	4	1.108	0.6577	357790000	385810000	218540000	100210000	69
M0R1R1	Serine/threonine-protein kinase PAK 4	NRBP2;PAK4	1.73183e-13	7.67326e-06	1	S	FGFCAQVSKEVPRRKSLVGTPYWMAPELISR	S(1)LVGTPYWMAPELISR	S(44.46)LVGT(-44.46)PY(-66.99)WMAPELIS(-73.27)R	1	1.1084	0.95528	28788000	33250000	11634000	9555600	32
Q6WCQ1	Myosin phosphatase Rho-interacting protein	MPRIP	1.22858e-43	2.13117e-24	1	S	LKEQLKAATEALGEKSPDSATVSGYDIMKSK	AATEALGEKS(0.988)PDS(0.011)AT(0.001)VSGYDIMK	AAT(-52.43)EALGEKS(19.59)PDS(-19.59)AT(-31.2)VS(-42.41)GY(-64.49)DIMK	10	1.1094	0.91234	50005000	52926000	31016000	19172000	977
Q7Z3C6	Autophagy-related protein 9A	ATG9A	2.47994e-45	4.39844e-15	1	S	QFDTEYQRLEASYSDSPPGEEDLLVHVAEGS	LEAS(0.004)Y(0.001)S(0.233)DS(0.762)PPGEEDLLVHVAEGSK	LEAS(-23.14)Y(-28.82)S(-5.15)DS(5.15)PPGEEDLLVHVAEGS(-74.45)K	8	1.1098	1.1698	39227000	42900000	32557000	22260000	18
Q5T200-2	Zinc finger CCCH domain-containing protein 13	ZC3H13	1.1775e-25	2.78279e-33	1	S	RLLSQVVRPQESRSLSPSHLTEDRQGRWKEE	SLS(1)PSHLTEDR	S(-44.48)LS(42.42)PS(-42.42)HLT(-76.73)EDR	3	1.1102	1.0737	268850000	272590000	155160000	119220000	877
Q09666	Neuroblast differentiation-associated protein AHNAK	AHNAK	5.81177e-166	1.0135e-237	1	S	SGKTVIRLPSGSGAASPTGSAVDIRAGAISA	LPSGSGAAS(0.998)PT(0.002)GSAVDIR	LPS(-99.68)GS(-66.48)GAAS(28)PT(-28)GS(-37.89)AVDIR	9	1.111	0.91958	264480000	285140000	114100000	69698000	216
Q13242	Serine/arginine-rich splicing factor 9	SRSF9	4.46103e-13	1.68603e-05	2	S	GRDSPYQSRGSPHYFSPFRPY__________	GS(1)PHYFS(1)PFRPY	GS(68.6)PHY(-54.82)FS(54.82)PFRPY(-62.66)	7	1.1114	0.81982	48303000	57650000	30631000	16533000	216
Q14980-2	Nuclear mitotic apparatus protein 1	NUMA1	3.22994e-16	9.971e-05	1	S	SLRATSSTQSLARLGSPDYGNSALLSLPGYR	LGS(0.999)PDY(0.001)GNSALLSLPGYRPTTR	LGS(32.84)PDY(-32.84)GNS(-44.61)ALLS(-55.3)LPGY(-57.5)RPT(-57.31)T(-57.31)R	3	1.1119	0.88796	27450000	28746000	12677000	8212000	1848
A0A2R8YDC1	Multidrug resistance-associated protein 4	ABCC4	4.59703e-89	1.18877e-39	1	T	LKKDNEESEQPPVPGTPTLRNRTFSE_____	DNEESEQPPVPGT(0.864)PT(0.136)LR	DNEES(-67.28)EQPPVPGT(8.02)PT(-8.02)LR	13	1.1127	0.80939	29463000	34975000	15822000	8470100	659
O43491	Band 4.1-like protein 2	EPB41L2	4.29709e-10	9.95263e-11	1	S	SIAVVQDGDGRREVRSPTKAPHLQLIEGKKN	EVRS(0.931)PT(0.069)KAPHLQLIEGK	EVRS(11.27)PT(-11.27)KAPHLQLIEGK	4	1.1133	0.9992	60099000	68086000	13973000	8864900	598
Q8NC56	LEM domain-containing protein 2	LEMD2	9.97243e-13	5.91922e-25	1	S	GEDMLVWRWTKPSSFSDSER___________	WTKPS(0.011)S(0.035)FS(0.919)DS(0.035)ER	WT(-93.21)KPS(-19.09)S(-14.22)FS(14.22)DS(-14.22)ER	8	1.1134	0.91896	329030000	348370000	140350000	90163000	499
A0A087WV04	SUN domain-containing ossification factor	SUCO	1.18526e-13	1.52467e-05	1	S	DQGKLIKTLIQTKSGSLPSLHDIIKGNKEIT	S(0.201)GS(0.799)LPSLHDIIK	S(-5.99)GS(5.99)LPS(-52.87)LHDIIK	3	1.114	1.1851	17141000	20063000	4806700	4910100	663
Q9BQG0	Myb-binding protein 1A	MYBBP1A	8.3155e-108	1.78952e-122	1	S	LMTVLQAGKALGGEDSENEEELGDEAMMALD	ALGGEDS(1)ENEEELGDEAMMALDQSLASLFAEQK	ALGGEDS(107.04)ENEEELGDEAMMALDQS(-107.04)LAS(-115.66)LFAEQK	7	1.1141	2.3183	164830000	176360000	132020000	104260000	775
Q9Y5K3-2	Choline-phosphate cytidylyltransferase B	PCYT1B	1.59074e-06	0.000846149	1	S	KQMFQERSSRMLQALSPKQSPLKSWARCRDF	MLQALS(1)PK	MLQALS(76.33)PK	6	1.1141	1.0143	20725000	19127000	15949000	10356000	315
Q0ZGT2-4	Nexilin	NEXN	4.6736e-155	9.30632e-122	1	S	KRAEQIEDINNTGTESASEEGDDSLLITVVP	RAEQIEDINNTGT(0.001)ES(0.999)AS(0.001)EEGDDSLLITVVPVK	RAEQIEDINNT(-45.21)GT(-32.39)ES(32.39)AS(-32.39)EEGDDS(-73.62)LLIT(-88.45)VVPVK	15	1.1143	0.90282	90220000	106570000	204910000	126160000	160;96
O60832	H/ACA ribonucleoprotein complex subunit 4	DKC1	1.01002e-58	3.98129e-73	1	S	KKKKKKKKAKEVELVSE______________	EVELVS(1)E	EVELVS(60.48)E	6	1.1152	0.87914	147610000	174830000	138770000	90354000	513
Q9Y2W1	Thyroid hormone receptor-associated protein 3	THRAP3	3.39298e-43	1.27985e-54	1	S	QTNTDKEKIKEKGSFSDTGLGDGKMKSDSFA	GSFS(1)DTGLGDGK	GS(-46.43)FS(46.43)DT(-47.69)GLGDGK	4	1.1154	0.96291	47332000	59787000	50594000	36224000	379
Q15942	Zyxin	ZYX	2.22773e-156	5.78482e-117	1	S	EAPIPPPPQPREKVSSIDLEIDSLSSLLDDM	EKVS(0.152)S(0.848)IDLEIDSLSSLLDDMTK	EKVS(-7.46)S(7.46)IDLEIDS(-119.27)LS(-143.02)S(-147.35)LLDDMT(-163.08)K	5	1.1185	1.5047	72473000	81090000	60119000	57576000	143
C9JUH3	Malcavernin	CCM2	0.000521594	0.000916278	1	S	LETIGVKDGRGIITDSFGRHRRALSTTSSST	GIIT(0.002)DS(0.998)FGR	GIIT(-27.48)DS(27.48)FGR	6	1.1199	1.2755	10315000	10620000	7115600	5586000	287
Q03135	Caveolin-1;Caveolin	CAV1	2.00709e-22	1.77034e-06	1	S	GNIYKPNNKAMADELSEKQVYDAHTKEIDLV	AMADELS(1)EK	AMADELS(71.18)EK	7	1.1213	0.97476	150360000	148780000	115160000	76312000	37
Q9P0V3-2	SH3 domain-binding protein 4	SH3BP4	6.63864e-08	7.87463e-08	1	S	PVRRDNPFFRSKRSYSLSELSVLQAKSDAPT	S(0.004)Y(0.002)S(0.985)LS(0.009)ELSVLQAK	S(-23.49)Y(-28.04)S(20.36)LS(-20.36)ELS(-36.2)VLQAK	3	1.1226	1.4659	9216300	9459800	5764100	6114900	246
Q9UIG0-2	Tyrosine-protein kinase BAZ1B	BAZ1B	3.61296e-125	1.52482e-164	1	S	KRKKFPDRLAEDEGDSEPEAVGQSRGRRQKK	LAEDEGDS(1)EPEAVGQSR	LAEDEGDS(88.09)EPEAVGQS(-88.09)R	8	1.1231	0.75342	36620000	38582000	30965000	16889000	1464
E7ES96	Presenilin;Presenilin-1;Presenilin-1 NTF subunit;Presenilin-1 CTF subunit;Presenilin-1 CTF12	PSEN1	1.64392e-91	3.1762e-91	1	S	RSTPESRAAVQELSSSILAGEDPEERGVKLG	AAVQELSS(0.042)S(0.958)ILAGEDPEER	AAVQELS(-45.17)S(-13.62)S(13.62)ILAGEDPEER	9	1.1233	0.98206	13404000	14869000	8914600	5380600	275
H0Y9Y3	Synaptopodin-2	SYNPO2	4.62118e-74	4.23549e-106	1	S	VVDSDTVQAHAARAQSPTPSLPASWKYSSNV	AQS(1)PTPSLPASWK	AQS(43.27)PT(-43.27)PS(-65.64)LPAS(-106.62)WK	3	1.1257	0.58177	78496000	89655000	56548000	24236000	854
P27824	Calnexin	CANX	1.57829e-67	1.47103e-42	1	S	EDRKPKAEEDEILNRSPRNRKPRRE______	AEEDEILNRS(1)PR	AEEDEILNRS(68.97)PR	10	1.1261	1.0548	11390000000	13330000000	11484000000	8954600000	583
Q9NRL2	Bromodomain adjacent to zinc finger domain protein 1A	BAZ1A	3.01194e-10	2.07798e-20	1	S	HSHGPLQADVFVELLSPRRKRRGRKSANNTP	HSHGPLQADVFVELLS(1)PR	HS(-78.13)HGPLQADVFVELLS(78.13)PR	16	1.1265	0.90191	7130900	8482900	10015000	6192900	1353
O43399-2	Tumor protein D54	TPD52L2	4.06374e-51	0.000164979	1	S	ISRKLGDMRNSATFKSFEDRVGTIKSKVVGD	NSATFKS(1)FEDR	NS(-109.67)AT(-57.85)FKS(57.85)FEDR	7	1.1304	1.3843	138960000	146430000	36481000	36031000	146
P38159-2	RNA-binding motif protein, X chromosome;RNA-binding motif protein, X chromosome, N-terminally processed;RNA binding motif protein, X-linked-like-1	RBMX;RBMXL1	3.82134e-49	5.06153e-16	1	S	PPRREPLPSRRDVYLSPRDDGYSTKDSYSSR	DVYLS(1)PRDDGYSTK	DVY(-85.9)LS(64.64)PRDDGY(-104.3)S(-64.64)T(-84.77)K	5	1.1304	0.84529	219290000	259930000	201020000	120860000	195
A0A2R8YD63	DNA topoisomerase 2-binding protein 1	TOPBP1	7.1609e-13	7.12103e-07	1	S	LALANSSRNAVALSASPQLKEAQSEKEEAPK	NAVALS(0.003)AS(0.997)PQLK	NAVALS(-25.11)AS(25.11)PQLK	8	1.1312	0.7896	83884000	99288000	46423000	27019000	883
Q9Y608-4	Leucine-rich repeat flightless-interacting protein 2	LRRFIP2	2.00382e-31	9.67456e-36	1	S	ASATTPLSGNSSRRGSGDTSSLIDPDTSLSE	RGS(0.999)GDT(0.001)SSLIDPDTSLSELR	RGS(32.46)GDT(-32.46)S(-37.38)S(-37.38)LIDPDT(-68.41)S(-68.41)LS(-71.16)ELR	3	1.1315	1.2349	200350000	207690000	100770000	92345000	96
Q96AQ6-2	Pre-B-cell leukemia transcription factor-interacting protein 1	PBXIP1	3.16609e-16	1.02451e-09	1	S	__MDPESERALQAPHSPSKTDGKELAGTMDG	ALQAPHS(0.955)PS(0.038)KT(0.007)DGK	ALQAPHS(14)PS(-14)KT(-21.66)DGK	7	1.1318	0.91737	69416000	76546000	51346000	30445000	14
P42166	Lamina-associated polypeptide 2, isoforms beta/gamma;Thymopoietin;Thymopentin;Lamina-associated polypeptide 2, isoform alpha;Thymopoietin;Thymopentin	TMPO	1.16852e-20	4.10385e-15	1	T	KLLKLREQGTESRSSTPLPTISSSAENTRQN	S(0.008)S(0.008)T(0.983)PLPTISSSAENTR	S(-20.68)S(-20.68)T(20.68)PLPT(-60.55)IS(-69.67)S(-73.41)S(-76.78)AENT(-81.78)R	3	1.1322	0.77891	821770000	954650000	351890000	185570000	160;160
Q9NZM1-6	Myoferlin	MYOF	4.69122e-05	0.000246642	1	S	GFLELDLRHTIIPAKSPEKCRLDMIPDLKAM	HTIIPAKS(1)PEK	HT(-46.77)IIPAKS(46.77)PEK	8	1.1326	1.0464	14742000	15628000	7716200	5502000	1902
Q9Y2D5	A-kinase anchor protein 2	AKAP2	9.7634e-117	7.57384e-97	1	S	DDHGILDQFSRSVNVSLTQEELDSGLDELSV	SVNVS(1)LTQEELDSGLDELSVR	S(-44.26)VNVS(36.36)LT(-36.36)QEELDS(-105.05)GLDELS(-128.02)VR	5	1.1328	1.4555	11799000	10558000	15405000	14543000	465
Q7Z6Z7-2	E3 ubiquitin-protein ligase HUWE1	HUWE1	3.65986e-22	2.55651e-07	1	S	CIRIALPAPRGSGTASDDEFENLRIKGPNAV	GSGTAS(1)DDEFENLR	GS(-61.04)GT(-44.24)AS(44.24)DDEFENLR	6	1.1336	0.98889	23934000	29257000	15180000	9491600	1907
Q92522	Histone H1x	H1FX	1.01861e-07	3.55553e-40	1	S	GMAKKVTKAGGSAALSPSKKRKNSKKKNQPG	AGGSAALS(0.847)PS(0.153)K	AGGS(-74.53)AALS(7.42)PS(-7.42)K	8	1.1339	0.85968	8417800	8545100	8878100	5964100	31
Q53GS9	U4/U6.U5 tri-snRNP-associated protein 2	USP39	3.19338e-15	1.72798e-07	1	S	VPFVRVKREREVDEDSEPEREVRAKNGRVDS	EVDEDS(1)EPEREVR	EVDEDS(65.37)EPEREVR	6	1.135	0.89351	136190000	113610000	70764000	44807000	82
F8W6G1	Nuclear receptor-binding protein	NRBP1	0.000332382	6.91004e-12	1	T	EEVTSPVVPPSVKTPTPEPAEVETRKVVLMQ	T(0.001)PT(0.999)PEPAEVETR	T(-28.75)PT(28.75)PEPAEVET(-87.95)R	3	1.1357	1.3221	26969000	20481000	16814000	13096000	441
K7EQI9	Protein FAM134C	FAM134C	2.22698e-41	1.38742e-09	1	S	GQTPLTEGSEDLDGHSDPEESFARDLPDFPS	GQTPLTEGSEDLDGHS(0.994)DPEES(0.006)FAR	GQT(-80.77)PLT(-62.84)EGS(-49.2)EDLDGHS(22.29)DPEES(-22.29)FAR	16	1.1359	1.0987	35762000	34019000	13989000	10669000	223
Q96RU2-3	Ubiquitin carboxyl-terminal hydrolase 28;Ubiquitin carboxyl-terminal hydrolase	USP28	3.04479e-28	1.21208e-51	1	S	LDWLEDAFQLAVNVNSPRNKSENPMVQLFYG	LLDWLEDAFQLAVNVNS(1)PR	LLDWLEDAFQLAVNVNS(119.48)PR	17	1.1373	1.1246	8117900	6956300	24777000	18537000	279
G5E972	Lamina-associated polypeptide 2, isoforms beta/gamma;Thymopoietin;Thymopentin	TMPO	0.0065485	0.0108029	1	T	ELKLEKREPLKGRAKTPVTLKQRRVEHNQVE	AKT(0.993)PVT(0.007)LK	AKT(21.35)PVT(-21.35)LK	3	1.1431	0.63077	17467000	19383000	28261000	12494000	208
G3V1L9	Tight junction protein ZO-1	TJP1	2.25232e-07	5.95496e-07	1	S	WRFRGLRSSKRNLRKSREDLSAQPVQTKFPA	S(0.991)REDLS(0.009)AQPVQTK	S(20.33)REDLS(-20.33)AQPVQT(-51.62)K	1	1.145	1.1181	20182000	20073000	22456000	18897000	605;617
A1L390-3	Pleckstrin homology domain-containing family G member 3	PLEKHG3	2.84146e-06	9.09109e-05	1	S	SNNNSSSWLNVKGPLSPFNSRAAAGPAHHKL	GPLS(1)PFNSR	GPLS(37.21)PFNS(-37.21)R	4	1.1467	1.0831	22359000	25203000	15470000	12358000	76
A0A2R8Y4C5	Transcription activator BRG1	SMARCA4	4.63963e-08	0.00358905	1	S	VEEKKKIPDPDSDDVSEVDARHIIENAKQDV	KKIPDPDS(0.001)DDVS(0.999)EVDAR	KKIPDPDS(-28.53)DDVS(28.53)EVDAR	12	1.1483	0.89585	9781300	13514000	7770000	5077700	290
Q09666	Neuroblast differentiation-associated protein AHNAK	AHNAK	2.06071e-10	4.47246e-07	1	S	GKHGKLKFGTFGGLGSKSKGHYEVTGSDDET	FGTFGGLGS(1)K	FGT(-56.1)FGGLGS(56.1)K	9	1.1517	1.0676	37851000	46500000	24267000	18917000	5830
Q9C0B5-2	Palmitoyltransferase ZDHHC5;Palmitoyltransferase	ZDHHC5	1.38359e-41	1.22237e-11	1	S	AAMPHSSSAKLSRGDSLKEPTSIAESSRHPS	GDS(1)LKEPTSIAESSR	GDS(52.29)LKEPT(-52.29)S(-55.24)IAES(-59.36)S(-59.36)R	3	1.1527	1.1207	98186000	118130000	34597000	29369000	327
Q96N67-2	Dedicator of cytokinesis protein 7	DOCK7	4.26576e-05	0.000887564	1	S	DGNSYQDDQDDLKRRSMSIDDTPRGSWACSI	S(0.833)MS(0.167)IDDTPR	S(6.99)MS(-6.99)IDDT(-63.93)PR	1	1.1531	0.95851	38459000	41955000	53119000	32228000	180
F8W126	Microspherule protein 1	MCRS1	5.8575e-31	1.06243e-07	1	S	QTVQPLPKGDQVLNFSDAEDLIDDSKLKDMR	GDQVLNFS(1)DAEDLIDDSKLK	GDQVLNFS(51.7)DAEDLIDDS(-51.7)KLK	8	1.1554	0.97609	23306000	26539000	15879000	9373100	269
R4GNG2	E3 ubiquitin-protein ligase AMFR	AMFR	0.017747	0.00317457	1	S	EGETSAQTERVPLDLSPRLEETLDFGEVEVE	VPLDLS(1)PR	VPLDLS(40.73)PR	6	1.1562	1.7905	6009100	7879300	3386900	3259600	198
P10809	60 kDa heat shock protein, mitochondrial	HSPD1	1.46907e-55	5.90003e-09	1	S	MGPKGRTVIIEQSWGSPKVTKDGVTVAKSID	TVIIEQSWGS(1)PK	T(-139.08)VIIEQS(-43.55)WGS(43.55)PK	10	1.158	1.068	28656000	34048000	13184000	10478000	70
E9PMC9	Protein EMSY	C11orf30;EMSY	8.09932e-06	1.62034e-05	1	S	CSDEDEKPRKRRRTNSSSSSPVVLKEVPKAV	T(0.01)NS(0.931)S(0.053)S(0.005)S(0.001)SPVVLK	T(-19.7)NS(12.46)S(-12.46)S(-23.12)S(-29.18)S(-34.96)PVVLK	3	1.1586	1.0572	20500000	21179000	12983000	10695000	210
Q9HC52	Chromobox protein homolog 8	CBX8	5.53066e-09	2.47704e-09	1	S	GQGALDPNGTRVRHGSGPPSSGGGLYRDMGA	HGS(1)GPPSSGGGLYR	HGS(52.23)GPPS(-52.23)S(-56.19)GGGLY(-64.89)R	3	1.1615	0.80033	23998000	36047000	70751000	45351000	311
E9PJ38	Receptor-binding cancer antigen expressed on SiSo cells	EBAG9	0	1.45253e-35	1	S	FLKRLICRSGRGRKLSGDQITLPTTVDYSSV	KLS(1)GDQITLPTTVDYSSVPK	KLS(85.92)GDQIT(-85.92)LPT(-146.27)T(-150.81)VDY(-204.6)S(-193.38)S(-201.76)VPK	3	1.1626	0.95899	763480000	946210000	320600000	210870000	36
A0A087WXB3	Sterile alpha motif domain-containing protein 11	SAMD11	2.26479e-29	1.32891e-06	1	S	RISSDCFSEKRARSESPQAEALLLPRELGPS	S(0.023)ES(0.977)PQAEALLLPR	S(-16.25)ES(16.25)PQAEALLLPR	3	1.1631	0.77372	8680900	9760700	4324200	2457100	154
C9JZR2	Catenin delta-1	CTNND1	3.08696e-07	3.20049e-05	1	S	YYWAPLAQHERGSLASLDSLRKGGPPPPNWR	GSLAS(0.999)LDS(0.001)LR	GS(-53.99)LAS(32.73)LDS(-32.73)LR	5	1.1632	1.0213	102510000	120280000	42127000	26887000	349
Q9HB90	Ras-related GTP-binding protein C	RRAGC	1.70864e-25	3.27109e-17	1	S	_MSLQYGAEETPLAGSYGAADSFPKDFGYGV	SLQYGAEET(0.001)PLAGS(0.997)Y(0.001)GAADS(0.002)FPK	S(-71.73)LQY(-58.79)GAEET(-32.16)PLAGS(27.09)Y(-31.92)GAADS(-27.09)FPK	14	1.1655	0.80047	20984000	34429000	14046000	7339100	15
Q96JM3	Chromosome alignment-maintaining phosphoprotein 1	CHAMP1	6.44539e-28	5.91015e-28	1;2	S	IRSPAGSPELRKPSGSPDLWKLSPDQRKTSP	KPS(0.097)GS(0.903)PDLWK	KPS(-9.71)GS(9.71)PDLWK	5	1.1656	0.73982	189440000	186010000	105090000	57570000	445
A0A1B0GV63	AT-rich interactive domain-containing protein 1B	ARID1B	0.000144356	0.00116907	1	S	YQTPPSLPNHISRAPSPASFQRSLENRMSPS	APS(1)PASFQR	APS(39.57)PAS(-39.57)FQR	3	1.1661	0.99559	28664000	34782000	25579000	16738000	662
Q9GZY8-5			2.38828e-05	4.51913e-07	1	S	SENAVRQNGQLVRNDSLPVLRGGSAAATSNP	NDS(1)LPVLR	NDS(90.96)LPVLR	3	1.1693	1.13	119870000	133940000	80283000	62153000	146
P11717	Cation-independent mannose-6-phosphate receptor	IGF2R	7.34221e-52	2.94943e-43	1	S	KSVKALSSLHGDDQDSEDEVLTIPEVKVHSG	ALSSLHGDDQDS(0.999)EDEVLTIPEVK	ALS(-39.47)S(-33.75)LHGDDQDS(33.75)EDEVLT(-83.5)IPEVK	12	1.1718	0.99032	176670000	233730000	82155000	59311000	2409
Q09666	Neuroblast differentiation-associated protein AHNAK	AHNAK	6.01075e-60	1.76716e-26	1	S	KFNFSKPKGKGGVTGSPEASISGSKGDLKSS	GGVTGS(1)PEASISGSK	GGVT(-38.32)GS(38.32)PEAS(-39.08)IS(-49.7)GS(-53.54)K	6	1.1729	0.94689	815000000	996200000	372620000	258900000	5731
Q92508	Piezo-type mechanosensitive ion channel component 1	PIEZO1	3.42483e-93	3.65622e-20	1	S	REAGASLYQGLMRTASELLLDRRLRIPELEE	TAS(1)ELLLDR	T(-43.38)AS(43.38)ELLLDR	3	1.1735	1.2492	156400000	182180000	100570000	79173000	1646
Q13884	Beta-1-syntrophin	SNTB1	1.46882e-237	1.86878e-145	1	S	GSPVSEIGWETPPPESPRLGGSTSDPPSSQS	GSPVSEIGWETPPPES(1)PR	GS(-162.82)PVS(-142.25)EIGWET(-44.35)PPPES(44.35)PR	16	1.1753	0.65966	51053000	61791000	27548000	17256000	219
Q09666	Neuroblast differentiation-associated protein AHNAK	AHNAK	5.38593e-146	6.5927e-30	1	S	QKPKISMQDVDLSLGSPKLKGDIKVSAPGVQ	ISMQDVDLS(0.003)LGS(0.997)PK	IS(-173.91)MQDVDLS(-25.38)LGS(25.38)PK	12	1.1758	0.83335	42169000	48781000	26139000	13901000	511
Q14684-2	Ribosomal RNA processing protein 1 homolog B	RRP1B	6.14907e-72	1.64963e-34	1	S	ETMEEQKTKVGDGDLSAEEIPENEVSLRRAV	VGDGDLS(1)AEEIPENEVSLR	VGDGDLS(94.55)AEEIPENEVS(-94.55)LR	7	1.176	1.0371	46178000	47643000	26618000	18338000	227
Q96RD7-2	Pannexin-1	PANX1	1.19206e-13	6.55234e-26	1	S	DGACSVPGVTENLGQSLWEVSESHFKYPIVE	DGACSVPGVT(0.004)ENLGQS(0.992)LWEVS(0.003)ESHFK	DGACS(-46.55)VPGVT(-23.7)ENLGQS(23.7)LWEVS(-24.69)ES(-33.57)HFK	16	1.1766	0.73474	13967000	24203000	14201000	8492500	182
Q13045-2	Protein flightless-1 homolog	FLII	1.53499e-145	2.38465e-08	1	S	VLTVDYTRNAEAVLQSPGLSGKVKRDAEKKD	NAEAVLQS(0.994)PGLS(0.006)GK	NAEAVLQS(22.36)PGLS(-22.36)GK	8	1.1781	1.1368	17073000	20779000	10030000	10046000	801
A0A1B0GUZ7	Protein EFR3 homolog A	EFR3A	5.0614e-27	2.18817e-14	1	S	LSVPYVPQVTDEDRLSRRKSIVDTVSIQVDI	LSVPYVPQVT(0.008)DEDRLS(0.992)R	LS(-58.98)VPY(-55)VPQVT(-21.1)DEDRLS(21.1)R	16	1.1789	1.1486	56598000	62240000	26616000	18291000	721
Q5QPJ9	Dolichol-phosphate mannosyltransferase subunit 1	DPM1	1.64266e-62	3.85229e-112	1	S	_______MASLEVSRSPRRSRRELEVRSPRQ	ASLEVS(0.013)RS(0.987)PR	AS(-114.39)LEVS(-18.91)RS(18.91)PR	8	1.1789	0.97403	2438300000	2654700000	1126600000	778200000	9
Q8ND76-3	Cyclin-Y	CCNY	2.25442e-183	5.83947e-160	1	S	DKYKDLRRSARKRSASADNLTLPRWSPAIIS	SAS(1)ADNLTLPR	S(-50.51)AS(50.51)ADNLT(-126.71)LPR	3	1.1801	1.0647	156950000	175340000	61392000	41425000	272
Q0ZGT2	Nexilin	NEXN	0	0	1	S	REWNRRKQEIKEMLASDDEEDVSSKVEKAYV	EMLAS(1)DDEEDVSSKVEK	EMLAS(134.52)DDEEDVS(-134.52)S(-142.29)KVEK	5	1.1825	1.0214	893870000	994940000	427830000	336390000	80
E7EX73	Eukaryotic translation initiation factor 4 gamma 1	EIF4G1	0.000212629	0.00211603	1	S	DRLDRARTPATKRSFSKEVEERSRERPSQPE	S(0.001)FS(0.999)KEVEER	S(-29.15)FS(29.15)KEVEER	3	1.1833	1.4002	123800000	126900000	99164000	90865000	1024
Q7L4E1-3	Protein FAM73B	FAM73B	1.17816e-05	0.000102692	1	S	LLDLERTLMLPLTEGSLRLRADDEDSLTSED	TLMLPLT(0.066)EGS(0.934)LR	T(-64.09)LMLPLT(-11.49)EGS(11.49)LR	10	1.1841	0.90004	19431000	19980000	7593000	3527000	276
Q5T200-2	Zinc finger CCCH domain-containing protein 13	ZC3H13	1.72311e-29	2.10625e-11	1	S	SSSASKKDRKTSAVSSPLLDQQRNSKTNQSK	TSAVS(0.044)S(0.956)PLLDQQR	T(-49.65)S(-49.65)AVS(-13.34)S(13.34)PLLDQQR	6	1.1842	1.0176	27427000	30749000	11001000	7594200	242
Q8N3V7-3	Synaptopodin	SYNPO	8.65587e-16	2.32756e-30	1	S	EASNFQQEPAPRDRASPAAAEEVVPEWASCL	DRAS(1)PAAAEEVVPEWASCLK	DRAS(78.98)PAAAEEVVPEWAS(-78.98)CLK	4	1.1852	0.93734	158400000	180260000	130210000	83516000	441
Q14151	Scaffold attachment factor B2	SAFB2	3.75461e-52	2.33901e-12	1	S	ETSSLNFKVTPDIEESLLEPENEKILDILGE	VTPDIEES(1)LLEPENEK	VT(-83.72)PDIEES(83.72)LLEPENEK	8	1.1874	0.67113	14968000	23519000	5947300	3497500	207
Q0ZGT2-4	Nexilin	NEXN	0	0	1	S	MNDISQKAEIKEMLASDDEEDVSSKVEKAYV	EMLAS(1)DDEEDVSSKVEK	EMLAS(134.52)DDEEDVS(-134.52)S(-142.29)KVEK	5	1.1876	1.0214	963130000	1072300000	540080000	409430000	16
H7C3D5	Protein FAM134A	FAM134A	7.69686e-32	6.85186e-07	1	S	DLLGRPQALSRQALDSEEEEEDVAAKETLLR	QALDS(1)EEEEEDVAAK	QALDS(60.76)EEEEEDVAAK	5	1.1889	0.78486	11468000	13570000	9842400	6539700	80
Q9Y6M7-13	Sodium bicarbonate cotransporter 3	SLC4A7	1.42753e-35	2.11701e-34	1	T	KEKEEAERMLQDDDDTVHLPFEGGSLLQIPV	MLQDDDDT(1)VHLPFEGGSLLQIPVK	MLQDDDDT(55.11)VHLPFEGGS(-55.11)LLQIPVK	8	1.1901	1.121	75662000	89343000	28061000	21167000	1052
O15173	Membrane-associated progesterone receptor component 2	PGRMC2	3.85497e-06	0.00011495	1	S	ESPATSLPRMKKRDFSLEQLRQYDGSRNPRI	DFS(1)LEQLR	DFS(83.88)LEQLR	3	1.1908	1.6096	41209000	47463000	15275000	16523000	104
Q9Y2X3	Nucleolar protein 58	NOP58	1.0276e-70	5.84376e-12	1;2	S	KKKRGKKKHIKEEPLSEEEPCTSTAIASPEK	HIKEEPLS(1)EEEPCTSTAIAS(1)PEKK	HIKEEPLS(59.76)EEEPCT(-59.76)S(-54.47)T(-45.37)AIAS(45.37)PEKK	8	1.1911	0.68931	323780000	354350000	42416000	19343000	502
Q00059-2	Transcription factor A, mitochondrial	TFAM	1.05506e-20	4.37376e-09	1	S	KKEKLKTVKENWKNLSDSEKELYIQHAKEDE	NLS(0.995)DS(0.005)EKELYIQHAK	NLS(23.04)DS(-23.04)EKELY(-74.95)IQHAK	3	1.1913	1.1269	76119000	95362000	20760000	16091000	161
Q9UBH6-2	Xenotropic and polytropic retrovirus receptor 1	XPR1	1.15967e-05	4.59564e-07	1	S	GVRNRQKNRSWKYNQSISLRRPRLASQSKAR	YNQS(0.999)IS(0.001)LR	Y(-78.59)NQS(29.27)IS(-29.27)LR	4	1.1928	1.2204	22872000	25931000	13964000	11106000	601
E5RGS2	Receptor expression-enhancing protein 4	REEP4	0.00116152	0.00142718	1	S	ATKSQGALAGRLRSFSMQDLRSISDAPAPAY	SFS(1)MQDLR	S(-34.67)FS(34.67)MQDLR	3	1.1931	1.4113	18662000	20105000	13450000	12064000	152
P17181-4	Interferon alpha/beta receptor 1	IFNAR1	6.93854e-125	1.61393e-05	1	S	EYFSEQPLKNLLLSTSEEQIEKCFIIENIST	NLLLST(0.006)S(0.994)EEQIEK	NLLLS(-49.37)T(-21.95)S(21.95)EEQIEK	7	1.1933	1.0996	22594000	25297000	9295000	4848800	426
Q9UQ35	Serine/arginine repetitive matrix protein 2	SRRM2	7.83977e-09	8.18415e-25	1	S	PRVPLSAYERVSGRTSPPLLDRARSRTPPSA	VSGRT(0.024)S(0.976)PPLLDR	VS(-35.52)GRT(-16.14)S(16.14)PPLLDR	6	1.1944	0.84019	281620000	340640000	51142000	34558000	2398
P55201-4	Peregrin	BRPF1	9.74958e-252	4.2149e-50	1	S	HSMVRKSLGRGAGWLSEDEDSPLDALDLVWA	GAGWLS(1)EDEDSPLDALDLVWAK	GAGWLS(86.02)EDEDS(-86.02)PLDALDLVWAK	6	1.1945	0.89971	27537000	29844000	29843000	21855000	981
H3BP01	Zinc finger CCCH domain-containing protein 18	ZC3H18	7.44604e-26	2.57635e-26	1	S	WRRSKSPKKKLGVSVSPSRARRRRKTSASSA	KLGVS(0.022)VS(0.92)PS(0.058)R	KLGVS(-16.28)VS(11.99)PS(-11.99)R	7	1.1952	1.0296	490660000	481750000	353680000	257810000	199
H0YEG1	Mediator of RNA polymerase II transcription subunit 24	MED24	3.27107e-138	1.26207e-19	1	S	MRLLSSNEDDANILSSPTDRSMSSSLSASQL	LLSSNEDDANILS(0.035)S(0.858)PT(0.107)DR	LLS(-141.94)S(-136.82)NEDDANILS(-13.87)S(9.06)PT(-9.06)DR	14	1.1967	0.94594	21729000	30043000	6381200	3854300	49
A0A2R8Y5E8	Probable histidine--tRNA ligase, mitochondrial	HARS2	1.18487e-14	5.00619e-07	1	S	KPNFIIKTPKGTRDLSPQHMVVREKILDLVI	DLS(1)PQHMVVR	DLS(40.77)PQHMVVR	3	1.1974	1.0556	100330000	109540000	36400000	26214000	56
Q5QPJ9	Dolichol-phosphate mannosyltransferase subunit 1	DPM1	1.02566e-05	2.05046e-05	1	S	_________MASLEVSRSPRRSRRELEVRSP	ASLEVS(0.602)RS(0.398)PRR	AS(-49.22)LEVS(1.8)RS(-1.8)PRR	6	1.1988	1.0467	494850000	504890000	240630000	192470000	7
Q13884	Beta-1-syntrophin	SNTB1	8.20499e-17	8.20499e-17	1	S	AGAGHPGAGGAQPPDSPAGVRTAFTDLPEQV	GAGAGHPGAGGAQPPDS(1)PAGVR	GAGAGHPGAGGAQPPDS(63.38)PAGVR	17	1.2	0.74195	108340000	130640000	43766000	25063000	87
Q9UQ35	Serine/arginine repetitive matrix protein 2	SRRM2	0.00124317	0.00124555	1	S	RKPIDSLRDSRSLSYSPVERRRPSPQPSPRD	SLS(0.003)Y(0.001)S(0.996)PVER	S(-45.61)LS(-25.72)Y(-28.47)S(25.72)PVER	5	1.2006	0.93744	79695000	90565000	50114000	31774000	2694
A0A1W2PQ90	DNA repair protein RAD50	RAD50	1.75139e-187	1.00353e-61	1	T	DENQSCCPVCQRVFQTEAELQEVISDLQSKL	VFQT(1)EAELQEVISDLQSK	VFQT(109.61)EAELQEVIS(-109.61)DLQS(-121.98)K	4	1.2016	0.78531	79897000	97609000	51450000	29665000	591
Q9H3N1	Thioredoxin-related transmembrane protein 1	TMX1	1.58897e-81	1.20534e-42	1	S	EGTNKDFPQNAIRQRSLGPSLATDKS_____	S(1)LGPSLATDKS	S(77.58)LGPS(-77.58)LAT(-116.65)DKS(-138.83)	1	1.2022	1.0176	337000000	402020000	77329000	59883000	270
A0A1X7SBY3	Stromal interaction molecule 2	STIM2	1.19818e-05	4.36566e-05	1	S	RSSSLCRSRRSIVPSSPQPQRAQLAPHAPHP	SIVPS(0.045)S(0.955)PQPQR	S(-45.91)IVPS(-13.32)S(13.32)PQPQR	6	1.2022	0.90313	65414000	76121000	33598000	20028000	523
Q5JRI1	Serine/arginine-rich splicing factor 10	SRSF10	0.00157108	0.00345268	1	S	RSRSRSYERRRSRSRSFDYNYRRSYSPRNRP	S(1)FDYNYR	S(57.65)FDY(-57.65)NY(-73.51)R	1	1.2058	0.9937	21259000	23908000	21994000	12598000	133
Q9ULH0-4	Kinase D-interacting substrate of 220 kDa	KIDINS220	6.51786e-153	1.15637e-42	1	S	PHTELSSQTPYTLNFSFEELNTLGLDEGAPR	ASHNELPHTELSSQTPYTLNFS(1)FEELNTLGLDEGAPR	AS(-110.55)HNELPHT(-98.81)ELS(-84.31)S(-79.41)QT(-69.77)PY(-53.73)T(-41.81)LNFS(41.81)FEELNT(-53.11)LGLDEGAPR	22	1.2079	1.0115	33066000	51775000	128260000	84767000	1310
A0A0C4DGT1	Acetyl-CoA carboxylase 1;Biotin carboxylase	ACACA	5.2439e-10	6.79049e-06	1	S	SSLQDGLALHIRSSMSGLHLVKQGRDRKKID	SSMS(0.999)GLHLVK	S(-39.08)S(-33.66)MS(33.66)GLHLVK	4	1.2091	1.3523	24304000	31756000	15005000	13642000	80
P11387	DNA topoisomerase 1	TOP1	7.21148e-08	8.47093e-12	1	S	______MSGDHLHNDSQIEADFRLNDSHKHK	SGDHLHNDS(1)QIEADFR	S(-36.48)GDHLHNDS(36.48)QIEADFR	9	1.21	0.88549	26203000	31423000	10883000	7263800	10
Q9H3Z4-2	DnaJ homolog subfamily C member 5	DNAJC5	0	1.09676e-211	1	S	______MADQRQRSLSTSGESLYHVLGLDKN	SLS(0.993)T(0.007)SGESLYHVLGLDK	S(-48.87)LS(21.71)T(-21.71)S(-43.75)GES(-77.13)LY(-121.06)HVLGLDK	3	1.2121	1.1115	1705600000	2097700000	684630000	539820000	10
A0A0J9YX88	PHD and RING finger domain-containing protein 1	PHRF1	1.29335e-13	1.03471e-18	1	S	SAMSKLRGAVAAEGASDTEREEPTESQGLAA	GAVAAEGAS(0.921)DT(0.078)EREEPT(0.001)ESQGLAAR	GAVAAEGAS(10.75)DT(-10.75)EREEPT(-29.07)ES(-36.64)QGLAAR	9	1.2123	1.1386	92648000	119520000	25549000	22947000	915
H0YLX1	Calcineurin B homologous protein 1	CHP1	3.65896e-20	5.65311e-08	1	T	_________MGSRASTLLRDEELEEIKKETG	AS(0.009)T(0.991)LLRDEELEEIKK	AS(-20.47)T(20.47)LLRDEELEEIKK	3	1.2158	1.0047	44157000	56479000	17147000	12541000	7
I3L254	Transcription factor AP-4	TFAP4	2.04263e-18	4.57277e-09	1	S	QQNTQLKRFIQELSGSSPKRRRAEDKDEGIG	FIQELS(0.011)GS(0.657)S(0.331)PK	FIQELS(-17.61)GS(2.98)S(-2.98)PK	8	1.2185	1.0231	48271000	58596000	27222000	17103000	63
O95297-4	Myelin protein zero-like protein 1	MPZL1	0.000146747	0.000612797	1	S	SESLSPVKQAPRKSPSDTEGLVKSLPSGSHQ	KS(0.004)PS(0.795)DT(0.2)EGLVK	KS(-22.76)PS(5.98)DT(-5.98)EGLVK	4	1.2186	1.1881	12461000	14949000	12267000	10908000	97
P07355	Annexin A2;Annexin;Putative annexin A2-like protein	ANXA2;ANXA2P2	1.26943e-08	4.16002e-05	1	S	______________MSTVHEILCKLSLEGDH	S(0.5)T(0.5)VHEILCK	S(0)T(0)VHEILCK	1	1.2194	1.0489	11071000	12747000	9039200	6460900	2
P07355	Annexin A2;Annexin;Putative annexin A2-like protein	ANXA2;ANXA2P2	1.26943e-08	4.16002e-05	1	T	_____________MSTVHEILCKLSLEGDHS	S(0.5)T(0.5)VHEILCK	S(0)T(0)VHEILCK	2	1.2194	1.0489	11071000	12747000	9039200	6460900	3
Q09666	Neuroblast differentiation-associated protein AHNAK	AHNAK	1.49945e-237	0	1	S	ASLGSLEGEAEAEASSPKGKFSLFKSKKPRH	ASLGSLEGEAEAEAS(0.054)S(0.946)PKGK	AS(-151.96)LGS(-143.66)LEGEAEAEAS(-12.41)S(12.41)PKGK	16	1.2217	0.92018	285870000	337530000	204780000	130970000	5763
Q13586	Stromal interaction molecule 1	STIM1	3.48846e-45	1.76181e-12	1	S	PQHGLGSQRDLTHSDSESSLHMSDRQRVAPK	DLTHS(0.235)DS(0.762)ES(0.003)S(0.001)LHMSDR	DLT(-38.69)HS(-5.1)DS(5.1)ES(-24.76)S(-31.35)LHMS(-79.24)DR	7	1.2221	1.0664	22354000	28782000	12439000	9446700	521
P38159-2	RNA-binding motif protein, X chromosome;RNA-binding motif protein, X chromosome, N-terminally processed	RBMX	0.00177247	0.00219495	1	S	SGRDRVGRQERGLPPSMERGYPPPRDSYSSS	GLPPS(1)MER	GLPPS(50.35)MER	5	1.2279	0.84479	13507000	17597000	14373000	8977300	339
A0A087WVW8	Sodium-coupled neutral amino acid transporter 3	SLC38A3	1.91029e-10	2.60399e-05	1	S	DPARSCMEGKSFLQKSPSKEPHFTDFEGKTS	S(0.89)PS(0.11)KEPHFTDFEGK	S(9.09)PS(-9.09)KEPHFT(-57.71)DFEGK	1	1.229	0.9102	26273000	30040000	28625000	13122000	52
B5MCT8	40S ribosomal protein S9	RPS9	0.0428746	0.0428746	1	Y	LVRIGVLDEGKMKLDYILGLKIEDFLERRLQ	MKLDY(1)ILGLK	MKLDY(41.4)ILGLK	5	1.2307	0.82993	218620000	266460000	148730000	95613000	96
E9PEK8	Cyclic AMP-dependent transcription factor ATF-2	ATF2	1.94185e-20	0.000115529	1	T	GPARNDSVIVADQTPTPTRFLKNCEEVGLFN	NDSVIVADQT(0.054)PT(0.749)PT(0.197)R	NDS(-48.53)VIVADQT(-11.45)PT(5.8)PT(-5.8)R	12	1.2333	0.99065	17508000	20632000	2877800	2347300	71
A0A1B0GTL5	Rab11 family-interacting protein 5	RAB11FIP5	5.0326e-05	3.5976e-07	1	S	DSAQSPKLFTHKRTYSDEANQMRVAPPRALL	T(0.001)YS(0.999)DEANQMR	T(-31.12)Y(-34.97)S(31.12)DEANQMR	3	1.2337	1.3014	47572000	54854000	43637000	35104000	307
A0A087WUV8	Basigin	BSG	1.90642e-63	9.72612e-10	1	S	KRRKPEDVLDDDDAGSAPLKSSGQHQNDKGK	RKPEDVLDDDDAGS(1)APLK	RKPEDVLDDDDAGS(49.66)APLK	14	1.2357	0.91006	57459000	65929000	19747000	11889000	166
Q9GZT3-2	SRA stem-loop-interacting RNA-binding protein, mitochondrial	SLIRP	6.76454e-08	2.44831e-33	1	S	DGVKVHTRRPKLPQTSDDEKKDF________	LPQT(0.006)S(0.994)DDEKKDF	LPQT(-22.11)S(22.11)DDEKKDF	5	1.2358	1.0327	71710000	84447000	39259000	25199000	100
H9KVB4	Trinucleotide repeat-containing gene 18 protein	TNRC18	2.43439e-21	1.73041e-16	1	S	ASGGGYRLGARERALSPGLEESGLGLLARFA	ALS(1)PGLEESGLGLLAR	ALS(68.1)PGLEES(-68.1)GLGLLAR	3	1.2364	1.1018	13317000	15971000	9387500	5716200	1857
H0Y3V3	Latrophilin-2	LPHN2	7.83692e-84	8.17517e-26	1	S	AGHQLQMCYQISRGNSDGYIIPINKEGCIPE	GNS(1)DGYIIPINK	GNS(83.25)DGY(-83.25)IIPINK	3	1.2367	0.96791	12442000	13795000	7862800	4589900	442
E9PP50	Cofilin-1	CFL1	4.07449e-13	5.03002e-07	1	S	_____________MASGVAVSDGVIKVFNDM	AS(1)GVAVSDGVIK	AS(67.45)GVAVS(-67.45)DGVIK	2	1.2373	0.77163	255430000	310950000	227950000	125420000	3
Q8NDX6	Zinc finger protein 740	ZNF740	0.00317457	0.00234859	1	S	SQIASKQAENGERAGSPDVLRCSSQGHRKDS	AGS(1)PDVLR	AGS(48.28)PDVLR	3	1.2391	0.8868	27006000	37631000	37501000	22708000	44
O94885	SAM and SH3 domain-containing protein 1	SASH1	0.000134203	1.78322e-05	1	S	EMKKGLGSLSHGRTCSFGGFDLTNRSLHVGS	T(0.016)CS(0.984)FGGFDLTNR	T(-17.81)CS(17.81)FGGFDLT(-42.89)NR	3	1.2392	1.048	9159300	9233800	2850300	2518400	407
A0A075B6Q2	Formin-binding protein 1-like	FNBP1L	7.22436e-05	5.41528e-05	1	S	DFPFEDYSQHIYRTISDGTISASKQESGKMD	TIS(0.995)DGT(0.004)ISASK	T(-42.82)IS(23.77)DGT(-23.77)IS(-34.31)AS(-44.01)K	3	1.244	1.5752	16356000	21565000	12113000	22432000	141
Q14566	DNA replication licensing factor MCM6	MCM6	1.1924e-40	1.81279e-52	1	S	___MDLAAAAEPGAGSQHLEVRDEVAEKCQK	MDLAAAAEPGAGS(1)QHLEVRDEVAEK	MDLAAAAEPGAGS(105.21)QHLEVRDEVAEK	13	1.2441	0.67797	35831000	44137000	37232000	17363000	13
P17252	Protein kinase C alpha type	PRKCA	3.48218e-125	2.06247e-217	1	S	KTKTIRSTLNPQWNESFTFKLKPSDKDRRLS	STLNPQWNES(0.958)FT(0.042)FK	S(-144.28)T(-144.28)LNPQWNES(13.54)FT(-13.54)FK	10	1.2511	1.1198	150280000	210430000	88058000	78500000	226
Q9ULH0-4	Kinase D-interacting substrate of 220 kDa	KIDINS220	0.00135941	0.00190257	1	S	TYRRRQMQRTITRQMSFDLTKLLVTEDWFSD	QMS(0.999)FDLT(0.001)K	QMS(30.13)FDLT(-30.13)K	3	1.2527	1.0989	55477000	66096000	36927000	30985000	918
Q9UKY4-2	Protein O-mannosyl-transferase 2	POMT2	1.58747e-12	3.68455e-05	1	S	ARAAGRDVAAEAVARSPKRPAWGSRRFEAVG	DVAAEAVARS(1)PK	DVAAEAVARS(66.25)PK	10	1.2552	0.92014	34039000	44205000	22282000	14492000	41
Q6N039	Transmembrane and coiled-coil domains protein 1	DKFZp686H13261;TMCC1	7.28278e-71	9.26771e-19	1	S	SKPREIASLIRNKFGSADNIPNLKDSLEEGQ	NKFGS(1)ADNIPNLKDSLEEGQVDDAGK	NKFGS(86.27)ADNIPNLKDS(-86.27)LEEGQVDDAGK	5	1.2562	1.0418	109280000	127880000	34150000	28185000	58
E5RHT1	Presenilin;Presenilin-2;Presenilin-2 NTF subunit;Presenilin-2 CTF subunit	PSEN2	1.62034e-05	4.62423e-19	1	S	EEEVCDERTSLMSAESPTPRSCQEGRQGPED	TSLMSAES(0.816)PT(0.184)PR	T(-94.68)S(-94.68)LMS(-34.76)AES(6.46)PT(-6.46)PR	8	1.2576	0.91275	14280000	18236000	8321300	5956300	25
O60885	Bromodomain-containing protein 4	BRD4	3.22878e-10	1.22064e-15	1	S	VQPQPLVVVKEEKIHSPIIRSEPFSPSLRPE	IHS(1)PIIR	IHS(107.69)PIIR	3	1.259	0.95012	101760000	137530000	88122000	59189000	1117
Q9NY87	Sperm protein associated with the nucleus on the X chromosome C;Sperm protein associated with the nucleus on the X chromosome D	SPANXC;SPANXD	2.72427e-22	8.53506e-10	1	S	STILVVRYRRNVKRTSPEELVNDHARENRIN	RT(0.137)S(0.863)PEELVNDHAR	RT(-7.98)S(7.98)PEELVNDHAR	3	1.2607	1.0353	32890000	41705000	15123000	9317800	63
P20340	Ras-related protein Rab-6A	RAB6A	4.92731e-66	1.44652e-06	1	T	_____________MSTGGDFGNPLRKFKLVF	S(0.5)T(0.5)GGDFGNPLRK	S(0)T(0)GGDFGNPLRK	2	1.2622	1.0069	41589000	49821000	17306000	11600000	3
P20340	Ras-related protein Rab-6A	RAB6A	4.92731e-66	1.44652e-06	1	S	______________MSTGGDFGNPLRKFKLV	S(0.5)T(0.5)GGDFGNPLRK	S(0)T(0)GGDFGNPLRK	1	1.2622	1.0069	41589000	49821000	17306000	11600000	2
Q14676-3	Mediator of DNA damage checkpoint protein 1	MDC1	6.75485e-42	3.62418e-27	1	S	VQGETQPQRLLLAEDSEEEVDFLSERRMVKK	LLLAEDS(1)EEEVDFLSER	LLLAEDS(57.74)EEEVDFLS(-57.74)ER	7	1.2636	1.0126	3777200	10261000	9412400	7283700	168
Q53TN4-3	Cytochrome b reductase 1	CYBRD1	6.46024e-11	3.79612e-15	1	S	AARKRNLALDEAGQRSTM_____________	NLALDEAGQRS(0.5)T(0.5)M	NLALDEAGQRS(0)T(0)M	11	1.2639	1.182	30660000	39032000	16546000	13095000	226
Q53TN4-3	Cytochrome b reductase 1	CYBRD1	6.46024e-11	3.79612e-15	1	T	ARKRNLALDEAGQRSTM______________	NLALDEAGQRS(0.5)T(0.5)M	NLALDEAGQRS(0)T(0)M	12	1.2639	1.182	30660000	39032000	16546000	13095000	227
Q8N7R7-3	Cyclin-Y-like protein 1	CCNYL1	4.20693e-43	2.16124e-25	1	S	CEDKDLCRAAMRRSFSADNFIGIQRSKAILS	SFS(1)ADNFIGIQR	S(-33.41)FS(33.41)ADNFIGIQR	3	1.2657	1.1243	14267000	17762000	9965100	6656800	274
Q9BTX1-4	Nucleoporin NDC1	NDC1	3.08547e-71	0.000416907	1	S	GRVSSSYPVEPKKLNSPEETAFQTPKSSQMP	KLNS(1)PEETAFQTPK	KLNS(54.61)PEET(-54.61)AFQT(-93.56)PK	4	1.2718	2.1971	180020000	387080000	43536000	72835000	406
A0A0D9SFV9	Myocyte-specific enhancer factor 2C	MEF2C	4.74103e-10	3.09973e-05	1	S	GAGTSAGNGYGNPRNSPGLLVSPGNLNKNMQ	NS(1)PGLLVSPGNLNK	NS(65.04)PGLLVS(-65.04)PGNLNK	2	1.2769	0.49708	13832000	16305000	6560000	2632700	25
Q00587-2	Cdc42 effector protein 1	CDC42EP1	5.88036e-12	1.47966e-07	1	S	RDGSFPSEPGLRRSDSLLSFRLDLDLGPSLL	RS(0.001)DS(0.999)LLSFR	RS(-32.87)DS(32.87)LLS(-46.53)FR	4	1.2778	0.88225	98101000	118340000	56833000	31953000	192
A0A0A0MRM9	Nucleolar and coiled-body phosphoprotein 1	NOLC1	2.02675e-25	4.51741e-177	1	S	RGGSISVQVNSIKFDSE______________	GGSISVQVNSIKFDS(1)E	GGS(-175.07)IS(-148.72)VQVNS(-56.3)IKFDS(56.3)E	15	1.2852	0.82758	29028000	35896000	58274000	41360000	707
Q13586	Stromal interaction molecule 1	STIM1	4.94601e-07	9.72219e-06	1	S	SSVRQRLTEPQHGLGSQRDLTHSDSESSLHM	LTEPQHGLGS(1)QR	LT(-62.62)EPQHGLGS(62.62)QR	10	1.2852	0.69966	41274000	57732000	21402000	11247000	512
O15173	Membrane-associated progesterone receptor component 2	PGRMC2	3.95015e-165	3.16294e-77	1	S	WGRRGLGAGAGAGEESPATSLPRMKKRDFSL	GLGAGAGAGEES(0.996)PAT(0.003)S(0.001)LPR	GLGAGAGAGEES(25.56)PAT(-25.56)S(-30.83)LPR	12	1.2853	0.4778	97043000	135310000	47947000	22230000	90
P42356-2	Phosphatidylinositol 4-kinase alpha	PI4KA	0.00419989	0.000395698	1	S	LTASQLVPPDNQDTRSNLDITVGSRQQATQG	S(1)NLDITVGSR	S(35.96)NLDIT(-35.96)VGS(-45.28)R	1	1.286	0.8697	7124100	11120000	7460400	3044100	188
O43491	Band 4.1-like protein 2	EPB41L2	7.97716e-08	9.18898e-10	1	S	PTKAPHLQLIEGKKNSLRVEGDNIYVRHSNL	KNS(1)LRVEGDNIYVR	KNS(69.41)LRVEGDNIY(-69.41)VR	3	1.2861	1.3152	52944000	65802000	25881000	18258000	614
Q13586	Stromal interaction molecule 1	STIM1	7.99799e-136	1.8214e-36	1	S	IEGVHPGSLVEKLPDSPALAKKALLALNHGL	LPDS(1)PALAKK	LPDS(103.97)PALAKK	4	1.2922	0.72847	421170000	556340000	245120000	126980000	575
P56749	Claudin-12	CLDN12	6.06317e-10	4.74203e-19	1	S	HPPSMHTYSQPYSARSRLSAIEIDIPVVSHT	S(0.58)RLS(0.42)AIEIDIPVVSHTT	S(1.4)RLS(-1.4)AIEIDIPVVS(-61.5)HT(-64.75)T(-64.75)	1	1.2924	1.0594	13138000	17367000	9682300	5072700	228
F8WAT8	DENN domain-containing protein 2A	DENND2A	0.00306381	9.46422e-06	1	S	LVEDRKGSCRRPWDRSLENVYRGSEGSPTKP	S(1)LENVYR	S(85.98)LENVY(-85.98)R	1	1.2944	0.95627	8706800	10396000	8331500	6130200	246
E9PMS6	LIM domain only protein 7	LMO7	6.48697e-54	8.00529e-25	1	S	NKEPVSLPGIMRRGESLDNLDSPRSNSWRQP	GES(1)LDNLDSPR	GES(112.42)LDNLDS(-112.42)PR	3	1.2973	0.96432	149890000	184320000	96933000	60964000	1102
O43166-3	Signal-induced proliferation-associated 1-like protein 1	SIPA1L1	3.44185e-138	1.58712e-05	1	S	FPSTPTSRRALHRTLSDESIYNSQREHFFTS	TLS(1)DESIYNSQR	T(-35.34)LS(35.34)DES(-90.96)IY(-141.35)NS(-154.99)QR	3	1.3017	0.99748	22075000	26120000	12029000	7758500	1564
Q9UQ35	Serine/arginine repetitive matrix protein 2	SRRM2	7.74981e-11	3.79212e-05	1	S	FSRPSMSPTPLDRCRSPGMLEPLGSSRTPMS	S(1)PGMLEPLGSSR	S(81.62)PGMLEPLGS(-81.62)S(-81.62)R	1	1.3029	0.88754	39566000	48705000	11675000	6745300	2132
Q09666	Neuroblast differentiation-associated protein AHNAK	AHNAK	5.45129e-124	2.05423e-64	1	S	FGFGAKSPKADIKSPSLDVTVPEAELNLETP	ADIKS(0.219)PS(0.779)LDVT(0.002)VPEAELNLETPEISVGGK	ADIKS(-5.52)PS(5.52)LDVT(-25.66)VPEAELNLET(-137.84)PEIS(-143.5)VGGK	7	1.3048	0.87231	122230000	173680000	248000000	130650000	4995
A0A087X0K9	Tight junction protein ZO-1	TJP1	9.22379e-21	3.73218e-09	1	S	PYSPQAQPQPIHRIDSPGFKPASQQVYRKDP	IDS(1)PGFKPASQQVYR	IDS(55.29)PGFKPAS(-55.29)QQVY(-86.4)R	3	1.3107	1.0396	52189000	66967000	19557000	14824000	900
Q15149-4	Plectin	PLEC	1.97444e-29	2.69646e-16	1	S	LRVPQPEGLGRKRTSSEDNLYLAVLRASEGK	T(0.001)S(0.001)S(0.998)EDNLYLAVLR	T(-29.17)S(-29.17)S(29.17)EDNLY(-64.52)LAVLR	3	1.3168	0.9147	243240000	280290000	193820000	113990000	21
Q9HB90	Ras-related GTP-binding protein C;Ras-related GTP-binding protein D	RRAGC;RRAGD	1.89921e-32	7.69519e-09	1	S	VVFHKMSPNETLFLESTNKIYKDDISNSSFV	MSPNETLFLES(0.8)T(0.2)NK	MS(-102)PNET(-67.79)LFLES(6.03)T(-6.03)NK	11	1.3208	0.73535	6360100	9558800	12382000	5956000	95
Q15746-4	Myosin light chain kinase, smooth muscle;Myosin light chain kinase, smooth muscle, deglutamylated form	MYLK	8.65309e-15	6.06638e-11	1	S	QVKPKTVSEEERKVHSPQQVDFRSVLAKKGT	VHS(1)PQQVDFR	VHS(56.4)PQQVDFR	3	1.3221	0.96968	102810000	129770000	78415000	45426000	878
Q00587-2	Cdc42 effector protein 1	CDC42EP1	1.14134e-30	2.78326e-17	1	S	SPAPPAISPIIKNAISLPQLNQAAYDSLVVG	NAIS(1)LPQLNQAAYDSLVVGK	NAIS(70.26)LPQLNQAAY(-70.26)DS(-71.08)LVVGK	4	1.3243	0.62623	212590000	295830000	43899000	19100000	121
G3V2U0	Cofilin-2	CFL2	1.03717e-05	1.11881e-05	1	S	_____________MASGVTVNDEVIKVFNDM	AS(0.999)GVT(0.001)VNDEVIK	AS(31.12)GVT(-31.12)VNDEVIK	2	1.3351	0.77762	8263800	13264000	5318800	3391200	3
E7ETD6	Nucleosome-remodeling factor subunit BPTF	BPTF	2.32421e-26	8.9725e-13	1	S	SSTPGRRKPRVHRPRSPILEEKDIPPLEFPK	S(1)PILEEKDIPPLEFPK	S(65.15)PILEEKDIPPLEFPK	1	1.3371	1.5102	190040000	316560000	98481000	117990000	77
Q9UHF7	Zinc finger transcription factor Trps1	TRPS1	1.60239e-12	7.07575e-05	1	S	TPVSGTQEQTKTLRDSPNVEAAHLARPIYGL	T(0.156)LRDS(0.844)PNVEAAHLAR	T(-7.35)LRDS(7.35)PNVEAAHLAR	5	1.3414	0.4827	19927000	29352000	7672100	3893100	830
H7BXT7	BET1-like protein	BET1L	3.0295e-49	5.83867e-39	1	S	_______MADWARAQSPGAVEEILDRENKRM	AQS(1)PGAVEEILDRENKR	AQS(100.02)PGAVEEILDRENKR	3	1.3466	1.1207	164610000	211610000	70032000	48129000	9
Q9ULH0-4	Kinase D-interacting substrate of 220 kDa	KIDINS220	4.90814e-05	0.000856257	1	S	TTGIQEDADRRVSQNSLGEMTKLGSKTALNR	VS(0.001)QNS(0.996)LGEMT(0.004)K	VS(-30.6)QNS(24.45)LGEMT(-24.45)K	5	1.3492	1.0304	10138000	13631000	13807000	11825000	885
C9JAT7	UBX domain-containing protein 7	UBXN7	3.1356e-63	6.11965e-19	1	S	KKCARSESLIDASEDSQLEAAIRASLQETHF	SESLIDASEDS(1)QLEAAIR	S(-107.7)ES(-103.29)LIDAS(-41.17)EDS(41.17)QLEAAIR	11	1.356	0.56825	8092400	9592000	6831600	2674700	126
E9PPF9	Mitochondrial fission regulator 1-like	MTFR1L	0.000139522	0.00127401	1	S	__________MQRNASVPNLRGSEERLLALK	NAS(1)VPNLR	NAS(67.33)VPNLR	3	1.3567	0.85095	336560000	400410000	357790000	185460000	6
E9PMS6	LIM domain only protein 7	LMO7	8.23497e-19	2.51427e-08	1	S	CSSDITLRGGREGFESDTDSEFTFKMQDYNK	EGFES(0.992)DT(0.007)DS(0.001)EFTFK	EGFES(21.4)DT(-21.4)DS(-30.12)EFT(-38.27)FK	5	1.3586	0.88319	32665000	51304000	19143000	13805000	185
F6RFD5	Destrin	DSTN	9.13457e-19	6.8027e-19	1	S	_____________MASGVQVADEVCRIFYDM	AS(1)GVQVADEVCR	AS(102.65)GVQVADEVCR	2	1.3641	0.91536	52490000	62949000	28478000	16521000	3
C9JZR2	Catenin delta-1	CTNND1	1.76248e-32	2.16938e-32	1	S	APLAQHERGSLASLDSLRKGGPPPPNWRQPE	GSLASLDS(1)LRK	GS(-106.55)LAS(-43.98)LDS(43.98)LRK	8	1.3678	0.94024	137870000	165910000	54105000	36962000	352
Q9Y6M7-13	Sodium bicarbonate cotransporter 3;Sodium-driven chloride bicarbonate exchanger	SLC4A7;SLC4A10	6.54736e-07	0.00380742	1	S	HQNEKRFTSRIPLVRSFADIGKKHSDPHLLE	S(1)FADIGKK	S(72.1)FADIGKK	1	1.3715	1.2394	172630000	229990000	146110000	126760000	242
C9JKI3	Caveolin;Caveolin-1	CAV1	6.53546e-27	6.04823e-13	1	S	__________MADELSEKQVYDAHTKEIDLV	ADELS(1)EKQVYDAHTK	ADELS(65.49)EKQVY(-65.49)DAHT(-78.04)K	5	1.372	1.0913	334000000	411820000	140080000	93145000	6
G3V599	Melanoma inhibitory activity protein 2	CTAGE5;MIA2	1.82865e-40	6.46862e-20	2	S	AFLSPPTLLEGPLRLSPLLPGGGGRGSRGPG	AFLS(0.999)PPT(0.001)LLEGPLRLS(1)PLLPGGGGR	AFLS(28.44)PPT(-28.44)LLEGPLRLS(42.63)PLLPGGGGR	16	1.3744	0.59913	47633000	60302000	40013000	12256000	1083
F5H5P2	2-oxoisovalerate dehydrogenase subunit alpha, mitochondrial	BCKDHA	2.11159e-51	0.00805562	1	S	RIGHHSTSDDSSAYRSVDEVNYWDKQDHPIS	S(1)VDEVNYWDKQDHPISR	S(98.03)VDEVNY(-98.03)WDKQDHPIS(-117.75)R	1	1.3768	0.76154	53171000	69565000	3074100	1527300	381
A0A0J9YWL0	Absent in melanoma 1 protein	AIM1	0.000745329	0.00127325	1	S	RAPAKESPPKRVPDPSPVTKGTAAESGEEAA	RVPDPS(0.998)PVT(0.002)K	RVPDPS(26.44)PVT(-26.44)K	6	1.3809	0.79251	7776100	12345000	6677300	4333000	549
P08670	Vimentin	VIM	7.79493e-13	3.17736e-12	1	T	ISLPLPNFSSLNLRETNLDSLPLVDTHSKRT	ET(0.833)NLDS(0.167)LPLVDTHSK	ET(6.96)NLDS(-6.96)LPLVDT(-61.1)HS(-63.63)K	2	1.3815	0.54679	55377000	78702000	53378000	21577000	426
E9PDJ9	LIM and calponin homology domains-containing protein 1	LIMCH1	1.72166e-05	0.00257604	1	S	PKTLPLDKSINHQIESPSERRKKSPREHFQA	SINHQIES(0.933)PS(0.067)ER	S(-38.69)INHQIES(11.44)PS(-11.44)ER	8	1.3831	1.0348	16423000	21300000	14739000	10281000	806
Q15424-2	Scaffold attachment factor B1	SAFB	1.06148e-07	1.45586e-05	1	S	SQDRKSASREKRSVVSFDKVKEPRKSRDSES	SVVS(1)FDKVK	S(-57.53)VVS(57.53)FDKVK	4	1.3844	0.93496	182130000	256750000	121830000	72125000	535
P05534	HLA class I histocompatibility antigen, A-69 alpha chain;HLA class I histocompatibility antigen, A-2 alpha chain;HLA class I histocompatibility antigen, A-68 alpha chain;HLA class I histocompatibility antigen, A-23 alpha chain;HLA class I histocompatibility antigen, A-80 alpha chain;HLA class I histocompatibility antigen, A-24 alpha chain	HLA-A	1.57016e-13	3.36394e-35	1	S	YSQAASSDSAQGSDVSLTACKV_________	KGGSYSQAASSDSAQGS(0.014)DVS(0.74)LT(0.246)ACKV	KGGS(-51.23)Y(-51.3)S(-51.23)QAAS(-41.37)S(-38)DS(-34.33)AQGS(-17.27)DVS(4.78)LT(-4.78)ACKV	20	1.386	1.1493	46707000	62209000	21142000	15725000	359;359
Q5T200-2	Zinc finger CCCH domain-containing protein 13	ZC3H13	0.000391216	0.00172645	2	S	IIKKEVSPEVVRSKLSPSPSLRKSSKSPKRK	S(0.001)KLS(0.999)PS(0.993)PS(0.007)LR	S(-32.17)KLS(32.17)PS(21.67)PS(-21.67)LR	4	1.389	1.6547	27690000	36993000	9097800	9387600	207
Q5T200-2	Zinc finger CCCH domain-containing protein 13	ZC3H13	0.000391216	0.00172645	2	S	KKEVSPEVVRSKLSPSPSLRKSSKSPKRKSS	S(0.001)KLS(0.999)PS(0.993)PS(0.007)LR	S(-32.17)KLS(32.17)PS(21.67)PS(-21.67)LR	6	1.389	1.6547	27690000	36993000	9097800	9387600	209
C9JZR2	Catenin delta-1	CTNND1	8.96907e-112	1.23154e-15	1	S	RQDVYGPQPQVRVGGSSVDLHRFHPEPYGLE	VGGS(0.999)S(0.001)VDLHR	VGGS(29.48)S(-29.48)VDLHR	4	1.3943	0.85453	64729000	82007000	53112000	28082000	268
Q9NQQ7-2	Solute carrier family 35 member C2	SLC35C2	3.98567e-16	8.57037e-10	1	S	HSRGDGGPKALKGLGSSPDLELLLRSSQREE	GLGS(0.97)S(0.03)PDLELLLR	GLGS(15.04)S(-15.04)PDLELLLR	4	1.3954	0.95775	76810000	103820000	42496000	28642000	314
H7C4X9	Protein kinase C-binding protein 1	ZMYND8	1.81484e-153	4.97013e-21	1	S	IDKQEKVKLNFDMTASPKILMSKPVLSGGTG	LNFDMT(0.001)AS(0.999)PK	LNFDMT(-29.85)AS(29.85)PK	8	1.4041	0.92226	26682000	30124000	12176000	8368900	333
X6RJP6	Transgelin-2	TAGLN2	1.1775e-25	2.04765e-05	1	S	PNWFPKKSKENPRNFSDNQLQEGKNVIGLQM	NFS(1)DNQLQEGK	NFS(70.89)DNQLQEGK	3	1.4083	0.80786	8133900	11240000	7024200	3980300	163
Q9BXK5	Bcl-2-like protein 13	BCL2L13	2.01485e-57	1.92111e-16	1	S	EKEINAREESLVEELSPASEKKPVPPSEGKS	EESLVEELS(0.964)PAS(0.036)EK	EES(-54.8)LVEELS(14.32)PAS(-14.32)EK	9	1.413	0.52303	32896000	45920000	18703000	10107000	426
Q09666	Neuroblast differentiation-associated protein AHNAK	AHNAK	6.9445e-74	1.25999e-72	1	S	VNIAGPDAALKVDVKSPKTKKTMFGKMYFPD	APDVDVNIAGPDAALKVDVKS(1)PK	APDVDVNIAGPDAALKVDVKS(51.62)PK	21	1.4147	0.75438	27377000	34337000	70619000	36238000	5077
Q9BRK3-4	Matrix-remodeling-associated protein 8	MXRA8	1.00521e-42	1.55002e-12	1	S	DYKNNILKERAELAHSPLPAKYIDLDKGFRK	AELAHS(1)PLPAK	AELAHS(94.09)PLPAK	6	1.4192	1.2484	26854000	39097000	8605800	8459700	322
Q08211	ATP-dependent RNA helicase A	DHX9	2.18722e-12	0.00138605	1	S	VPVALNIGKLAQFEPSQRQNQVGVVPWSPPQ	LAQFEPS(1)QR	LAQFEPS(66.99)QR	7	1.4559	0.74256	19358000	29217000	20045000	12441000	321
P62753	40S ribosomal protein S6	RPS6	9.86281e-11	0.00147469	1	S	QEQIAKRRRLSSLRASTSKSESSQK______	LSS(0.014)LRAS(0.938)T(0.046)S(0.001)K	LS(-39.37)S(-18.28)LRAS(13.06)T(-13.06)S(-28.15)K	7	1.4728	0.97793	7897200	10900000	12201000	7208700	240
Q9Y250-5	Leucine zipper putative tumor suppressor 1	LZTS1	0.000571866	0.000552233	1	S	VLQDSNMMSLKALSFSDGGSKLGHSNKADKG	ALS(0.001)FS(0.944)DGGS(0.055)K	ALS(-31.89)FS(12.35)DGGS(-12.35)K	5	1.4935	0.90016	28100000	37196000	38821000	24295000	233
Q09666	Neuroblast differentiation-associated protein AHNAK	AHNAK	1.37636e-189	1.07551e-127	1	S	GGLGSKSKGHYEVTGSDDETGKLQGSGVSLA	GHYEVT(0.01)GS(0.988)DDET(0.001)GKLQGSGVSLASK	GHY(-113.55)EVT(-19.84)GS(19.84)DDET(-28.71)GKLQGS(-118.84)GVS(-129.85)LAS(-145.12)K	8	1.504	0.9388	105060000	146170000	36964000	21350000	5841
H0YFI1	Ragulator complex protein LAMTOR1	LAMTOR1	1.18531e-21	3.62429e-49	1	S	HSLPSARTDEQALLSSILAKTASNIIDVSAA	TDEQALLS(0.247)S(0.753)ILAK	T(-114.12)DEQALLS(-4.83)S(4.83)ILAK	9	1.5102	0.76222	20524000	15603000	17095000	8040400	43
P08670	Vimentin	VIM	8.71179e-135	6.65926e-83	1	S	LPNFSSLNLRETNLDSLPLVDTHSKRTLLIK	ETNLDS(1)LPLVDTHSK	ET(-86.31)NLDS(83.27)LPLVDT(-83.27)HS(-97.68)K	6	1.5242	0.56256	121000000	186520000	82881000	33447000	430
O43166-3	Signal-induced proliferation-associated 1-like protein 1	SIPA1L1	3.75439e-05	0.00118083	1	S	PTKLSDFLITGGGKGSGFSLDVIDGPISQRE	GS(0.929)GFS(0.071)LDVIDGPISQR	GS(11.17)GFS(-11.17)LDVIDGPIS(-44.77)QR	2	1.5255	1.1961	5192400	8108800	3022800	1774300	255
B1ALM5	Transmembrane protein 9	TMEM9	1.11793e-06	6.39473e-08	1	S	YTEQLHNEEENEDARSMAAAAASLGGPRANT	S(1)MAAAAASLGGPR	S(62.86)MAAAAAS(-62.86)LGGPR	1	1.5663	0.99278	5714200	7676600	3017200	1808300	140
E9PMS6	LIM domain only protein 7	LMO7	1.74078e-106	4.40614e-90	1	S	VYTEADGTFSRSKSMSDVSAEDVQNLRQLRY	SMS(1)DVSAEDVQNLR	S(-33.28)MS(33.28)DVS(-74.36)AEDVQNLR	3	1.5771	0.84878	38226000	56073000	28255000	17260000	271
Q658P3-3	Metalloreductase STEAP3	STEAP3	1.50336e-33	3.38082e-10	1	S	ISRRLARIRRGWERESTIKFTLPTDHALAEK	GWERES(0.838)T(0.162)IK	GWERES(7.15)T(-7.15)IK	6	1.5783	1.6541	52657000	88896000	13729000	14858000	468
A0A2R8Y6G0	Catenin beta-1	CTNNB1	1.20944e-05	5.03917e-05	1	S	FRMSEDKPQDYKKRLSVELTSSLFRTEP___	RLS(1)VELTSSLFR	RLS(40.4)VELT(-40.4)S(-44.8)S(-48.72)LFR	3	1.6571	1.1975	2861800	4890300	4682700	3469700	355
Q08999	Retinoblastoma-like protein 2	RBL2	4.9525e-09	1.65019e-06	1	S	TPTKKRGILLEDGSESPAKRICPENHSALLR	GILLEDGS(0.07)ES(0.93)PAKR	GILLEDGS(-11.22)ES(11.22)PAKR	10	1.7215	1.0382	25401000	32547000	3181100	2157100	1112
E9PDJ9	LIM and calponin homology domains-containing protein 1	LIMCH1	7.24622e-13	5.6037e-13	1	S	GKVELVLSQKVVKPKSPEPEATLTFPFLDKM	S(1)PEPEATLTFPFLDK	S(52.69)PEPEAT(-52.69)LT(-61.24)FPFLDK	1	1.7838	0.70689	93169000	161180000	70453000	36056000	552
A6NNK5	Tumor suppressor p53-binding protein 1	TP53BP1	1.5724e-35	9.9398e-19	1	S	AVPGPLGIEDISPNLSPDDKSFSRVVPRVPD	ETAVPGPLGIEDIS(0.007)PNLS(0.993)PDDK	ET(-64.81)AVPGPLGIEDIS(-21.27)PNLS(21.27)PDDK	18	1.7975	0.92348	66973000	74244000	35624000	23796000	1385
M0QXM4	Neutral amino acid transporter B(0)	SLC1A5	0.000885358	0.00793009	1	S	GAGLLQNYVDRTESRSTEPELIQVKSELPLD	S(0.5)T(0.5)EPELIQVK	S(0)T(0)EPELIQVK	1	1.8595	0.93314	11376000	24482000	8712300	6182800	317
M0QXM4	Neutral amino acid transporter B(0)	SLC1A5	0.000885358	0.00793009	1	T	AGLLQNYVDRTESRSTEPELIQVKSELPLDP	S(0.5)T(0.5)EPELIQVK	S(0)T(0)EPELIQVK	2	1.8595	0.93314	11376000	24482000	8712300	6182800	318
F8W9W2	G protein-coupled receptor kinase 6;G protein-coupled receptor kinase 5	GRK6;GRK5	6.28674e-11	0.00234759	1	S	PQAIYCKDVLDIEQFSTVKGVELEPTDQDFY	DVLDIEQFS(0.831)T(0.169)VK	DVLDIEQFS(6.93)T(-6.93)VK	9	1.8824	0.99964	5558100	6175700	2360500	2002000	450
E9PDJ9	LIM and calponin homology domains-containing protein 1	LIMCH1	0.000390582	0.000390582	1	S	FDSLDSFGSRSRQTPSPDVVLRGSSDGRGSD	QT(0.001)PS(0.999)PDVVLR	QT(-30.93)PS(30.93)PDVVLR	4	2.0869	0.7285	23439000	60024000	14776000	8382800	63
P08559-3	Pyruvate dehydrogenase E1 component subunit alpha, somatic form, mitochondrial	PDHA1	2.45223e-07	3.30826e-08	1	S	PCIFICENNRYGMGTSVERAAASTDYYKRGD	YGMGT(0.153)S(0.847)VER	Y(-80.61)GMGT(-7.43)S(7.43)VER	6	2.1397	0.69668	139630000	286490000	202870000	97259000	201
I3L1Q2	B-cell CLL/lymphoma 7 protein family member C	BCL7C	1.50443e-14	2.33895e-21	1	S	RGGGPLILLDLNDENSNQSFHSEGSLQKGTE	GGGPLILLDLNDENS(0.887)NQS(0.108)FHS(0.004)EGS(0.002)LQK	GGGPLILLDLNDENS(9.16)NQS(-9.16)FHS(-23.44)EGS(-27.19)LQK	15	2.1978	0.82739	48033000	135420000	94580000	63772000	97
F8WBF5	Dual specificity protein kinase CLK1	CLK1	3.80514e-36	7.59215e-16	1	S	HRRSHGKSHRRKRTRSVEDDEEGHLICQSGD	S(1)VEDDEEGHLICQSGDVLSAR	S(85.52)VEDDEEGHLICQS(-85.52)GDVLS(-96.25)AR	1	2.4195	0.51339	11698000	26759000	13556000	4402700	140
Q9UPP1-5	Histone lysine demethylase PHF8	PHF8	6.53518e-08	1.69121e-05	1	S	KSRPKKKKNSDDAPWSPKARVTPTLPKQDRP	NSDDAPWS(1)PK	NS(-88.39)DDAPWS(88.39)PK	8	2.7223	1.324	17493000	97650000	14187000	26618000	827
Q9UMN6	Histone-lysine N-methyltransferase 2B	KMT2B	3.55395e-08	4.18616e-07	1	T	TDSEAEAVQQPRGQGTPPSGPGVVRAGVLGA	GQGT(1)PPSGPGVVR	GQGT(54.48)PPS(-54.48)GPGVVR	4	3.8081	3.7759	25597000	88714000	14542000	39570000	2083
