# Supplementary material for: Signalling inhibition by ponatinib disrupts productive alternative lengthening of telomeres (ALT)
Source: Nat Commun. 2023 Apr 6;14:1919. doi: 10.1038/s41467-023-37633-3 (PMC10079688; doi:10.1038/s41467-023-37633-3)
Supplement: Supplementary file 5 — Supplementary Data 2 [file 41467_2023_37633_MOESM5_ESM.xlsx]

## Sheet: Final
Supplementary Data 2: List of proteins identified by SILAC-based quantitative proteomics
Protein names	Gene names	Number of proteins	Peptides	Unique peptides	Peptides for	Peptides rev	Unique peptides for	Unique peptides rev	Sequence coverage [%]	Mol. weight [kDa]	Sequence length	Ratio H/L normalized for	Ratio H/L normalized rev	Intensity	Intensity L for	Intensity H for	Intensity L rev	Intensity H rev
Choriogonadotropin subunit beta;Choriogonadotropin subunit beta variant 2;Choriogonadotropin subunit beta variant 1	CGB;CGB2;CGB1	6	4	4	3	4	3	4	30.3	17.739	165	3.4992	0.32853	2444000000	430060000	186810000	247110000	1580100000
Grancalcin	GCA	4	4	4	2	3	2	3	23.5	24.01	217	3.1091	1.2283	556350000	89147000	324230000	68788000	74184000
Annexin A6;Annexin	ANXA6	11	41	1	40	38	1	1	69.2	75.872	673	2.9999	9.0818	1005300000	145840000	386600000	47464000	425420000
Ephrin type-A receptor 2	EPHA2	1	38	36	36	36	34	34	55.6	108.27	976	2.8107	0.42184	32064000000	4891900000	11876000000	10899000000	4397300000
Ephrin type-A receptor 5	EPHA5	7	8	5	7	5	4	2	11.8	96.881	874	2.5123	0.86891	206420000	26452000	113300000	35397000	31265000
Mast/stem cell growth factor receptor Kit	KIT	10	20	20	17	12	17	12	24	109.45	972	2.4615	0.40843	2889600000	530430000	876920000	1068800000	413400000
Transducin-like enhancer protein 3	LITAF;TLE3	18	10	3	7	8	2	2	13.9	82.611	764	2.4444	0.82687	185990000	31804000	91156000	38543000	24488000
Plasminogen activator inhibitor 1	SERPINE1	4	10	10	6	7	6	7	31.3	45.059	402	2.4374	0.43501	1174600000	179620000	411810000	357740000	225440000
Nuclear receptor coactivator 2	NCOA2	4	5	5	3	3	3	3	4.2	159.15	1464	2.3641	1.3382	220960000	61576000	109910000	23514000	25957000
Protein CYR61	CYR61	3	9	9	9	6	9	6	25.5	39.679	357	2.3319	0.54389	1197100000	184550000	384660000	388790000	239120000
Tenascin	TNC	8	55	2	45	46	2	2	37.8	240.85	2201	2.123	0.52172	132690000	18208000	32084000	58034000	24360000
Protein KHNYN	KHNYN	3	5	5	2	4	2	4	8.8	74.533	678	2.0773	1.2772	171540000	28327000	84841000	31098000	27273000
THO complex subunit 4	ALYREF	1	13	1	10	12	1	1	50.6	26.888	257	2.0274	0.91222	1126800000	212890000	238680000	362570000	312620000
Unconventional myosin-X	MYO10	4	3	3	2	2	2	2	1.8	237.34	2058	1.9782	1.3047	132010000	33075000	38724000	28851000	31360000
Protein notum homolog	NOTUM	2	11	11	8	11	8	11	25.6	55.699	496	1.9724	0.57234	1865600000	196610000	592450000	435050000	641510000
Charged multivesicular body protein 1b	CHMP1B	1	3	3	2	3	2	3	12.6	22.109	199	1.8993	1.0423	1702200000	294450000	474500000	427560000	505690000
Disintegrin and metalloproteinase domain-containing protein 12	ADAM12	6	3	3	1	3	1	3	4.2	80.576	740	1.881	0.49717	137350000	20799000	33771000	41111000	41668000
Ubiquitin-conjugating enzyme E2 C	UBE2C	4	9	9	6	9	6	9	69.8	19.652	179	1.8736	0.52928	5325900000	907480000	1252600000	2173200000	992590000
Aftiphilin	AFTPH	6	6	6	5	3	5	3	10	99.37	908	1.8442	0.75678	110460000	27147000	30086000	31950000	21280000
UV radiation resistance-associated gene protein	UVRAG	5	7	7	6	5	6	5	13.2	66.997	598	1.8238	1.1287	328180000	37951000	48874000	111900000	129460000
Methionine synthase reductase	MTRR	5	5	5	2	5	2	5	7.2	77.673	698	1.8063	1.4946	337770000	49630000	83079000	114760000	90297000
Cellular retinoic acid-binding protein 2	CRABP2	2	8	8	7	5	7	5	56.5	15.693	138	1.8015	0.5839	1635000000	327550000	511070000	508570000	287820000
Leucine-rich repeat-containing protein 17	LRRC17	2	5	5	3	3	3	3	16.1	51.799	441	1.7883	6.0183	265480000	61216000	120650000	21689000	61922000
Deoxyhypusine synthase	DHPS	2	10	10	7	7	7	7	42.5	40.97	369	1.7859	0.55703	1229500000	184010000	308900000	486800000	249790000
Carbohydrate sulfotransferase 12	CHST12	1	2	2	2	2	2	2	8.7	48.414	414	1.7842	1.0402	119410000	22406000	39817000	35143000	22049000
Cyclin-dependent kinases regulatory subunit 2	CKS2	1	2	2	1	2	1	2	24.1	9.8602	79	1.7806	0.53844	739010000	123940000	215190000	260550000	139330000
Zinc finger CCHC domain-containing protein 3	ZCCHC3	1	4	4	2	3	2	3	10.6	43.618	404	1.77	0.82832	154230000	15925000	27313000	61662000	49330000
Ectoderm-neural cortex protein 1	ENC1	3	13	13	13	9	13	9	32.4	66.129	589	1.7652	0.69821	1904700000	1270200000	321780000	184260000	128440000
Tetratricopeptide repeat protein 33	TTC33	1	3	3	3	2	3	2	22.9	29.411	262	1.7562	0.75671	278560000	67624000	73870000	90218000	46847000
BTB/POZ domain-containing protein KCTD9	KCTD9	1	7	7	2	7	2	7	26.5	42.566	389	1.7559	0.86498	293940000	32449000	44945000	115210000	101340000
S-phase kinase-associated protein 2	SKP2	6	5	5	5	4	5	4	18.7	44.205	390	1.7545	0.59135	630990000	133800000	204660000	153710000	138810000
Helicase ARIP4	RAD54L2	3	8	8	4	7	4	7	8.1	162.77	1467	1.7351	0.76293	651060000	114260000	262310000	161710000	112780000
Zinc finger MYM-type protein 1	ZMYM1	2	3	3	2	3	2	3	3.5	120.61	1067	1.7331	0.70868	32186000	5177400	8679700	9494000	8835000
ESF1 homolog	ESF1	2	6	6	5	5	5	5	8.5	98.795	851	1.7309	0.86423	159840000	26055000	33942000	53619000	46219000
Melanoma-associated antigen 6	MAGEA6	10	5	3	5	4	3	3	20.7	34.891	314	1.7138	1.5414	271110000	42580000	88122000	70663000	69748000
Tectonic-3	TCTN3	4	4	4	3	2	3	2	10.5	47.284	429	1.7119	1.4393	153270000	25907000	43641000	29555000	54163000
Aryl hydrocarbon receptor nuclear translocator	ARNT	7	8	8	5	6	5	6	17.2	85.761	780	1.7085	0.93593	316190000	55333000	46124000	126370000	88364000
Exostosin-1	EXT1	2	4	4	4	2	4	2	8.6	86.254	746	1.7038	0.59317	189900000	53894000	71277000	45686000	19040000
Ubiquitin carboxyl-terminal hydrolase 1	USP1	3	10	10	8	7	8	7	16.1	88.206	785	1.6985	0.69133	463650000	116590000	154080000	113240000	79735000
SEC14-like protein 1	SEC14L1	3	11	11	7	8	7	8	21.5	81.249	715	1.6958	0.75101	614250000	90711000	142370000	194880000	186290000
Carboxypeptidase A4	CPA4	7	5	5	3	4	3	4	24	47.351	421	1.6684	0.25639	270680000	39874000	61384000	140060000	29359000
ZZ-type zinc finger-containing protein 3	ZZZ3	5	8	8	4	6	4	6	15.7	76.125	683	1.6681	0.7947	219690000	9606800	18810000	112470000	78810000
Collagen alpha-2(VI) chain	COL6A2	1	27	8	27	24	8	7	34.9	108.58	1019	1.6648	0.61501	7213400000	1475000000	2331200000	2141700000	1265400000
Dehydrodolichyl diphosphate synthase	DHDDS	16	3	3	2	2	2	2	10.5	34.264	294	1.6599	1.0378	155270000	27939000	37785000	48875000	40676000
Sperm protein associated with the nucleus on the X chromosome C;Sperm protein associated with the nucleus on the X chromosome A	SPANXC;SPANXA1	5	2	1	2	2	1	1	22.3	11.644	103	1.6456	1.1115	357980000	78125000	101090000	83997000	94766000
Ubiquitin-conjugating enzyme E2 S	UBE2S	1	9	9	8	8	8	8	65.8	23.845	222	1.6412	0.5692	4238700000	853650000	1213900000	1409700000	761500000
Ubiquitin-conjugating enzyme E2 T	UBE2T	1	9	9	6	7	6	7	57.4	22.521	197	1.6382	0.6248	3359900000	401060000	674850000	1029800000	1254200000
MORF4 family-associated protein 1	MRFAP1	2	4	4	3	4	3	4	42.5	14.649	127	1.6339	0.69915	524040000	71441000	104640000	215620000	132340000
Cytoplasmic polyadenylation element-binding protein 4;Cytoplasmic polyadenylation element-binding protein 2;Cytoplasmic polyadenylation element-binding protein 3	CPEB4;CPEB2;CPEB3	20	6	6	5	2	5	2	11.4	77.296	704	1.6317	0.72983	120200000	39494000	46577000	16946000	17183000
Protein Spindly	SPDL1	12	19	19	14	15	14	15	40.8	70.171	605	1.6267	0.61888	2654600000	723730000	739180000	756390000	435260000
Zinc finger and BTB domain-containing protein 21	ZBTB21	4	18	18	15	14	15	14	23.9	118.87	1066	1.6247	0.71589	1315400000	277520000	340540000	421450000	275890000
Chaperone activity of bc1 complex-like, mitochondrial	ADCK3	8	4	4	4	3	4	3	12	55.981	492	1.6189	0.89988	169750000	58651000	58469000	26712000	25920000
Thymidylate synthase	TYMS	3	13	13	12	11	12	11	45.7	35.716	313	1.6113	0.56004	4692900000	1052500000	1460600000	1432700000	747140000
Gamma-aminobutyric acid receptor-associated protein-like 2	GABARAPL2	1	7	5	7	6	5	5	53.8	13.667	117	1.6056	0.66106	3133200000	632170000	898590000	970530000	631890000
F-box only protein 3	FBXO3	9	7	7	6	5	6	5	22.6	49.153	430	1.5965	0.6129	443770000	150070000	131480000	97996000	64227000
Ras-related protein Rab-3B	RAB3B	1	6	5	6	6	5	5	37	24.758	219	1.5944	0.65418	1640800000	395640000	525790000	451860000	267470000
Protein FAM101B	FAM101B	1	2	2	2	2	2	2	10.3	22.882	214	1.5924	1.2318	534890000	68783000	138260000	149470000	178370000
Sorting nexin-13	SNX13	4	3	3	2	2	2	2	4.2	115.86	1005	1.5917	0.77911	63535000	17842000	23340000	13676000	8677600
Centromere protein M	CENPM	7	7	7	6	6	6	6	52.2	19.737	180	1.5847	0.62332	1254100000	240980000	324510000	397530000	291100000
Alpha- and gamma-adaptin-binding protein p34	AAGAB	5	6	6	3	5	3	5	27.3	34.593	315	1.5819	1.6526	704740000	87302000	103960000	199730000	313760000
Kelch-like protein 21	KLHL21	2	7	7	6	5	6	5	16.6	66.617	597	1.577	0.62219	538160000	95871000	156130000	94438000	191720000
Protease-associated domain-containing protein 1	PRADC1	1	2	2	2	2	2	2	14.9	21.042	188	1.576	0.60076	139930000	28165000	45347000	42804000	23617000
Squalene synthase	FDFT1	11	16	16	14	12	14	12	49.6	48.115	417	1.5686	0.73906	2221100000	580390000	473280000	610570000	556890000
Zinc finger protein 36, C3H1 type-like 1	ZFP36L1	5	7	6	6	5	5	4	27.4	34.479	321	1.5636	0.52883	967510000	302130000	287540000	288460000	89367000
Zinc finger protein castor homolog 1	CASZ1	2	2	2	2	2	2	2	3.8	124.79	1166	1.5634	0.80182	67661000	15351000	18516000	16539000	17255000
Ferritin light chain	FTL	2	11	11	11	9	11	9	58.9	20.019	175	1.553	0.98526	14963000000	2709600000	4020600000	4320200000	3912800000
E3 ubiquitin-protein ligase RBBP6	RBBP6	3	6	6	6	4	6	4	4.5	197.29	1758	1.5524	1.6088	488190000	112790000	167220000	73949000	134240000
Protein FAM65A	FAM65A	5	23	23	14	18	14	18	26.5	131.09	1213	1.5519	0.92506	1309700000	246480000	326260000	410320000	326680000
Ubiquitin carboxyl-terminal hydrolase 25	USP25	4	11	11	5	10	5	10	13.5	122.22	1055	1.5503	1.2711	451700000	65693000	70678000	158730000	156600000
Cyclin-C	CCNC	9	3	3	2	3	2	3	19.8	22.494	192	1.5494	0.74349	105780000	21154000	23211000	37980000	23434000
Uridine-cytidine kinase 2	UCK2	3	5	5	4	4	4	4	25.7	29.299	261	1.542	0.73128	2170500000	418560000	574730000	695680000	481550000
HAUS augmin-like complex subunit 1	HAUS1	2	6	6	4	6	4	6	27.3	31.863	278	1.5417	0.87877	532060000	96192000	119130000	177550000	139180000
Denticleless protein homolog	DTL	4	4	4	4	4	4	4	6.8	74.999	688	1.5405	0.68021	588050000	122640000	234360000	139240000	91817000
Zinc finger MIZ domain-containing protein 1	ZMIZ1	3	7	4	6	4	3	2	6.8	115.48	1067	1.5403	0.96235	118900000	23490000	37268000	32156000	25981000
Monoglyceride lipase	MGLL	6	6	6	6	4	6	4	30.7	34.39	313	1.539	0.87603	704280000	199050000	267040000	142290000	95894000
Uncharacterized protein KIAA0930	KIAA0930	7	5	5	5	3	5	3	17.1	43.67	386	1.5389	1.0597	260610000	75210000	85168000	43478000	56756000
Claspin	CLSPN	5	11	11	7	9	7	9	9.8	150.37	1332	1.5312	0.74034	528060000	122080000	149840000	138780000	117350000
E3 ubiquitin-protein ligase Midline-1	MID1	8	27	27	25	23	25	23	48.3	75.25	667	1.5272	0.60521	19166000000	3746400000	5539800000	6061500000	3817800000
Putative E3 ubiquitin-protein ligase SH3RF2	SH3RF2	3	5	5	5	4	5	4	10.3	79.319	729	1.5237	0.92063	261470000	60852000	85048000	59942000	55630000
Cytoplasmic tRNA 2-thiolation protein 1	CTU1	1	5	5	4	3	4	3	19.8	36.45	348	1.5225	1.0204	226890000	64850000	49008000	59786000	53248000
Mitochondrial thiamine pyrophosphate carrier	SLC25A19	2	7	7	5	5	5	5	23.2	29.217	263	1.5225	1.1309	364180000	105480000	124860000	58222000	75617000
Hydroxymethylglutaryl-CoA synthase, cytoplasmic	HMGCS1	6	24	24	22	20	22	20	64.6	56.238	509	1.513	0.67841	15561000000	3425100000	4793200000	4570500000	2771900000
F-box/LRR-repeat protein 15	FBXL15	1	5	5	4	4	4	4	21.3	32.998	300	1.5125	0.97765	150740000	30271000	33714000	45798000	40960000
Serine/threonine-protein kinase D3	PRKD3	14	10	6	6	7	4	4	16.5	100.47	890	1.5122	0.73857	351350000	69796000	115380000	89588000	76587000
Tuftelin	TUFT1	7	11	11	6	8	6	8	32.9	41.545	365	1.5121	0.81683	1022700000	400030000	333520000	162490000	126690000
1,2-dihydroxy-3-keto-5-methylthiopentene dioxygenase	ADI1	2	12	12	12	9	12	9	78.8	21.498	179	1.5112	0.68141	3417700000	695790000	986070000	1078800000	656970000
Cyclin-dependent kinase 6	CDK6	1	12	11	11	11	10	10	43.9	36.938	326	1.5045	0.88255	1747500000	343380000	482400000	490760000	430940000
Fanconi anemia group G protein	FANCG	4	9	9	7	6	7	6	24.3	48.81	448	1.5031	0.85358	259120000	88618000	88412000	45249000	36843000
Coilin	COIL	1	11	11	10	9	10	9	24	62.608	576	1.4994	0.80017	1788600000	483730000	527810000	446900000	330120000
Collagen alpha-1(V) chain	COL5A1	2	47	42	43	46	38	41	32.4	183.56	1838	1.4963	0.69628	39384000000	7714600000	10302000000	11402000000	9965800000
Tyrosyl-DNA phosphodiesterase 1	TDP1	14	6	6	4	5	4	5	13	68.42	608	1.4888	0.6777	388030000	59724000	117870000	112950000	97487000
Proteasome maturation protein	POMP	1	7	7	7	5	7	5	58.2	15.789	141	1.4887	0.62497	1598100000	332750000	448620000	507660000	309070000
Smoothelin	SMTN	15	21	21	17	19	17	19	29.3	98.918	915	1.4875	0.65636	3110200000	667200000	732290000	1001400000	709390000
DnaJ homolog subfamily C member 15	DNAJC15	1	7	7	6	6	6	6	57.3	16.383	150	1.4873	0.6547	765340000	132690000	185350000	276630000	170670000
Melanoma-associated antigen 1	MAGEA1	8	7	5	7	6	5	5	18.4	34.342	309	1.4854	0.81088	894730000	208220000	254870000	238780000	192860000
Telomere length regulation protein TEL2 homolog	TELO2	2	27	27	20	21	20	21	39.7	91.746	837	1.4845	0.73898	2280500000	492140000	630880000	705610000	451890000
Collagen alpha-1(VI) chain	COL6A1	3	39	39	38	37	38	37	50.4	108.53	1028	1.4828	0.70717	74541000000	16190000000	21578000000	22185000000	14588000000
Collagen alpha-1(XVIII) chain;Endostatin	COL18A1	5	24	24	22	19	22	19	27.9	135.82	1339	1.4821	0.8477	4863700000	1149500000	1569400000	1163800000	980980000
Centrosomal protein of 55 kDa	CEP55	3	19	19	16	17	16	17	40.3	54.178	464	1.4804	0.85427	3420800000	766010000	945570000	991720000	717540000
Protein SON	SON	10	25	25	20	23	20	23	17.5	267.03	2459	1.4794	1.2453	4391300000	919470000	895800000	1171500000	1404500000
StAR-related lipid transfer protein 4	STARD4	5	4	4	3	3	3	3	32.2	23.516	205	1.4789	0.7643	136980000	23433000	28417000	52110000	33020000
Long-chain-fatty-acid--CoA ligase 4	ACSL4	7	24	22	17	19	16	17	48.5	74.435	670	1.4786	0.71311	2682400000	634510000	685640000	837740000	524520000
Zinc finger protein 644	ZNF644	6	6	6	3	5	3	5	5.1	149.56	1327	1.4781	0.98611	77462000	7452000	8965500	20264000	40780000
Coiled-coil domain-containing protein 82	CCDC82	3	3	3	2	2	2	2	9.9	64.001	544	1.4762	1.1029	85488000	21330000	27148000	20461000	16549000
Kinesin-like protein KIF20B	KIF20B	7	15	15	9	10	9	10	10.5	213.96	1850	1.4735	0.91077	954730000	212180000	179280000	104760000	458510000
Condensin-2 complex subunit D3	NCAPD3	5	16	16	16	9	16	9	12.6	168.89	1498	1.4729	0.7042	1370500000	532160000	490710000	210360000	137280000
Zinc transporter ZIP10	SLC39A10	4	8	8	8	7	8	7	14.2	94.131	831	1.4713	1.2252	1037200000	129350000	334850000	143440000	429610000
Ubiquitin-like protein 5	UBL5	1	4	4	4	3	4	3	69.9	8.5468	73	1.4688	0.55455	2252400000	992900000	1065300000	112890000	81290000
Importin subunit alpha-1	KPNA2	2	28	28	27	26	27	26	74.7	57.861	529	1.4672	0.6688	75657000000	16135000000	22159000000	23354000000	14009000000
RING finger protein 219	RNF219	1	6	6	5	3	5	3	10.1	81.116	726	1.4656	0.73714	207380000	55274000	80915000	40288000	30908000
Kelch-like ECH-associated protein 1	KEAP1	1	10	10	9	8	9	8	17.8	69.666	624	1.4622	0.82271	961040000	155760000	398330000	197960000	209000000
Lymphokine-activated killer T-cell-originated protein kinase	PBK	4	12	12	10	8	10	8	37	36.085	322	1.4614	0.75466	2054800000	521660000	600290000	552340000	380470000
Collagen triple helix repeat-containing protein 1	CTHRC1	5	8	4	8	8	4	4	41.6	26.224	243	1.4568	0.75892	8300900000	1130600000	2949700000	1460900000	2759900000
Collagen alpha-1(I) chain	COL1A1	5	66	63	61	59	58	56	68.3	138.94	1464	1.4557	0.62261	67242000000	14262000000	18348000000	21858000000	12775000000
Leucine-rich repeat protein 1	LRR1	5	4	4	3	3	3	3	10.9	48.439	422	1.4555	0.55992	73385000	18425000	22226000	20799000	11934000
Cyclin-dependent kinase 19	CDK19	5	6	2	6	4	2	1	16.1	49.821	441	1.4547	0.64637	78482000	17704000	17929000	23397000	19453000
Putative methyltransferase NSUN6	NSUN6	1	3	3	3	2	3	2	10.4	51.77	469	1.4527	0.99541	171200000	56878000	77326000	16414000	20581000
UPF0489 protein C5orf22	C5orf22	7	6	6	5	6	5	6	20.4	49.967	442	1.45	0.69774	535660000	117710000	138790000	155740000	123420000
Lysosomal thioesterase PPT2	PPT2	23	2	2	2	2	2	2	12.2	20.398	180	1.4495	0.86677	234310000	52834000	56458000	66080000	58936000
CCR4-NOT transcription complex subunit 4	CNOT4	11	9	9	7	7	7	7	17.5	70.338	639	1.4467	1.0475	558550000	109750000	154790000	150710000	143300000
Diphthamide biosynthesis protein 1	DPH1	4	5	5	3	4	3	4	12.1	50.273	453	1.4428	0.89086	107330000	28415000	31593000	25372000	21949000
Rho GTPase-activating protein 31	ARHGAP31	7	37	37	32	28	32	28	36.8	156.98	1444	1.4409	0.78666	4512700000	916060000	1225800000	1351000000	1019800000
Zinc finger protein 451	ZNF451	4	15	15	12	10	12	10	16.6	119.33	1041	1.4388	0.82877	940430000	218180000	293090000	216080000	213070000
Ribonucleoside-diphosphate reductase large subunit	RRM1	7	39	39	39	37	39	37	61.9	90.069	792	1.4358	0.71034	49706000000	11285000000	14939000000	14049000000	9433700000
Fukutin-related protein	FKRP	1	8	8	4	6	4	6	20.4	54.567	495	1.4341	1.0752	309370000	38006000	57425000	126260000	87675000
SUN domain-containing protein 1	SUN1;UNC84A	18	18	18	16	18	16	18	31.5	91.112	822	1.4319	1.1806	2615100000	613870000	720150000	612940000	668120000
Transcription factor BTF3	BTF3	3	9	1	9	8	1	1	71.6	17.699	162	1.4304	0.76482	890420000	213220000	296010000	216950000	164240000
Serine/threonine-protein phosphatase 2A 65 kDa regulatory subunit A beta isoform	PPP2R1B	7	23	14	22	20	13	12	51.4	66.213	601	1.4298	0.74272	2542600000	538730000	721740000	731390000	550760000
Tropomodulin-2	TMOD2	3	5	4	4	3	3	2	23.5	34.492	307	1.4297	0.80734	259920000	65681000	72694000	68972000	52576000
Centromere-associated protein E	CENPE	5	9	9	8	3	8	3	5	275.92	2345	1.4276	0.66386	214430000	60649000	64463000	50750000	38569000
YTH domain-containing family protein 1	YTHDF1	4	14	7	13	12	6	5	29.5	55.334	509	1.426	1.3158	1432200000	111990000	597840000	105400000	617010000
Serine/threonine-protein kinase greatwall	MASTL	3	12	11	7	11	6	10	21.8	92.86	840	1.426	0.76909	755220000	164380000	202910000	231040000	156890000
Prostaglandin E synthase	PTGES	1	2	2	2	2	2	2	13.2	17.102	152	1.4253	0.8512	1539800000	404400000	551550000	319690000	264200000
Serine/threonine-protein phosphatase 6 regulatory ankyrin repeat subunit C	ANKRD52	2	26	25	23	21	22	20	38.2	115.08	1076	1.4226	0.74019	4630500000	1553500000	1118600000	1203000000	755430000
Amino-terminal enhancer of split	AES	2	3	3	3	1	3	1	18.8	21.97	197	1.4218	3.1809	378340000	71992000	68750000	50008000	187590000
DNA-binding protein inhibitor ID-3	ID3	1	3	3	2	3	2	3	33.6	12.999	119	1.4203	0.86869	343060000	63532000	67975000	105330000	106220000
Glycerol-3-phosphate acyltransferase 3	AGPAT9	1	4	4	4	3	4	3	13.8	48.705	434	1.4187	1.074	285920000	81089000	81890000	78191000	44745000
Methylmalonic aciduria and homocystinuria type C protein	MMACHC	1	7	7	5	6	5	6	34	31.728	282	1.4182	0.72357	631840000	105040000	131270000	193740000	201800000
MAP kinase-activated protein kinase 2	MAPKAPK2	5	15	10	11	13	7	10	33.5	45.567	400	1.4143	0.6791	2031800000	335990000	446530000	735320000	513970000
CDK-activating kinase assembly factor MAT1	MNAT1	4	8	8	7	7	7	7	39.8	35.823	309	1.4123	0.98515	1175800000	252230000	308520000	321290000	293750000
Prostate tumor-overexpressed gene 1 protein	PTOV1	3	4	4	3	3	3	3	14.7	46.868	416	1.4103	0.76082	342970000	69674000	93569000	106490000	73237000
Sperm-associated antigen 5	SPAG5	3	19	19	15	14	15	14	19.9	134.42	1193	1.4064	0.77268	1368400000	293920000	362040000	351060000	361370000
MKL/myocardin-like protein 1	MKL1	11	5	4	5	3	4	3	7.9	85.075	798	1.4037	0.64563	137200000	40890000	44133000	29998000	22182000
Cell division cycle 7-related protein kinase	CDC7	2	4	4	4	2	4	2	8.2	63.887	574	1.4027	0.82895	274640000	65799000	90321000	66590000	51928000
DNA excision repair protein ERCC-6-like	ERCC6L	2	8	8	6	4	6	4	8.6	126.98	1127	1.4014	0.66607	355680000	71834000	93652000	123530000	66663000
Serine/threonine-protein kinase 10	STK10	2	17	16	15	12	14	11	19.4	112.13	968	1.4005	0.78691	2609100000	446850000	534410000	469820000	1158000000
Coiled-coil domain-containing protein 94	CCDC94	1	3	3	3	2	3	2	10.2	37.085	323	1.4002	0.75696	162590000	43830000	59654000	34027000	25074000
Ubiquitin carboxyl-terminal hydrolase 22	USP22	4	9	9	8	6	8	6	21.1	58.179	513	1.4	0.7328	1287200000	306800000	497910000	311590000	170870000
BET1-like protein	BET1L	4	4	4	4	4	4	4	44.1	12.388	111	1.3996	1.2304	355980000	67859000	71246000	105630000	111240000
BTB/POZ domain-containing protein KCTD5	KCTD5	1	4	4	2	3	2	3	25.2	26.092	234	1.3965	1.178	241080000	75960000	61884000	51362000	51872000
Magnesium transporter NIPA1	NIPA1	2	2	2	2	2	2	2	10	34.562	329	1.3963	1.3277	307280000	66913000	93694000	64910000	81761000
NEDD8	NEDD8;NEDD8-MDP1	3	4	1	3	4	1	1	45.7	9.0714	81	1.3946	1.3561	3338700000	685140000	686440000	1037100000	929980000
Rho GTPase-activating protein 42	ARHGAP42	5	7	7	5	5	5	5	11.1	94.506	840	1.3916	0.93685	201160000	41648000	76980000	41170000	41363000
Heterogeneous nuclear ribonucleoproteins C1/C2;Heterogeneous nuclear ribonucleoprotein C-like 1	HNRNPC;HNRNPCL1	21	16	1	15	15	1	1	46.9	28.916	262	1.3914	1.1282	213280000	59440000	65645000	40488000	47705000
Proteasome subunit beta type-5	PSMB5	1	13	2	13	12	2	2	82.5	17.782	160	1.3911	1.0013	185760000	38097000	37301000	51417000	58948000
Ubiquitin-conjugating enzyme E2 E1	UBE2E1	3	5	1	5	4	1	1	53.1	18	160	1.3907	0.6046	226090000	51801000	64279000	69349000	40657000
Uncharacterized protein C15orf57	C15orf57	8	3	3	3	2	3	2	34.7	19.175	170	1.3864	1.0315	285940000	79410000	77481000	75093000	53959000
G protein-coupled receptor kinase 6	GRK6	11	7	7	4	7	4	7	22	62.192	542	1.386	1.0461	512430000	95303000	121900000	135840000	159380000
Arginine/serine-rich coiled-coil protein 2	RSRC2	6	4	4	3	4	3	4	9.9	50.559	434	1.3849	0.91036	316630000	89113000	78577000	80904000	68040000
Sal-like protein 3	SALL3	6	10	6	9	9	6	5	11.3	127.33	1228	1.3809	0.97827	357520000	103620000	105590000	65960000	82354000
Tonsoku-like protein	TONSL	2	9	9	8	6	8	6	9.1	150.89	1378	1.3788	0.6919	969140000	420550000	386980000	95147000	66467000
Alpha-ketoglutarate-dependent dioxygenase alkB homolog 7, mitochondrial	ALKBH7	1	3	3	3	2	3	2	24.9	24.516	221	1.3788	0.70915	182470000	46279000	46529000	47614000	42046000
Cyclin-T1	CCNT1	2	11	11	6	6	6	6	18.3	80.684	726	1.3787	0.85305	366830000	58252000	73645000	66223000	168710000
Fanconi anemia group A protein	FANCA	5	9	9	9	3	9	3	7.9	162.77	1455	1.3786	0.64127	634570000	78627000	512330000	27881000	15732000
E3 ubiquitin-protein ligase MIB1	MIB1	1	8	8	7	5	7	5	9.3	110.13	1006	1.3769	0.93195	501530000	123180000	156000000	128110000	94236000
Nuclear autoantigen Sp-100	SP100	15	10	7	7	9	4	6	10.5	100.42	879	1.3755	0.80682	531850000	104610000	133440000	157420000	136370000
RNA polymerase II elongation factor ELL	ELL	1	12	12	7	8	7	8	22.1	68.264	621	1.3727	0.84764	1854000000	90065000	98657000	601090000	1064200000
Serine/threonine-protein kinase PLK1	PLK1	3	16	16	12	10	12	10	31.7	68.254	603	1.3722	0.67403	1691400000	421030000	496620000	444480000	329300000
DNA-(apurinic or apyrimidinic site) lyase 2	APEX2	1	4	4	4	2	4	2	10.6	57.4	518	1.3693	0.71809	224540000	53466000	89708000	43951000	37416000
Kinetochore protein Nuf2	NUF2	6	18	18	16	13	16	13	41.4	54.303	464	1.3688	0.76639	3302300000	885330000	1083900000	789140000	544000000
Mitogen-activated protein kinase kinase kinase 6	MAP3K6	4	6	6	5	3	5	3	8.2	141.65	1280	1.3682	0.62243	136460000	31553000	39566000	42311000	23026000
Vacuolar fusion protein MON1 homolog A	MON1A	4	4	4	4	3	4	3	10.9	44.692	393	1.3678	1.083	127280000	23942000	29002000	36698000	37633000
G-protein coupled receptor-associated sorting protein 2	GPRASP2	2	6	6	5	4	5	4	11	93.772	838	1.3677	0.77975	329360000	74818000	96166000	89760000	68621000
Recombining binding protein suppressor of hairless	RBPJ	22	12	12	9	9	9	9	29	51.876	465	1.3676	0.98504	2217800000	633940000	557430000	530760000	495660000
Serine/arginine-rich splicing factor 9	SRSF9	2	10	9	9	9	8	8	44.3	25.542	221	1.3673	1.0426	2227100000	575420000	741910000	506590000	403210000
Ubiquitin-conjugating enzyme E2 G1;Ubiquitin-conjugating enzyme E2 G1, N-terminally processed	UBE2G1	1	8	8	7	7	7	7	49.4	19.509	170	1.3671	0.87448	2978200000	941190000	682720000	810500000	543830000
MHC class I polypeptide-related sequence A	MICA	8	3	3	2	3	2	3	8.4	37.833	332	1.3664	1.3211	1143700000	222420000	292130000	264360000	364830000
Endothelial protein C receptor	PROCR	1	4	4	4	3	4	3	20.6	26.671	238	1.3664	0.83227	712760000	178410000	208760000	189900000	135700000
Transmembrane protein 263	TMEM263	1	6	6	6	6	6	6	79.3	11.748	116	1.366	0.78036	3194100000	641600000	848270000	993570000	710630000
TSC22 domain family protein 1	TSC22D1	2	5	2	5	5	2	2	44.4	15.68	144	1.365	0.69316	174600000	38897000	46721000	50473000	38514000
Chromodomain-helicase-DNA-binding protein 1	CHD1	5	25	22	16	18	14	15	19.9	196.59	1709	1.365	0.81801	1308800000	260780000	327070000	370050000	350920000
Kinesin-like protein KIFC3	KIFC3	8	6	5	5	5	4	4	9.9	81.371	724	1.3648	1.0088	231620000	60760000	78206000	49250000	43401000
Spindle and kinetochore-associated protein 2	SKA2	2	3	3	3	3	3	3	24.8	14.188	121	1.3632	0.86182	644820000	173590000	205520000	155250000	110460000
YrdC domain-containing protein, mitochondrial	YRDC	1	12	12	11	10	11	10	58.1	29.328	279	1.3611	0.76168	1747400000	432440000	611750000	377780000	325450000
H/ACA ribonucleoprotein complex non-core subunit NAF1	NAF1	3	5	5	3	4	3	4	15.7	41.894	389	1.3601	0.74687	877370000	239800000	246210000	190780000	200570000
Spliceosome-associated protein CWC15 homolog	CWC15	1	3	3	2	3	2	3	20.5	26.624	229	1.3596	0.92476	481490000	106860000	108240000	143150000	123240000
Ribonuclease H1	RNASEH1	1	5	5	4	3	4	3	24.5	32.064	286	1.3582	0.82001	339210000	84254000	115990000	79803000	59159000
WD repeat-containing protein 62	WDR62	4	19	19	15	11	15	11	18.3	165.95	1518	1.3564	0.92037	875200000	251770000	292140000	177180000	154100000
SH3 domain-binding protein 4	SH3BP4	8	35	35	30	27	30	27	49.1	107.49	963	1.3555	0.8284	7134500000	1927700000	2082200000	1744700000	1379900000
WD repeat-containing protein 34	WDR34	1	6	3	5	4	3	3	15.3	57.8	536	1.3551	0.83234	386160000	101150000	131530000	89489000	64003000
Sperm-associated antigen 7	SPAG7	1	5	5	5	5	5	5	30.4	26.034	227	1.3536	0.81664	1567800000	283060000	350290000	528830000	405590000
Neurabin-2	PPP1R9B	1	6	6	4	5	4	5	10.9	89.191	815	1.3501	1.7219	871280000	178010000	202380000	261530000	229350000
Centrosomal protein of 97 kDa	CEP97	4	14	14	9	11	9	11	23	90.309	806	1.3498	0.9228	1017400000	203970000	234950000	333930000	244570000
Beta-1,3-galactosyltransferase 6	B3GALT6	1	4	4	4	3	4	3	12.8	37.137	329	1.3471	0.62799	602050000	146440000	155700000	183280000	116630000
Ceramide glucosyltransferase	UGCG	1	4	4	2	3	2	3	15.2	44.853	394	1.3469	0.63391	260620000	48564000	53746000	98223000	60091000
E3 SUMO-protein ligase NSE2	NSMCE2	6	7	7	6	3	6	3	30.8	27.932	247	1.3468	0.91576	544290000	77169000	110460000	186900000	169760000
TATA element modulatory factor	TMF1	5	12	11	8	7	8	7	14.3	122.84	1093	1.3461	0.99356	401680000	183310000	102330000	66802000	49234000
Cyclin-dependent kinase 17	CDK17	5	10	5	10	6	5	3	22.3	53.533	470	1.3454	0.72318	2687100000	1466600000	1137700000	48642000	34130000
DnaJ homolog subfamily B member 6	DNAJB6	16	11	10	8	9	7	8	40.5	36.087	326	1.3448	0.85279	1080900000	199560000	233120000	334100000	314150000
THO complex subunit 3	THOC3	5	8	8	5	7	5	7	28.6	38.658	350	1.3442	0.77651	1189700000	199660000	245030000	413400000	331570000
MAP7 domain-containing protein 3	MAP7D3	3	5	5	3	3	3	3	7.5	94.674	841	1.3438	0.83775	181060000	36066000	30478000	66287000	48229000
Tyrosine-protein kinase receptor UFO	AXL	5	23	23	19	19	19	19	34.6	98.335	894	1.3432	0.81792	4490100000	978630000	1097000000	1439900000	974610000
Collagen alpha-2(V) chain	COL5A2	1	37	35	30	31	28	30	41.2	144.91	1499	1.3431	0.70761	18644000000	4110000000	4944100000	5836700000	3753400000
T-complex protein 1 subunit alpha	TCP1	3	11	1	11	11	1	1	88.2	14.418	136	1.3406	1.0161	652370000	146940000	173190000	176870000	155370000
Fas apoptotic inhibitory molecule 1	FAIM	4	6	6	5	5	5	5	50.8	20.215	179	1.3405	0.8762	1723100000	542860000	318660000	619970000	241590000
Signal peptidase complex catalytic subunit SEC11C	SEC11L3;SEC11C	2	3	3	3	3	3	3	25	17.404	156	1.3404	0.90069	703930000	192060000	171410000	175350000	165120000
Thioredoxin domain-containing protein 9	TXNDC9	7	10	10	9	7	9	7	50.5	24.539	208	1.3394	0.7763	3351200000	880200000	1115400000	771730000	583830000
Protein CIP2A	KIAA1524	4	33	33	29	26	29	26	37.6	102.18	905	1.3359	0.77884	8654700000	1790200000	2252700000	2641000000	1970700000
Bcl-2-like protein 12	BCL2L12	3	6	6	4	6	4	6	19.2	36.665	333	1.3355	0.81786	474360000	69503000	82311000	159150000	163390000
E3 ubiquitin-protein ligase RNF181	RNF181	4	7	7	6	5	6	5	54.2	17.909	153	1.3352	0.81621	553100000	217780000	202410000	84640000	48260000
Protein KTI12 homolog	KTI12	1	11	11	8	9	8	9	43.8	38.615	354	1.3348	0.83788	1305100000	227290000	315620000	422810000	339420000
Ran guanine nucleotide release factor	RANGRF	5	3	3	3	3	3	3	25.8	20.448	186	1.3334	0.90707	346370000	81592000	90449000	87703000	86626000
Mortality factor 4-like protein 1	MORF4L1	11	11	8	10	9	7	6	43.4	40.028	348	1.3333	0.82142	2069600000	358380000	490640000	570490000	650110000
Riboflavin kinase	RFK	1	9	9	7	4	7	4	79.4	17.623	155	1.3324	0.81106	740930000	239360000	265450000	138620000	97496000
Membrane-associated tyrosine- and threonine-specific cdc2-inhibitory kinase	PKMYT1	4	5	5	3	3	3	3	15.2	54.521	499	1.3322	0.68882	302190000	58361000	77284000	94413000	72133000
E3 ubiquitin-protein ligase UHRF1	UHRF1	3	29	28	25	24	24	23	43.9	89.726	792	1.3313	0.69382	7783100000	1555300000	1994000000	2560700000	1673100000
MORC family CW-type zinc finger protein 3	MORC3	2	15	15	9	13	9	13	19.9	107.24	940	1.3312	0.79913	1101000000	207280000	251710000	358170000	283870000
NTF2-related export protein 1	NXT1	4	3	3	3	3	3	3	30.7	15.847	140	1.3301	0.91428	417480000	108490000	100550000	111490000	96944000
PCNA-associated factor	KIAA0101	4	4	4	3	4	3	4	32.2	12.398	115	1.3293	0.49868	225810000	55223000	72306000	69737000	28539000
Tetratricopeptide repeat protein 7A	TTC7A	7	7	7	5	5	5	5	9.8	92.739	824	1.3266	1.24	319770000	74419000	81426000	69559000	94368000
ATP synthase subunit s-like protein	ATP5SL	6	4	4	4	3	4	3	16.8	37.546	333	1.3264	0.94209	585270000	158980000	208320000	112550000	105410000
Runt-related transcription factor 3	RUNX3	4	8	4	4	7	2	3	25.3	44.355	415	1.3257	1.1006	231780000	50108000	79586000	50012000	52075000
WW domain-containing adapter protein with coiled-coil	WAC	7	8	6	7	7	6	5	24.8	59.504	544	1.3239	0.85011	696520000	173820000	239460000	163680000	119560000
Protein DGCR14	DGCR14	2	8	8	8	6	8	6	25.6	52.567	476	1.3237	0.77384	667300000	206080000	203660000	155620000	101950000
Box C/D snoRNA protein 1	ZNHIT6	2	13	13	10	10	10	10	34.5	53.918	470	1.3237	0.72065	2314700000	404420000	517430000	515310000	877510000
Kinesin-like protein KIF1B	KIF1B	1	39	10	34	32	8	8	38.3	130.36	1153	1.3227	0.82733	1410300000	299730000	382640000	388910000	339070000
Kelch repeat and BTB domain-containing protein 4	KBTBD4	6	6	6	4	4	4	4	17.8	58.143	518	1.3226	0.87846	305510000	60669000	81220000	93733000	69885000
Rab11 family-interacting protein 1	RAB11FIP1	7	8	7	6	6	5	6	9.1	137.19	1283	1.3224	1.0375	1589200000	417070000	356260000	427350000	388520000
Uncharacterized protein C7orf26	C7orf26	2	2	2	1	2	1	2	10.8	39.027	352	1.3212	0.8214	112540000	23187000	36377000	26329000	26643000
Ethanolamine kinase 1	ETNK1	6	5	5	5	3	5	3	14.1	47.597	425	1.321	0.99688	423910000	108790000	111020000	78748000	125360000
Plastin-1	PLS1	8	30	26	27	29	23	25	65.3	70.253	629	1.3209	0.93095	7542600000	1702600000	2106600000	2056200000	1677200000
C1GALT1-specific chaperone 1	C1GALT1C1	1	4	4	4	2	4	2	13.8	36.382	318	1.3199	0.87435	411730000	94622000	105500000	114900000	96712000
Bifunctional UDP-N-acetylglucosamine 2-epimerase/N-acetylmannosamine kinase;UDP-N-acetylglucosamine 2-epimerase (hydrolyzing);N-acetylmannosamine kinase	GNE	7	25	25	21	20	21	20	36.6	79.274	722	1.3187	0.80821	6265600000	1626400000	1944700000	1476800000	1217800000
Chromosome transmission fidelity protein 8 homolog isoform 2	CHTF8	1	4	4	4	3	4	3	10.3	51.391	524	1.3181	0.88506	296520000	84308000	102860000	60232000	49116000
Ankyrin repeat domain-containing protein 39	ANKRD39	1	4	4	4	3	4	3	29	19.651	183	1.3176	0.87321	202680000	47010000	63874000	52328000	39467000
Niban-like protein 1	FAM129B	2	32	17	30	30	17	17	58.4	84.137	746	1.3176	0.83249	30770000000	7282100000	9075300000	8112300000	6300700000
DNA-directed RNA polymerase III subunit RPC3	POLR3C	2	17	17	16	16	16	16	42.9	60.611	534	1.3174	0.90541	3516300000	780930000	994790000	963570000	777050000
Huntingtin-interacting protein 1-related protein	HIP1R	2	32	31	25	29	24	28	36	119.39	1068	1.3157	1.0672	4171500000	888150000	1025000000	1036300000	1222000000
Protein AAR2 homolog	AAR2	2	6	6	5	6	5	6	24.6	45.034	398	1.3155	0.77274	742830000	217900000	162090000	239920000	122930000
Lymphoid-specific helicase	HELLS	11	26	26	23	19	23	19	37.6	93.322	806	1.3154	0.80826	4115300000	979730000	1153300000	1165100000	817230000
Putative WAS protein family homolog 3;WAS protein family homolog 2;WAS protein family homolog 1	WASH3P;WASH2P;WASH1	7	11	5	9	8	4	3	26.3	49.994	463	1.3152	1.2054	930530000	121310000	613670000	91669000	103880000
WD repeat-containing protein 43	WDR43	3	15	15	15	9	15	9	29.4	74.89	677	1.313	0.78028	1835900000	599040000	653300000	368880000	214720000
Nucleolar protein 11	NOL11	2	20	20	14	16	14	16	34.4	81.123	719	1.3122	0.64491	2121800000	563810000	583830000	570370000	403810000
Sperm protein associated with the nucleus on the X chromosome B/F;Sperm protein associated with the nucleus on the X chromosome D;Sperm protein associated with the nucleus on the X chromosome E	SPANXB1;SPANXD;SPANXE	3	6	5	5	6	4	5	75.7	11.826	103	1.3117	0.93437	5656300000	1226600000	1536200000	1513200000	1380200000
TATA-box-binding protein;TATA box-binding protein-like protein 2	TBP;TBPL2	6	4	4	3	3	3	3	18	34.751	316	1.3104	0.91195	404180000	65986000	80149000	153450000	104600000
mRNA turnover protein 4 homolog	MRTO4	1	11	11	10	11	10	11	49	27.56	239	1.3092	0.83736	5492800000	1175400000	1375700000	1682500000	1259200000
Glucocorticoid modulatory element-binding protein 2	GMEB2	2	5	4	5	2	4	2	15.7	51.233	479	1.3078	0.98727	267350000	77004000	77499000	58795000	54055000
Sulfhydryl oxidase 2;Sulfhydryl oxidase	QSOX2	3	22	22	18	17	18	17	41.7	77.528	698	1.3072	0.64678	4697300000	1049900000	1259400000	1178200000	1209900000
CDK5 regulatory subunit-associated protein 2	CDK5RAP2	10	12	12	8	10	8	10	8.6	210.47	1852	1.3069	0.87042	3145300000	885190000	1003900000	675110000	581080000
Clusterin;Clusterin beta chain;Clusterin alpha chain;Clusterin	CLU	11	7	7	6	3	6	3	30.6	37.196	314	1.3061	0.70203	395630000	90043000	103000000	117410000	85175000
WD repeat-containing protein 47	WDR47	8	15	15	12	8	12	8	23.7	98.515	891	1.3056	0.95554	1115100000	232730000	403980000	188560000	289810000
Alpha-catulin	CTNNAL1	5	15	15	8	15	8	15	30.9	80.152	718	1.3055	0.71708	2169500000	380680000	443950000	788430000	556450000
Tight junction protein ZO-2	TJP2	9	46	45	42	34	41	34	49	133.96	1190	1.3054	0.83457	20673000000	5688300000	7863400000	4250400000	2871100000
DNA-directed RNA polymerase III subunit RPC9	CRCP	5	4	4	3	3	3	3	37.2	16.871	148	1.3048	0.8683	440220000	90545000	89358000	153340000	106980000
UDP-N-acetylhexosamine pyrophosphorylase;UDP-N-acetylgalactosamine pyrophosphorylase;UDP-N-acetylglucosamine pyrophosphorylase	UAP1	4	24	22	22	20	20	18	56.2	58.681	521	1.3043	0.74632	7570200000	1634800000	2029700000	2289700000	1616100000
ATPase family AAA domain-containing protein 3B	ATAD3B	7	34	9	33	30	8	7	58	72.572	648	1.3029	0.8903	2404300000	548610000	581520000	742760000	531430000
Uncharacterized protein C9orf78	C9orf78	2	8	8	6	5	6	5	32.2	33.688	289	1.3028	0.84883	654590000	192050000	298950000	91544000	72046000
Drebrin	DBN1	8	30	30	28	29	28	29	53.9	71.428	649	1.3027	0.97626	21195000000	5117900000	6670700000	4878600000	4527300000
Protein SOGA1;N-terminal form;C-terminal 80 kDa form	SOGA1	5	14	13	11	9	10	8	11.8	159.76	1423	1.3021	0.7676	1034600000	438790000	420770000	97792000	77205000
Arginyl-tRNA--protein transferase 1	ATE1	8	6	6	3	5	3	5	17.2	59.031	518	1.3015	1.0025	405470000	17789000	23214000	250260000	114220000
Dimethyladenosine transferase 2, mitochondrial	TFB2M	2	6	6	4	5	4	5	22.2	45.348	396	1.3005	0.78992	266640000	35728000	49895000	106170000	74845000
Geranylgeranyl transferase type-2 subunit beta	RABGGTB	4	13	13	11	12	11	12	47.4	36.924	331	1.299	0.80936	6204600000	1393000000	1654700000	1819300000	1337600000
Na(+)/H(+) exchange regulatory cofactor NHE-RF2	SLC9A3R2	2	13	2	12	13	2	2	44.2	37.413	337	1.2981	0.74388	801720000	177680000	219660000	224210000	180170000
	EIF4G3	1	8	2	6	7	1	2	16.2	67.559	630	1.298	0.93715	265730000	44681000	54232000	89216000	77604000
G1/S-specific cyclin-D3	CCND3	8	3	3	2	3	2	3	9.9	32.519	292	1.298	0.87034	162150000	26396000	30562000	52895000	52298000
DNA-binding protein inhibitor ID-1	ID1	2	3	3	2	2	2	2	22.1	15.586	149	1.2979	0.73184	101850000	24351000	31869000	24656000	20978000
LIM domain kinase 1	LIMK1	5	6	6	3	4	3	4	11.4	75.526	677	1.2979	0.86981	110570000	19684000	22974000	33167000	34744000
Leucine-rich repeat and calponin homology domain-containing protein 4	LRCH4	4	10	10	7	9	7	9	22.5	73.449	683	1.2971	1.0642	1240800000	374510000	272920000	337500000	255820000
Transcription factor IIIB 90 kDa subunit	BRF1	16	4	4	3	3	3	3	8.9	71.118	650	1.2963	0.81048	129950000	27744000	38144000	43501000	20562000
Mortality factor 4-like protein 2	MORF4L2	6	10	7	8	10	5	7	49.7	32.307	288	1.2958	0.65777	1237300000	184840000	340940000	424690000	286830000
Di-N-acetylchitobiase	CTBS	1	5	5	3	2	3	2	22.9	43.759	385	1.2952	0.53438	642040000	183450000	149640000	243120000	65824000
Calretinin	CALB2	5	8	8	4	8	4	8	31.4	31.54	271	1.2952	0.66323	933840000	164610000	203880000	330900000	234450000
Mitogen-activated protein kinase 14	MAPK14	6	17	2	15	17	2	2	60	41.293	360	1.295	0.66444	1937700000	405340000	450290000	670720000	411300000
Isopentenyl-diphosphate Delta-isomerase 1	IDI1	5	11	11	11	9	11	9	62.1	26.319	227	1.2946	0.79686	5107500000	1379100000	1671400000	1141200000	915760000
Nuclear receptor subfamily 2 group C member 1	NR2C1	3	5	5	4	2	4	2	12.3	67.314	603	1.294	1.0613	97945000	30029000	33930000	19055000	14932000
Ankyrin repeat and SOCS box protein 6	ASB6	3	3	3	2	3	2	3	8.8	47.135	421	1.2936	0.72937	189090000	38354000	41497000	64520000	44719000
Protein LTV1 homolog	LTV1	1	16	16	14	11	14	11	41.7	54.854	475	1.2935	1.0104	2703800000	891980000	797770000	552910000	461140000
Glycolipid transfer protein	GLTP	4	8	8	6	8	6	8	53.1	23.85	209	1.2934	0.80869	2441100000	658400000	400190000	906610000	475920000
Mediator of RNA polymerase II transcription subunit 15	MED15	14	9	9	8	8	8	8	16.2	75.926	677	1.293	0.83053	1028200000	275560000	305370000	259510000	187770000
E3 ubiquitin-protein ligase Praja-2	PJA2	3	7	6	6	6	6	5	16.9	76.143	688	1.2929	1.0921	275100000	75753000	85849000	57370000	56129000
Bystin	BYSL	2	20	20	17	20	17	20	53.3	49.601	437	1.2913	0.94713	5224600000	1108600000	1377300000	1489300000	1249400000
Spindle and centriole-associated protein 1	SPICE1	3	9	9	5	7	5	7	13.2	96.263	855	1.2907	0.72223	214040000	50104000	55882000	61682000	46373000
Clustered mitochondria protein homolog	CLUH	4	42	42	36	34	36	34	43.7	146.67	1309	1.2906	0.79166	8647700000	2369000000	2896300000	1951800000	1430700000
Elongator complex protein 4	ELP4	5	7	7	5	5	5	5	17.9	58.832	535	1.2892	0.76127	699450000	108450000	378010000	128920000	84081000
Protein ECT2	ECT2	9	18	18	12	15	12	15	27.1	99.92	882	1.2889	0.80279	1481800000	326070000	308010000	488990000	358750000
Prolyl 3-hydroxylase OGFOD1	OGFOD1	3	22	22	17	20	17	20	50.6	63.245	542	1.288	0.8402	6475000000	1364600000	1774600000	1838300000	1497500000
Cirhin	CIRH1A	3	12	12	12	11	12	11	24.6	76.889	686	1.2878	0.79457	1202100000	313720000	355670000	321190000	211530000
Protein WWC2	WWC2	8	11	11	10	6	10	6	10.9	133.89	1192	1.2878	1.3718	766190000	230810000	373020000	69850000	92506000
Synergin gamma	SYNRG	6	5	5	4	3	4	3	5.1	139.22	1302	1.2877	0.93332	191250000	43817000	67674000	42410000	37351000
DNA-directed RNA polymerase III subunit RPC4	POLR3D	3	9	9	6	6	6	6	32.2	44.395	398	1.2869	0.88501	370850000	122730000	128020000	61283000	58821000
Nuclear fragile X mental retardation-interacting protein 2	NUFIP2	1	14	14	12	10	12	10	31.2	76.12	695	1.2847	0.7709	1872900000	534010000	568180000	424350000	346410000
G patch domain-containing protein 11	GPATCH11	2	6	6	5	5	5	5	22.8	30.198	259	1.2847	0.77407	1229500000	238110000	406580000	344860000	239910000
Zinc finger FYVE domain-containing protein 16	ZFYVE16	3	20	20	18	14	18	14	18.9	168.9	1539	1.2846	0.84738	1698800000	441210000	474200000	426760000	356610000
TBC1 domain family member 25	TBC1D25;OATL1	4	6	6	5	3	5	3	10.5	76.326	688	1.2842	0.88779	477900000	131000000	174680000	96052000	76164000
E3 ISG15--protein ligase HERC5	HERC5	2	9	9	6	9	6	9	9.7	116.85	1024	1.2836	0.93458	495840000	102860000	125160000	142140000	125680000
Collagen alpha-1(VIII) chain;Vastatin	COL8A1	2	3	3	3	3	3	3	5.8	73.462	745	1.283	0.94126	616070000	149720000	176260000	149550000	140540000
Myosin light polypeptide 6	MYL6;PDE6H	5	11	1	11	10	1	1	82.1	16.961	151	1.2829	0.90533	825040000	232710000	286680000	161620000	144040000
Calponin-1	CNN1	3	18	17	17	17	16	16	76.8	33.17	297	1.2829	0.93559	54367000000	12650000000	16054000000	13431000000	12232000000
Transcription factor E2F3	E2F3	2	3	3	2	2	2	2	8	49.161	465	1.2822	0.83183	151910000	42315000	37660000	39291000	32639000
Mitotic spindle assembly checkpoint protein MAD2A	MAD2L1	2	10	10	10	9	10	9	46.8	23.51	205	1.282	0.79431	10937000000	2693400000	3211500000	2899600000	2132400000
Folate transporter 1	SLC19A1	5	7	7	7	4	7	4	12.9	60.033	551	1.2818	1.0202	418970000	118060000	125400000	85297000	90216000
Probable cation-transporting ATPase 13A3	ATP13A3	4	15	15	10	13	10	13	19.6	138.04	1226	1.2817	0.83575	949770000	224470000	322060000	198960000	204280000
Small kinetochore-associated protein	KNSTRN	4	3	3	3	2	3	2	11.5	31.88	286	1.2803	0.78417	514710000	106380000	164270000	152750000	91306000
PMS1 protein homolog 1	PMS1	16	10	10	6	9	6	9	12.5	101.38	893	1.2803	0.90123	963740000	635950000	131990000	107030000	88763000
RNA-binding protein PNO1	PNO1	2	10	10	8	8	8	8	52	27.924	252	1.28	1.0041	2541400000	691920000	853320000	501890000	494230000
Neuroblast differentiation-associated protein AHNAK	AHNAK	10	254	252	229	225	227	224	71.9	629.09	5890	1.2794	1.3681	146440000000	36249000000	41082000000	30589000000	38522000000
Nucleoside diphosphate kinase 7	NME7	4	19	19	15	14	15	14	62.5	42.491	376	1.279	0.78706	4168600000	984160000	1100100000	869850000	1214500000
Ran GTPase-activating protein 1	RANGAP1	6	37	37	36	34	36	34	72.1	63.541	587	1.2779	0.77126	60100000000	15131000000	17678000000	15950000000	11341000000
Protein strawberry notch homolog 1	SBNO1	7	24	24	20	17	20	17	23.3	154.06	1391	1.2775	0.70836	1939300000	530040000	601710000	461310000	346200000
Brain-specific angiogenesis inhibitor 1-associated protein 2	BAIAP2;CCDC43	8	28	28	23	25	23	25	65.9	59.013	534	1.2774	0.87367	10431000000	2622200000	2777400000	2934400000	2096900000
E3 ubiquitin-protein ligase XIAP	XIAP	2	10	10	8	6	8	6	27	56.684	497	1.2752	0.81519	820070000	166850000	194640000	201450000	257130000
MAP kinase-activating death domain protein	MADD	13	5	5	4	3	4	3	3.6	171	1541	1.2747	0.78461	156790000	61024000	54605000	22427000	18739000
Kanadaptin	SLC4A1AP	1	28	28	26	25	26	25	42.7	88.813	796	1.2745	0.77113	6821600000	1501900000	1798600000	2074300000	1446800000
Serine protease 23	PRSS23	3	5	5	4	3	4	3	17	43.001	383	1.2744	0.4289	228910000	64796000	56942000	71820000	35349000
Kinetochore protein NDC80 homolog	NDC80	2	23	23	19	17	19	17	39.1	73.912	642	1.2742	0.73226	4003800000	1016100000	1166700000	861360000	959560000
Kinetochore protein Spc24	SPC24	3	10	10	10	9	10	9	73.6	22.443	197	1.2737	0.82722	2793700000	679300000	791860000	763170000	559390000
Coiled-coil domain-containing protein 85C	CCDC85C	5	7	7	7	5	7	5	23.6	45.209	419	1.2736	0.81827	1238500000	298330000	367700000	330020000	242460000
Short coiled-coil protein	SCOC	5	2	2	2	2	2	2	36.4	13.857	121	1.2734	0.8911	324940000	13769000	21789000	162780000	126600000
Bromodomain adjacent to zinc finger domain protein 1A	BAZ1A	4	34	34	32	29	32	29	28.3	178.7	1556	1.2734	0.83933	5747100000	1565800000	1899300000	1265200000	1016800000
Protein furry homolog-like	FRYL	6	75	61	60	62	48	49	32.5	339.59	3013	1.2731	0.80818	9288900000	2356100000	2670700000	2395800000	1866300000
Aurora kinase A	AURKA	7	13	13	8	13	8	13	41.4	45.809	403	1.2726	0.71645	948260000	133920000	167610000	386910000	259820000
Attractin	ATRN	4	5	5	5	2	5	2	5.2	158.54	1429	1.2725	1.0343	193280000	65567000	87415000	20690000	19607000
Cytokine receptor-like factor 3	CRLF3	2	5	5	4	4	4	4	15.8	49.765	442	1.2721	0.83854	215220000	38117000	37693000	73491000	65919000
Gem-associated protein 6	GEMIN6	3	6	6	5	5	5	5	44.9	18.824	167	1.2718	0.8498	1658100000	210120000	648130000	204050000	595830000
DNA polymerase epsilon subunit 4	POLE4	1	4	4	4	4	4	4	52.1	12.209	117	1.2715	0.75666	1665600000	354170000	400390000	530760000	380330000
PERQ amino acid-rich with GYF domain-containing protein 2	GIGYF2	23	33	33	25	25	25	25	32.4	149.48	1293	1.2704	0.80853	6499600000	1964800000	1683100000	1587700000	1264000000
Disks large-associated protein 5	DLGAP5	6	28	28	20	22	20	22	44.6	95.114	846	1.2703	0.77989	4384100000	868620000	1364100000	1180000000	971400000
DNA-directed RNA polymerase III subunit RPC6	POLR3F	1	4	4	4	3	4	3	15.8	35.684	316	1.2694	0.9379	556260000	276700000	119860000	73019000	86686000
Angio-associated migratory cell protein	AAMP	4	9	9	6	8	6	8	23.9	44.693	415	1.2692	0.90377	1305000000	297070000	302760000	398540000	306650000
Protein FAM111B	FAM111B	2	3	3	2	2	2	2	4.2	84.673	734	1.2689	0.55167	95678000	28668000	20353000	29515000	17142000
Mitochondrial import inner membrane translocase subunit Tim17-A	TIMM17A	1	3	3	3	2	3	2	45.6	18.023	171	1.2684	0.61375	239780000	106150000	82642000	30855000	20135000
Lysine-specific demethylase 6A	KDM6A	17	8	8	8	5	8	5	7.7	154.17	1401	1.2677	0.91914	423650000	110250000	134000000	76920000	102480000
Mediator of RNA polymerase II transcription subunit 11	MED11	1	3	3	3	2	3	2	39.3	13.129	117	1.2676	0.94238	301960000	99039000	88713000	60817000	53389000
DNA polymerase;DNA polymerase epsilon catalytic subunit A	POLE	9	19	19	15	12	15	12	10.3	258.35	2259	1.2666	0.79984	452810000	125360000	135550000	108730000	83167000
Girdin	CCDC88A	5	62	1	52	50	1	1	36.4	216.04	1871	1.2665	0.86471	317740000	45153000	59989000	118400000	94196000
DnaJ homolog subfamily B member 4	DNAJB4	2	13	12	10	13	9	12	44.8	37.806	337	1.2665	0.78944	4331300000	984260000	1191200000	1165400000	990390000
PR domain zinc finger protein 15	PRDM15;ZNF298	8	4	4	3	3	3	3	5	129.58	1141	1.2663	1.5524	182290000	47218000	53757000	43448000	37870000
Zinc phosphodiesterase ELAC protein 2	ELAC2	7	38	38	36	32	36	32	63.3	92.218	826	1.2655	0.7951	19946000000	5698800000	5770100000	5176200000	3301300000
Chromodomain Y-like protein	CDYL	9	9	9	8	8	8	8	21.1	60.608	544	1.2646	0.83879	1252700000	281720000	309620000	380910000	280410000
Phosphatidylinositol 3-kinase regulatory subunit gamma	PIK3R3	6	6	3	6	5	3	2	12.6	59.394	507	1.2643	0.81156	238400000	58941000	69006000	63589000	46866000
Coiled-coil domain-containing protein 115	CCDC115	3	2	2	1	2	1	2	13.9	19.76	180	1.264	1.1038	167910000	36241000	38954000	42829000	49887000
Transforming acidic coiled-coil-containing protein 2	TACC2	13	5	5	4	2	4	2	3.1	296.74	2826	1.2636	1.1971	249500000	73140000	74713000	54028000	47623000
Ribosome biogenesis protein BMS1 homolog	BMS1	1	8	8	7	4	7	4	8.9	145.81	1282	1.2636	0.93859	206480000	73703000	72671000	31120000	28987000
Exportin-6	XPO6	1	16	16	12	13	12	13	17.8	128.88	1125	1.2635	0.82051	1553700000	200080000	247300000	294720000	811570000
Guanine nucleotide-binding protein G(i) subunit alpha-1	GNAI1	4	14	7	13	14	6	7	54.2	40.361	354	1.2628	0.91307	1034500000	160270000	201090000	329840000	343320000
Receptor-type tyrosine-protein phosphatase eta	PTPRJ	3	7	7	6	5	6	5	7.8	145.94	1337	1.2626	1.2202	421640000	179470000	89956000	81245000	70964000
HEAT repeat-containing protein 5B	HEATR5B	3	23	23	22	14	22	14	17.4	224.3	2071	1.2622	0.9255	1405800000	408690000	469850000	295140000	232110000
Putative E3 ubiquitin-protein ligase UBR7	UBR7	9	13	13	11	11	11	11	37.9	47.998	425	1.2619	0.78748	3048200000	755540000	1003500000	760420000	528700000
Glutamine and serine-rich protein 1	QSER1	5	5	5	4	4	4	4	5.2	168	1529	1.2615	0.85524	195260000	49879000	47253000	60814000	37315000
Unconventional myosin-Va	MYO5A	17	55	48	46	47	40	41	33	215.04	1852	1.2612	1.0603	7222000000	1622900000	1888800000	1625100000	2085200000
Rap guanine nucleotide exchange factor 6	RAPGEF6	9	10	9	6	8	5	7	9.1	179.42	1601	1.2609	0.65379	301750000	53203000	68154000	108060000	72331000
Leucine zipper putative tumor suppressor 2	LZTS2	5	9	7	5	8	3	6	16.2	67.276	631	1.2608	0.89975	235580000	46033000	47061000	74681000	67809000
LysM and putative peptidoglycan-binding domain-containing protein 2	LYSMD2	3	5	5	5	3	5	3	25.1	23.463	215	1.2607	0.91009	334800000	117390000	115560000	52052000	49800000
V-type proton ATPase subunit S1	ATP6AP1	5	14	14	12	14	12	14	37.7	52.025	470	1.2605	0.82175	6168900000	1298500000	1552000000	1919800000	1398500000
ADP-ribosylation factor GTPase-activating protein 1	ARFGAP1	14	17	17	14	16	14	16	57.9	44.667	406	1.26	0.86032	7065800000	1416000000	1586400000	2252700000	1810800000
Band 4.1-like protein 5	EPB41L5	7	7	7	6	5	6	5	13.2	77.519	687	1.2594	0.99411	296440000	77802000	94517000	71494000	52622000
Minor histocompatibility protein HA-1;Minor histocompatibility antigen HA-1	HMHA1	5	11	11	6	10	6	10	14	124.61	1136	1.2589	1.081	626430000	149980000	122370000	183730000	170350000
Cyclin-dependent kinase 18	CDK18	8	8	4	7	4	3	2	20.3	54.179	472	1.2586	1.3537	173200000	53896000	52932000	30291000	36077000
Apoptotic chromatin condensation inducer in the nucleus	ACIN1	7	30	30	22	28	22	28	29.1	147.36	1301	1.2584	0.95326	9113700000	2071900000	2455000000	2398300000	2188600000
FAST kinase domain-containing protein 2	FASTKD2	2	19	19	17	14	17	14	36.5	81.462	710	1.2583	0.78146	2605600000	542940000	667120000	765940000	629590000
Collagen alpha-1(XII) chain	COL12A1	7	108	92	102	89	87	75	49.3	333.2	3062	1.2581	0.81642	23050000000	6404200000	7975500000	4796600000	3873300000
Sister chromatid cohesion protein DCC1	DSCC1	1	9	9	8	5	8	5	31.3	44.825	393	1.2579	0.83844	661350000	222930000	196550000	168850000	73013000
Telomerase Cajal body protein 1	WRAP53	4	10	10	7	6	7	6	28.5	59.309	548	1.2578	0.80642	582820000	156170000	172200000	140940000	113520000
Protein AF1q	MLLT11	1	7	7	6	6	6	6	91.1	10.061	90	1.2578	0.9141	1121600000	278820000	321080000	280240000	241490000
Metal-response element-binding transcription factor 2	MTF2	5	7	7	4	5	4	5	18.3	60.664	536	1.2574	0.77848	121070000	29032000	37251000	31944000	22846000
		2	7	1	6	6	1	1	66.2	15.584	139	1.2573	0.92819	605010000	158000000	165670000	172420000	108920000
RNA-binding protein 40	RNPC3	5	6	6	6	3	6	3	14.9	58.487	516	1.2571	1.2773	317510000	84823000	98485000	59744000	74461000
Dual specificity protein kinase TTK	TTK	5	19	19	17	14	17	14	31.5	96.943	856	1.256	0.83862	2451200000	683980000	596760000	629960000	540460000
28S ribosomal protein S28, mitochondrial	MRPS28	6	6	3	5	5	2	2	42.8	20.843	187	1.256	0.88868	1216700000	243680000	206150000	410050000	356810000
NK-tumor recognition protein;Putative peptidyl-prolyl cis-trans isomerase	NKTR	1	6	6	6	3	6	3	6.2	165.67	1462	1.2558	0.75403	203750000	52276000	65262000	44479000	41729000
Ubiquitin-conjugating enzyme E2 R1	CDC34	1	6	6	4	6	4	6	29.2	26.736	236	1.2551	0.78895	766100000	160400000	174500000	247220000	183990000
Kinetochore protein Spc25	SPC25	2	9	9	9	8	9	8	50	26.152	224	1.2547	0.73929	1954800000	422650000	520370000	557500000	454270000
Serine/threonine-protein kinase LATS1	LATS1	3	5	5	4	3	4	3	5	126.87	1130	1.2539	1.1752	165880000	35028000	40789000	44757000	45304000
Chromosome-associated kinesin KIF4A	KIF4A	12	44	43	39	34	38	33	43.3	139.88	1232	1.2539	0.7679	9776000000	2880200000	3448000000	1971600000	1476200000
Cysteine and histidine-rich domain-containing protein 1	CHORDC1	8	20	20	19	18	19	18	72.9	37.489	332	1.2538	0.83301	14722000000	3956100000	4556600000	3480300000	2729500000
Alkylated DNA repair protein alkB homolog 8	ALKBH8	5	5	5	4	4	4	4	11.9	75.208	664	1.2534	1.2831	377900000	59826000	84931000	81940000	151210000
Chromodomain-helicase-DNA-binding protein 8	CHD8	5	42	33	33	31	26	23	21.1	290.52	2581	1.253	0.71771	2409800000	636000000	698050000	604450000	471310000
Protein-methionine sulfoxide oxidase MICAL2	MICAL2	12	34	30	29	30	26	26	46.6	111.65	976	1.253	0.85659	6505400000	1617200000	1975900000	1610600000	1301700000
Selenoprotein K	SELK	3	3	3	3	2	3	2	30.8	10.282	91	1.2524	0.92976	309140000	96837000	74804000	74499000	62999000
Probable ATP-dependent RNA helicase DDX59	DDX59	11	15	15	8	10	8	10	30.5	68.809	619	1.252	0.97801	514080000	126610000	122330000	130450000	134690000
Protein SAAL1	SAAL1	6	11	9	9	9	7	8	31.9	53.557	474	1.2518	0.97059	1242800000	245940000	275170000	378480000	343260000
Ubiquitin carboxyl-terminal hydrolase CYLD	CYLD	3	11	11	8	7	8	7	16.6	107.3	956	1.2516	0.80195	804810000	213660000	175860000	227510000	187770000
DNA polymerase alpha subunit B	POLA2	4	13	13	8	10	8	10	34.6	65.947	598	1.251	0.80717	2102400000	389530000	422140000	735370000	555380000
Reticulon-4;Reticulon	RTN4	3	13	1	13	13	1	1	61.9	40.317	373	1.2504	1.5239	1626300000	478320000	512570000	277450000	357990000
Schwannomin-interacting protein 1	IQCJ-SCHIP1;SCHIP1	10	2	2	2	2	2	2	6.7	49.37	451	1.2497	0.84025	122350000	27874000	35898000	33411000	25167000
NKG2D ligand 2;Retinoic acid early transcript 1G protein;Retinoic acid early transcript 1L protein	ULBP2;RAET1G;RAET1L	5	6	6	5	6	5	6	24.4	27.368	246	1.2494	0.80349	1048600000	244850000	297250000	300190000	206340000
Elongator complex protein 6	ELP6	12	7	7	6	7	6	7	29.8	27.155	242	1.2488	0.81963	679650000	148290000	175210000	188570000	167590000
Proto-oncogene tyrosine-protein kinase Src	SRC	2	11	6	8	8	4	4	24.8	59.834	536	1.2488	0.75256	287470000	72903000	77525000	72268000	64774000
Cell division cycle protein 20 homolog	CDC20	2	3	3	3	2	3	2	6.5	52.109	475	1.2487	0.63993	461170000	170660000	166720000	75715000	48078000
RNA-binding protein Raly	RALY	7	12	12	12	12	12	12	41.8	32.463	306	1.2486	1.0442	7004700000	1812000000	2131500000	1450000000	1611300000
Mitogen-activated protein kinase kinase kinase kinase 3;Mitogen-activated protein kinase kinase kinase kinase	MAP4K3	6	9	8	5	8	5	7	12.4	98.953	873	1.2483	1.0084	275530000	61647000	68629000	80179000	65077000
E3 ubiquitin-protein ligase HERC2	HERC2	3	81	81	57	53	57	53	22.5	527.22	4834	1.2472	0.83942	4500600000	1049100000	1327100000	1136400000	988100000
DNA-directed RNA polymerases I, II, and III subunit RPABC3	POLR2H	6	7	7	6	7	6	7	67.8	16.996	149	1.2461	0.7208	7253200000	1571800000	1731900000	2362500000	1587000000
InaD-like protein	INADL	9	4	4	3	3	3	3	2.5	196.37	1801	1.2456	1.0165	128440000	43159000	46561000	16982000	21733000
CDK5 regulatory subunit-associated protein 1	CDK5RAP1	7	9	9	5	7	5	7	22.3	56.223	497	1.2454	0.84214	501170000	88873000	75979000	193410000	142910000
Protein FAM83D	FAM83D	2	10	10	7	7	7	7	21.4	64.424	585	1.2452	0.64424	702430000	167030000	191030000	195920000	148460000
WD repeat domain phosphoinositide-interacting protein 4	WDR45	12	8	5	8	6	5	3	25.5	36.202	325	1.245	0.98413	450900000	144220000	162690000	78624000	65358000
WD repeat domain phosphoinositide-interacting protein 3	WDR45L;WDR45B	2	7	7	5	7	5	7	28.2	35.175	316	1.2448	0.80413	1765000000	312750000	397010000	582160000	473050000
Glucocorticoid-induced transcript 1 protein	GLCCI1	2	3	3	2	3	2	3	6.8	58.023	547	1.2447	0.99707	263320000	43219000	49884000	88065000	82155000
Elongation factor 2	EEF2	5	64	63	62	60	61	59	74.6	95.337	858	1.2446	0.83395	569850000000	135770000000	167240000000	149460000000	117390000000
tRNA-dihydrouridine(16/17) synthase [NAD(P)(+)]-like	DUS1L	3	6	6	6	3	6	3	24.7	37.321	336	1.2439	0.88888	394680000	103110000	153200000	65179000	73186000
TRAF-type zinc finger domain-containing protein 1	TRAFD1	6	8	8	4	5	4	5	16	64.84	582	1.2438	0.97819	245780000	35228000	46310000	77839000	86399000
Serine/threonine-protein phosphatase 2A 56 kDa regulatory subunit epsilon isoform	PPP2R5E	2	15	9	15	12	9	7	31.8	54.042	462	1.2437	0.88145	2393700000	471690000	516350000	808980000	596700000
Hexokinase-2	HK2	3	43	39	40	38	36	34	57.4	102.38	917	1.2435	0.61472	15729000000	3790800000	4369400000	4898200000	2670200000
Maternal embryonic leucine zipper kinase	MELK	8	11	11	5	8	5	8	22.1	70.15	610	1.2429	0.80585	541980000	137180000	148050000	142810000	113930000
Sodium channel and clathrin linker 1	SCLT1	6	4	4	3	2	3	2	6	80.909	688	1.2423	0.6886	365230000	75425000	85739000	107300000	96765000
Mediator of RNA polymerase II transcription subunit 6	MED6	3	3	3	2	3	2	3	14.1	28.723	249	1.2423	0.98829	201990000	44787000	53150000	55133000	48924000
Protein FAM73B	FAM73B	4	2	2	2	2	2	2	6.1	65.53	593	1.2419	1.4507	75129000	19162000	25395000	13781000	16790000
Methylosome subunit pICln	CLNS1A	4	7	7	6	7	6	7	73.1	18.259	167	1.2417	0.84592	4891300000	1769800000	1060900000	1265000000	795610000
Coenzyme Q-binding protein COQ10 homolog B, mitochondrial	COQ10B	7	3	3	2	3	2	3	16.5	21.337	188	1.2414	0.69917	107280000	23596000	28284000	30677000	24726000
Phospholipid-transporting ATPase ID	ATP8B2	4	11	11	8	6	8	6	12.2	137.44	1209	1.2412	0.61206	419420000	89313000	103820000	116740000	109550000
Intraflagellar transport protein 25 homolog	HSPB11	3	6	6	6	6	6	6	70.8	16.297	144	1.2409	0.80117	12718000000	3065900000	3542100000	3507600000	2602000000
E3 ubiquitin-protein ligase RNF115	RNF115	2	2	2	2	2	2	2	9.2	33.703	304	1.2409	0.84551	170630000	38617000	36590000	60384000	35037000
Zinc finger FYVE domain-containing protein 26	ZFYVE26	5	3	3	2	3	2	3	1.7	248.74	2225	1.2394	1.3071	1108000000	17419000	15467000	532440000	542690000
Ankyrin repeat and SOCS box protein 3	ASB3	4	1	1	1	1	1	1	2.5	48.998	437	1.2391	0.71099	86475000	20500000	22468000	25607000	17900000
Polypeptide N-acetylgalactosaminyltransferase 1;Polypeptide N-acetylgalactosaminyltransferase 1 soluble form	GALNT1	5	10	10	9	4	9	4	24.2	57.379	499	1.2385	0.81667	1021900000	323620000	467110000	138750000	92453000
Probable ATP-dependent RNA helicase DDX10	DDX10	3	17	17	13	15	13	15	26.3	100.89	875	1.2384	0.97404	1713500000	455460000	403190000	503990000	350880000
Protein SGT1	ECD	5	9	9	9	8	9	8	18.5	72.757	644	1.2372	0.84417	816870000	191310000	228370000	213530000	183660000
Fanconi anemia-associated protein of 100 kDa	FAAP100;C17orf70	7	9	9	6	8	6	8	14.9	77.049	730	1.237	0.82359	1854400000	527320000	492320000	387880000	446880000
Ran-binding protein 6	RANBP6	1	22	20	18	18	16	16	25	124.71	1105	1.237	0.60255	1976700000	485760000	645040000	458410000	387470000
KIF1-binding protein	KIAA1279	1	21	21	18	19	18	19	55.6	71.813	621	1.2369	0.81004	5215500000	1214100000	1372200000	1492300000	1136800000
Histone acetyltransferase type B catalytic subunit	HAT1	4	16	16	15	15	15	15	56.6	49.512	419	1.2366	0.80739	13756000000	2933800000	3050500000	4076400000	3695100000
Phosducin-like protein 3	PDCL3	2	14	14	14	13	14	13	75.7	27.614	239	1.2366	0.83736	5867500000	1478000000	1654600000	1527100000	1207700000
Copper homeostasis protein cutC homolog	CUTC	2	4	4	3	3	3	3	22.3	29.341	273	1.2364	0.92706	312110000	105450000	100880000	58257000	47521000
Transcription initiation factor IIB	GTF2B	3	12	12	12	10	12	10	44	34.833	316	1.2362	0.77505	4421300000	1017300000	1151200000	1430100000	822710000
Protein PRRC2B	PRRC2B	9	24	16	19	20	12	14	14.6	242.96	2229	1.2361	0.77956	1318300000	272750000	286630000	436850000	322100000
Protein HIRA	HIRA	5	5	5	3	4	3	4	9.4	107.03	973	1.2359	0.87139	278170000	47150000	114780000	44323000	71918000
Cyclin-dependent kinase inhibitor 2A, isoforms 1/2/3	CDKN2A	5	5	3	5	5	3	3	54.5	16.532	156	1.2358	0.76255	3982000000	937140000	1071000000	1138600000	835240000
DNA-directed RNA polymerase III subunit RPC7-like	POLR3GL	2	3	3	2	2	2	2	17.9	22.638	195	1.2355	0.80242	207900000	45694000	46787000	65890000	49532000
DNA-directed RNA polymerase III subunit RPC2	POLR3B	4	9	9	5	9	5	9	9.6	121.12	1075	1.2351	0.8691	526900000	75365000	87938000	200550000	163050000
Lysine-specific demethylase 5C	KDM5C	14	38	34	31	28	27	27	32.1	175.38	1557	1.2347	0.73413	3427200000	787820000	905400000	959910000	774080000
Peroxisomal membrane protein PEX13	PEX13	4	9	9	8	5	8	5	27.3	44.129	403	1.2346	0.78644	950470000	225630000	283600000	253460000	187780000
Regulator of G-protein signaling 10	RGS10	3	4	4	4	4	4	4	29.9	19.608	167	1.2346	0.91079	285310000	74027000	78830000	70555000	61896000
Alpha-1,6-mannosylglycoprotein 6-beta-N-acetylglucosaminyltransferase A	MGAT5	1	7	7	7	6	7	6	10.3	84.542	741	1.2344	0.91762	291160000	68864000	80649000	78442000	63203000
tRNA-splicing endonuclease subunit Sen2	TSEN2	7	5	5	4	2	4	2	18	43.174	378	1.2343	0.76719	256280000	92114000	94855000	39796000	29517000
Occludin	OCLN	4	8	8	6	6	6	6	23.2	59.143	522	1.2338	1.273	726760000	184410000	182640000	165500000	194210000
A-kinase anchor protein 13	AKAP13	12	54	54	43	45	43	45	29.3	307.55	2813	1.2336	0.8105	6462800000	1491200000	1756800000	1695500000	1519200000
Kelch repeat and BTB domain-containing protein 6	KBTBD6	2	15	7	13	14	7	7	31.6	76.137	674	1.2333	0.82535	940320000	245460000	255920000	257480000	181460000
Pericentriolar material 1 protein	PCM1	12	6	6	3	6	3	6	3.7	199.85	1769	1.2325	0.97228	756360000	154810000	137780000	253680000	210090000
Lysine-specific demethylase 4B	KDM4B	3	10	10	7	5	7	5	12.1	126.08	1130	1.2325	0.72273	250610000	60448000	68364000	68281000	53513000
GPN-loop GTPase 1	GPN1	5	9	9	7	7	7	7	36.1	41.74	374	1.2324	0.88828	2149700000	545300000	493280000	579090000	532060000
DNA mismatch repair protein Mlh1	MLH1	15	18	18	14	12	14	12	27.8	84.6	756	1.2321	0.92009	1754800000	433880000	613870000	357740000	349270000
BCL2/adenovirus E1B 19 kDa protein-interacting protein 2	BNIP2	8	4	4	3	4	3	4	13.1	36.017	314	1.232	1.4335	384190000	69899000	93379000	92776000	128130000
Epidermal growth factor receptor kinase substrate 8-like protein 2	EPS8L2	7	4	4	4	3	4	3	8.1	80.62	715	1.2319	0.95913	4190000000	1007200000	1127200000	1120700000	934850000
Microtubule-associated protein 1A;MAP1A heavy chain;MAP1 light chain LC2	MAP1A	4	88	87	83	71	82	70	42.1	331.25	3041	1.2317	0.81745	30625000000	8051900000	8956000000	7520100000	6097200000
DnaJ homolog subfamily A member 1	DNAJA1	3	14	14	10	13	10	13	47.4	44.868	397	1.2314	0.81359	14370000000	2514600000	3049900000	4815500000	3990400000
Influenza virus NS1A-binding protein	IVNS1ABP	3	8	8	6	8	6	8	22.3	71.729	642	1.2307	0.94841	1096600000	234500000	228970000	365300000	267790000
Mucosa-associated lymphoid tissue lymphoma translocation protein 1	MALT1	2	25	25	16	22	16	22	39.8	92.271	824	1.2307	0.87587	2710100000	456200000	677800000	829270000	746860000
Cyclin-G-associated kinase	GAK	10	26	26	23	20	23	20	25.9	143.19	1311	1.2303	0.86563	5520700000	1179800000	1515400000	1582400000	1243100000
Glutaredoxin-3	GLRX3	1	16	16	15	14	15	14	62.4	37.432	335	1.2301	0.83735	18930000000	4312400000	4455200000	5952400000	4209700000
Histone-lysine N-methyltransferase SETDB1	SETDB1	7	12	12	11	8	11	8	11.2	143	1290	1.2299	0.97562	2103100000	594870000	610220000	461800000	436250000
Basic leucine zipper and W2 domain-containing protein 2	BZW2	9	21	20	18	18	17	17	52.5	46.913	408	1.2295	0.93055	8405400000	2159700000	2394300000	2108900000	1742500000
Striatin-interacting protein 2	STRIP2	2	13	9	12	11	8	7	18.9	95.358	834	1.2291	0.86249	484970000	128540000	141120000	133180000	82130000
Tubulin beta-4B chain	TUBB4B	3	29	1	27	28	1	1	75.7	49.83	445	1.2285	0.93143	14774000000	3272200000	3844700000	4248600000	3408000000
Spindle and kinetochore-associated protein 3	SKA3	5	9	9	7	7	7	7	28.6	46.359	412	1.2284	0.80944	812320000	136090000	141960000	278690000	255580000
Mediator of RNA polymerase II transcription subunit 27	MED27	2	7	7	7	5	7	5	31.5	35.431	311	1.2281	1.0124	889460000	260400000	266540000	192290000	170230000
Transcription factor 12	TCF12	9	3	3	2	2	2	2	6.6	71.855	666	1.2277	0.75632	132310000	44040000	44978000	27688000	15609000
Rho-related BTB domain-containing protein 3	RHOBTB3	4	4	4	1	3	1	3	8.7	69.413	611	1.2276	1.1687	92962000	11327000	12178000	32577000	36881000
C2 domain-containing protein 2	C2CD2	4	16	16	13	15	13	15	37	75.016	691	1.2274	0.76657	2321100000	534510000	612330000	708750000	465480000
Cation transport regulator-like protein 2	CHAC2	1	10	10	10	10	10	10	57.6	20.874	184	1.2272	0.81269	2896100000	698680000	719240000	810540000	667660000
E3 SUMO-protein ligase PIAS1	PIAS1	3	8	7	4	7	3	6	18.1	71.835	651	1.2271	0.7022	292760000	86351000	68984000	78966000	58457000
Mpv17-like protein 2	MPV17L2	3	5	5	5	5	5	5	37	20.353	181	1.2267	0.8119	958380000	237090000	266370000	258970000	195960000
Tubulin alpha-4A chain	TUBA4A	6	30	6	27	28	5	6	73.4	48.328	433	1.2262	0.84054	56206000000	12940000000	15674000000	15668000000	11923000000
La-related protein 4	LARP4	15	18	18	15	15	15	15	30.9	80.595	724	1.2262	0.77026	4792700000	924830000	1364400000	1281200000	1222300000
Melanoma-associated antigen C2	MAGEC2	1	10	8	9	10	7	8	28.4	41.162	373	1.226	0.8616	3037300000	725270000	739250000	875280000	697520000
Schlafen family member 11	SLFN11	6	19	18	14	18	13	17	27.9	102.83	901	1.2259	0.87919	2555600000	376680000	663540000	615690000	899640000
Activating signal cointegrator 1 complex subunit 3	ASCC3	4	82	82	70	67	70	67	51.2	251.46	2202	1.2258	0.87176	11612000000	3109100000	3457000000	2758300000	2287100000
RWD domain-containing protein 1	RWDD1	5	4	4	4	3	4	3	25.1	27.939	243	1.2257	0.96691	797010000	193220000	207420000	201660000	194710000
Protein EFR3 homolog A	EFR3A	9	19	19	13	18	13	18	33.1	92.923	821	1.2256	1.0275	2561500000	544170000	570580000	826530000	620200000
Activator of 90 kDa heat shock protein ATPase homolog 1	AHSA1	8	18	18	18	18	18	18	71.6	38.274	338	1.2256	0.86528	25656000000	6299900000	7316400000	6748000000	5291500000
Eukaryotic initiation factor 4A-III;Eukaryotic initiation factor 4A-III, N-terminally processed	EIF4A3	1	29	24	28	28	23	23	75.7	46.871	411	1.2255	0.85808	52263000000	12383000000	14192000000	14366000000	11322000000
Trafficking protein particle complex subunit 4	TRAPPC4	7	14	14	13	11	13	11	65.8	24.34	219	1.225	0.9005	2200000000	539420000	644230000	562970000	453350000
Serine palmitoyltransferase 2	SPTLC2	2	15	15	14	11	14	11	35.2	62.924	562	1.2248	0.87419	1989200000	586940000	630180000	432510000	339520000
Uncharacterized protein C1orf109	C1orf109	2	4	4	4	4	4	4	26.6	23.373	203	1.2246	1.0049	305250000	72663000	80423000	77844000	74321000
60S ribosomal protein L36a	RPL36A;RPL36A-HNRNPH2	3	8	2	6	7	2	1	46.2	12.441	106	1.2246	1.2787	395210000	149280000	127580000	54331000	64019000
Fatty acid synthase;[Acyl-carrier-protein] S-acetyltransferase;[Acyl-carrier-protein] S-malonyltransferase;3-oxoacyl-[acyl-carrier-protein] synthase;3-oxoacyl-[acyl-carrier-protein] reductase;3-hydroxyacyl-[acyl-carrier-protein] dehydratase;Enoyl-[acyl-carrier-protein] reductase;Oleoyl-[acyl-carrier-protein] hydrolase	FASN	1	136	89	130	128	84	82	69.6	273.42	2511	1.2234	0.81438	365370000000	88507000000	100830000000	99588000000	76446000000
Zinc finger protein 24	ZNF24	2	5	5	3	4	3	4	14.9	42.155	368	1.2231	0.78579	359740000	52929000	72344000	127230000	107230000
E3 ubiquitin-protein ligase UBR3	UBR3	6	30	30	24	23	24	23	21.4	216.03	1917	1.2225	0.90626	1528600000	388700000	429070000	357350000	353450000
Chondroitin sulfate synthase 1	CHSY1	3	11	11	8	9	8	9	18.5	91.783	802	1.2222	0.59245	411430000	82721000	110170000	107680000	110860000
Activating transcription factor 7-interacting protein 1	ATF7IP	18	11	11	11	5	11	5	17.3	118.65	1105	1.2216	0.69058	551800000	203740000	204850000	89409000	53803000
Transmembrane protein 201	TMEM201	5	11	11	9	9	9	9	19.5	69.709	642	1.2214	0.98875	2442900000	573340000	691940000	605710000	571940000
Serine/threonine-protein kinase Nek7	NEK7	14	11	11	8	9	8	9	47	34.551	302	1.221	0.74464	1785800000	361410000	401100000	585480000	437820000
GTP-binding protein SAR1b	SAR1B	4	12	1	11	12	1	1	75.3	22.41	198	1.2203	0.53991	454870000	106040000	98056000	148490000	102280000
6-pyruvoyl tetrahydrobiopterin synthase	PTS	4	4	4	4	3	4	3	37.2	16.386	145	1.2201	0.94325	773590000	229150000	281630000	142530000	120290000
45 kDa calcium-binding protein	SDF4	8	15	15	14	15	14	15	60.2	41.806	362	1.22	0.81312	11302000000	2487600000	2841700000	3422300000	2550700000
Torsin-1A-interacting protein 2, isoform IFRG15	TOR1AIP2	1	2	2	2	2	2	2	25.2	15.347	131	1.2195	0.76784	183470000	39460000	44285000	56704000	43020000
Poly(rC)-binding protein 4	PCBP4	12	7	6	7	4	6	3	29.7	38.833	377	1.2193	0.95974	682530000	257540000	215110000	110500000	99380000
E3 ubiquitin-protein ligase MIB2	MIB2	20	11	11	8	8	8	8	19.7	99.495	919	1.2191	0.96342	522650000	147300000	149060000	126080000	100220000
Mediator of RNA polymerase II transcription subunit 21	MED21	2	2	2	2	2	2	2	21.4	17.278	159	1.2189	1.0171	231390000	47837000	51212000	65485000	66860000
U3 small nucleolar ribonucleoprotein protein IMP3	IMP3	1	7	7	5	6	5	6	41.8	21.85	184	1.2184	0.79982	831870000	170660000	185970000	268350000	206890000
Ubiquitin carboxyl-terminal hydrolase 10	USP10	3	22	22	18	21	18	21	37.1	87.133	798	1.2183	0.82168	8506200000	2001400000	2191700000	2517000000	1796200000
Ubiquitin carboxyl-terminal hydrolase 13	USP13	2	30	28	25	26	23	24	46.6	97.326	863	1.218	0.85354	7601800000	1410000000	1615700000	1790300000	2785700000
Myeloid leukemia factor 2	MLF2	4	5	5	5	5	5	5	30.2	28.147	248	1.218	0.90581	1123600000	235980000	297920000	302120000	287550000
CD44 antigen	CD44	29	8	8	8	7	8	7	46.5	20.228	185	1.2175	0.92346	8314000000	2107400000	2318500000	2130300000	1757800000
Ras-specific guanine nucleotide-releasing factor RalGPS2	RALGPS2	2	6	6	2	6	2	6	12	65.166	583	1.2175	0.79704	364350000	26586000	41155000	172840000	123770000
Up-regulator of cell proliferation	URGCP	7	21	21	17	19	17	19	29.5	104.05	922	1.2173	0.92419	1805600000	531870000	524050000	393350000	356310000
Guanine nucleotide-binding protein G(k) subunit alpha	GNAI3	1	14	8	14	13	8	7	57.1	40.532	354	1.2169	0.84367	3806800000	859920000	1233200000	874970000	838630000
Mitogen-activated protein kinase kinase kinase 2	MAP3K2	2	16	11	12	14	8	9	36.3	69.74	619	1.2168	1.0007	851530000	140450000	242620000	211070000	257390000
Survival motor neuron protein	SMN1	7	8	8	6	7	6	7	39.1	31.689	294	1.2168	0.90843	1737500000	412090000	447380000	480910000	397120000
Protein FAM118B	FAM118B	5	5	5	5	3	5	3	17.6	39.136	347	1.2167	0.93767	576950000	170960000	197240000	102880000	105870000
5-AMP-activated protein kinase subunit gamma-2	PRKAG2	8	7	3	4	6	2	2	19.1	50.179	444	1.2165	1.119	272530000	55898000	49120000	80207000	87304000
RNA-binding protein NOB1	NOB1	1	8	8	8	6	8	6	23.3	46.674	412	1.2157	1.0309	3284300000	1300900000	689240000	772860000	521260000
Tetratricopeptide repeat protein 12	TTC12	4	5	5	5	3	5	3	7.4	78.755	705	1.2156	0.98656	256230000	69187000	67359000	49132000	70551000
Nucleolar protein 14	NOP14	4	8	8	5	6	5	6	12.3	97.667	857	1.2156	1.0379	564510000	98203000	112050000	186090000	168160000
F-box only protein 5	FBXO5	2	4	4	4	2	4	2	11.7	45.352	401	1.2155	1.098	110280000	32586000	35213000	21739000	20745000
Protein FAM188A	FAM188A	2	5	5	5	2	5	2	23.6	49.724	445	1.2152	1.1888	377480000	102620000	122590000	60808000	91465000
TAF6-like RNA polymerase II p300/CBP-associated factor-associated factor 65 kDa subunit 6L	TAF6L	2	8	8	6	6	6	6	19.8	67.814	622	1.2151	0.67915	368210000	82611000	125290000	100120000	60197000
Anamorsin	CIAPIN1	3	13	13	12	12	12	12	51.3	33.582	312	1.2149	0.80643	6270300000	1332700000	1406800000	1993300000	1537500000
Golgin subfamily A member 4	GOLGA4	9	64	63	49	53	49	52	33.7	260.32	2223	1.2148	0.87272	8469300000	1899500000	1828000000	2456800000	2285000000
DNA replication complex GINS protein SLD5;DNA replication complex GINS protein SLD5, N-terminally processed	GINS4	4	10	10	8	10	8	10	57.8	26.047	223	1.2148	0.8014	1461700000	325080000	325990000	459290000	351390000
ORM1-like protein 2	ORMDL2	3	5	3	5	5	3	3	47.1	17.363	153	1.2148	0.77008	502800000	127020000	137660000	144750000	93356000
Baculoviral IAP repeat-containing protein 6	BIRC6	3	93	93	73	70	73	70	28.6	530.25	4857	1.2147	0.9315	10418000000	2800300000	2845200000	2572600000	2200000000
Ribose-phosphate pyrophosphokinase 1	PRPS1	5	16	8	15	15	7	8	59.7	34.834	318	1.2146	0.89235	13873000000	2696400000	2901900000	4779500000	3495500000
UV excision repair protein RAD23 homolog A	RAD23A	2	13	11	9	10	7	8	59.5	39.609	363	1.2145	0.90666	802600000	183140000	188220000	231660000	199570000
Condensin complex subunit 1	NCAPD2	7	61	61	60	53	60	53	60.2	157.18	1401	1.2143	0.84081	26791000000	8180100000	9226000000	5231700000	4153300000
Armadillo repeat-containing protein 5	ARMC5	6	5	5	5	3	5	3	6.8	101.01	967	1.2142	0.68978	168800000	51588000	55059000	34766000	27389000
Mitogen-activated protein kinase kinase kinase MLT	ZAK	5	12	12	11	8	11	8	34.3	51.582	455	1.2141	0.92288	1878100000	493950000	562220000	457630000	364300000
Chondroitin sulfate glucuronyltransferase	CHPF2	5	13	13	10	8	10	8	20.7	85.146	764	1.2133	0.87418	759470000	210290000	252970000	162280000	133930000
Zinc finger MYM-type protein 4	ZMYM4	4	17	16	11	15	11	14	14.9	169.24	1516	1.2123	0.95802	1413500000	336480000	404030000	359540000	313390000
Heat shock protein HSP 90-beta	HSP90AB1	5	60	19	59	57	19	18	72.1	83.263	724	1.212	0.84133	369520000000	86339000000	101970000000	100720000000	80492000000
Actin-binding protein anillin	ANLN	4	42	42	37	28	37	28	43.7	124.2	1124	1.212	0.76576	8951000000	2531300000	2371000000	2450900000	1597900000
Ceramide-1-phosphate transfer protein	CPTP	1	6	6	6	5	6	5	36.9	24.365	214	1.2119	0.80908	813750000	206110000	209660000	226810000	171160000
Exosome complex component RRP45	EXOSC9	9	10	10	10	8	10	8	33.3	48.948	439	1.2118	0.8676	4101200000	1065200000	1114300000	1074300000	847370000
Zinc finger protein 36, C3H1 type-like 2	ZFP36L2	1	4	3	4	4	3	3	11.9	51.062	494	1.2115	0.81111	173380000	35765000	41258000	51806000	44551000
ETS-related transcription factor Elf-2	ELF2	8	7	7	5	5	5	5	29.8	42.537	396	1.2112	1.0207	168670000	29756000	26890000	53890000	58130000
Exosome complex component RRP41	EXOSC4	3	8	8	7	6	7	6	36.7	26.383	245	1.2108	0.90998	4934400000	1270600000	1345000000	1213100000	1105700000
STE20-related kinase adapter protein alpha	STRADA	5	5	5	2	5	2	5	23.7	33.277	299	1.2101	0.90861	269450000	25204000	33226000	109620000	101400000
Histone chaperone ASF1B	ASF1B	1	8	7	8	6	7	5	68.8	22.433	202	1.21	0.65117	1716900000	360020000	499410000	532460000	324990000
Coiled-coil domain-containing protein 149	CCDC149	7	4	4	3	3	3	3	13.2	50.385	453	1.2099	0.71396	114050000	40572000	36033000	20900000	16549000
Cyclin-dependent kinase 7	CDK7	10	10	10	7	9	7	9	37.6	39.038	346	1.2098	0.87663	1780600000	393550000	451880000	533100000	402040000
Round spermatid basic protein 1	RSBN1	3	10	9	8	8	7	8	15.7	90.071	802	1.2089	0.77929	790200000	245810000	304460000	123800000	116120000
Protein diaphanous homolog 3	DIAPH3	14	47	47	43	39	43	39	48.2	136.88	1193	1.2089	0.91144	8775700000	2178300000	2268500000	2365100000	1963700000
Kinesin-like protein KIF1B	KIF1B	4	49	18	41	42	13	17	34.4	199.26	1770	1.2085	0.93991	2134200000	587320000	517430000	567530000	461880000
Thioredoxin domain-containing protein 16	TXNDC16	1	4	4	4	2	4	2	4.5	93.571	825	1.2081	0.81367	105430000	38317000	38201000	17105000	11809000
E2/E3 hybrid ubiquitin-protein ligase UBE2O	UBE2O	1	43	43	39	37	39	37	43.7	141.29	1292	1.2081	0.81557	23197000000	5588600000	6596500000	6140600000	4871200000
Basic leucine zipper and W2 domain-containing protein 1	BZW1	8	25	24	24	18	23	17	67.3	48.043	419	1.208	0.84402	26176000000	7343300000	7795600000	6404900000	4632600000
Iron-sulfur cluster assembly 1 homolog, mitochondrial	ISCA1	3	6	6	6	6	6	6	44.2	14.179	129	1.2078	0.83653	983640000	236430000	251860000	278610000	216740000
Heat shock protein beta-8	HSPB8	1	8	5	6	5	3	4	53.6	21.604	196	1.2077	0.78616	649250000	141390000	149870000	201990000	155990000
Transcription termination factor 3, mitochondrial	MTERF3	5	3	3	3	2	3	2	11.5	34.358	296	1.2076	1.4488	353520000	68861000	116250000	67158000	101250000
Zinc fingers and homeoboxes protein 3	ZHX3	6	9	9	3	7	3	7	15.7	104.66	956	1.2072	0.74019	288010000	45129000	33882000	112900000	96101000
Cyclin-dependent kinase 1	CDK1	3	20	18	20	20	18	18	79.8	34.095	297	1.207	0.79365	19753000000	5117000000	5305100000	5435400000	3895200000
GPN-loop GTPase 3	GPN3	6	4	4	4	3	4	3	24.3	32.761	284	1.2069	1.3088	592480000	152080000	178270000	115700000	146430000
Melanoma-associated antigen D1	MAGED1	2	16	14	15	15	13	13	25.4	86.16	778	1.2067	0.91274	3800000000	893330000	1002200000	1086900000	817540000
Translationally-controlled tumor protein	TPT1	6	11	11	10	11	10	11	58.7	19.595	172	1.2063	0.79144	65120000000	14920000000	16900000000	19108000000	14193000000
Microtubule-associated protein RP/EB family member 2	MAPRE2	5	10	8	9	9	7	7	41.2	32.236	284	1.2063	0.79615	2005600000	463000000	474150000	554700000	513750000
Casein kinase I isoform alpha;Casein kinase I isoform alpha-like	CSNK1A1;CSNK1A1L	9	12	12	11	12	11	12	43	38.914	337	1.2061	0.8733	4434100000	955490000	1087900000	1315200000	1075500000
E3 ubiquitin-protein ligase HECTD1	HECTD1	5	71	71	63	59	63	59	35.5	289.38	2610	1.2058	0.83631	12983000000	3299400000	3459500000	3540000000	2683700000
DNA-directed RNA polymerase II subunit RPB11-b1;DNA-directed RNA polymerase II subunit RPB11-a;DNA-directed RNA polymerase II subunit RPB11-b2	POLR2J1;POLR2J3;POLR2J2;POLR2J	14	5	5	5	3	5	3	41.7	14.131	127	1.2058	0.8897	445230000	116520000	127960000	104420000	96335000
HAUS augmin-like complex subunit 4	HAUS4	12	7	7	5	6	5	6	21.2	42.399	363	1.2056	0.93865	615210000	82240000	124970000	190390000	217600000
Phosphatidylinositol 4-kinase beta	PI4KB	10	24	24	20	20	20	20	37.2	89.806	801	1.2056	0.86034	5066800000	1253900000	1620900000	992100000	1199900000
tRNA pseudouridine(38/39) synthase;tRNA pseudouridine synthase	PUS3	3	8	8	8	6	8	6	21.4	55.647	481	1.2054	0.81757	759500000	210310000	235020000	187780000	126380000
F-box only protein 42	FBXO42	1	8	8	6	7	6	7	13.9	77.838	717	1.2051	0.78219	915900000	161460000	172970000	330130000	251340000
UDP-N-acetylglucosamine--peptide N-acetylglucosaminyltransferase 110 kDa subunit	OGT	2	39	3	37	34	3	2	45.4	116.92	1046	1.205	0.99429	936410000	251690000	285750000	213070000	185910000
Kinesin-like protein KIF20A	KIF20A	5	22	22	21	15	21	15	34.2	100.28	890	1.205	0.72324	1776900000	491090000	510040000	435520000	340210000
Ubiquitin-conjugating enzyme E2 G2	UBE2G2	2	5	5	5	4	5	4	56.9	15.614	137	1.2046	0.80558	3582900000	902690000	990560000	987940000	701730000
Protein SMG5	SMG5	2	5	5	3	3	3	3	5.6	113.93	1016	1.2045	0.76558	247790000	57365000	59925000	77310000	53186000
F-box only protein 30	FBXO30	1	7	7	6	6	6	6	11.5	82.303	745	1.2041	1.1408	787510000	144590000	367660000	130220000	145040000
Structural maintenance of chromosomes protein 4;Structural maintenance of chromosomes protein	SMC4	12	58	58	54	49	54	49	52.5	147.18	1288	1.2037	0.88506	31658000000	9206700000	9988300000	6790400000	5672300000
ER degradation-enhancing alpha-mannosidase-like protein 3	EDEM3	3	13	13	9	9	9	9	17.7	102	905	1.2035	0.80101	6240700000	181660000	2760700000	168040000	3130300000
Mitochondrial ribonuclease P protein 3	KIAA0391	5	14	14	13	12	13	12	30.5	65.485	567	1.2034	0.77767	1690200000	453810000	486600000	426220000	323560000
Transcription initiation factor IIE subunit beta	GTF2E2	3	10	10	9	8	9	8	46.7	33.043	291	1.2026	0.90468	1807800000	411990000	464420000	493000000	438370000
T-complex protein 1 subunit beta	CCT2	4	42	42	41	40	41	40	85.2	57.488	535	1.2019	0.90728	269700000000	64433000000	72710000000	72728000000	59831000000
EH domain-containing protein 2	EHD2	7	31	28	31	31	28	28	74.4	61.161	543	1.2016	0.80735	28533000000	6837100000	7722300000	7947300000	6026200000
Polyadenylate-binding protein 1	PABPC1	23	37	22	34	37	21	22	66.8	70.67	636	1.2015	0.86159	46871000000	11301000000	13276000000	12426000000	9868500000
ATP-dependent DNA helicase Q4	RECQL4	3	7	7	5	4	5	4	10.7	132.95	1207	1.2001	0.93807	268920000	95210000	87225000	45520000	40965000
Nuclear speckle splicing regulatory protein 1	NSRP1	2	4	4	3	4	3	4	9.4	58.71	489	1.1999	0.8576	504280000	108870000	113880000	166690000	114840000
Dual specificity protein kinase CLK2	CLK2	4	3	3	2	2	2	2	7.2	59.874	497	1.1995	1.0356	319930000	34595000	28656000	122320000	134360000
A-kinase anchor protein 9	AKAP9	11	119	119	99	78	99	78	38	452.98	3907	1.1994	0.91461	10742000000	2833500000	3060300000	2086900000	2761700000
Ras-related protein Rab-8B	RAB8B	3	7	3	7	7	3	3	35.3	23.584	207	1.1993	0.84529	1531200000	395920000	394120000	407370000	333760000
Spermatogenesis-associated serine-rich protein 2	SPATS2	6	11	11	9	9	9	9	31.4	59.544	545	1.1992	0.86839	1238800000	284830000	410220000	305340000	238380000
Protein zyg-11 homolog B	ZYG11B	4	14	14	12	11	12	11	25.5	83.92	744	1.1991	0.80432	1814100000	502780000	568220000	397920000	345130000
DNA ligase 4	LIG4	1	12	12	10	9	10	9	18.1	103.97	911	1.1991	0.88176	804580000	196540000	192100000	231690000	184240000
Protein kinase C epsilon type	PRKCE	5	5	5	4	3	4	3	6.5	83.673	737	1.1991	0.98083	2977700000	812080000	826460000	612800000	726390000
Caprin-1	CAPRIN1	6	18	18	17	15	17	15	40.2	76.861	694	1.1989	0.91476	19841000000	4943900000	5483400000	5335600000	4077900000
Protein SDE2 homolog	SDE2	4	7	7	6	5	6	5	20.5	48.527	439	1.1988	0.82155	625950000	173340000	197950000	150950000	103710000
Telomere-associated protein RIF1	RIF1	4	43	43	36	29	36	29	23.7	271.69	2446	1.1981	0.8451	3618000000	1004300000	1084800000	878910000	650000000
B-cell lymphoma/leukemia 10	BCL10	1	7	7	7	6	7	6	39.5	26.251	233	1.1979	0.75161	2546100000	582000000	703950000	734190000	525960000
Protein FAM207A	FAM207A	3	7	7	6	6	6	6	42.3	23.944	215	1.1979	0.81256	2342300000	403040000	780940000	353740000	804580000
MAD2L1-binding protein	MAD2L1BP	2	2	2	2	2	2	2	12.4	31.051	274	1.1976	0.81849	236370000	58404000	66403000	68546000	43020000
E3 ubiquitin-protein ligase BRE1B	RNF40	6	28	15	21	23	11	13	36.7	113.65	1001	1.1972	0.77441	1788900000	382370000	417140000	598380000	391050000
Ubiquitin carboxyl-terminal hydrolase 32	USP32	5	17	17	16	12	16	12	15.7	181.65	1604	1.1972	0.93644	1327200000	356030000	422680000	299150000	249360000
Thioredoxin-like protein 1	TXNL1	2	17	17	17	16	17	16	74	32.251	289	1.1971	0.911	15844000000	3820400000	4053100000	4688000000	3282200000
Probable helicase senataxin	SETX	5	23	23	19	14	19	14	9.5	299.42	2644	1.197	1.0209	11446000000	172310000	279150000	5482500000	5511900000
Protein arginine N-methyltransferase 1	PRMT1	15	30	30	28	30	28	30	83.9	40.548	353	1.1969	0.91017	49489000000	12312000000	13229000000	13069000000	10878000000
Dymeclin	DYM	3	6	6	5	6	5	6	8.1	75.935	669	1.1965	0.93056	1241400000	136720000	161360000	125500000	817850000
Wee1-like protein kinase	WEE1	3	1	1	1	1	1	1	6.5	24.037	214	1.1963	0.72625	65339000	19298000	15124000	17833000	13083000
C-Myc-binding protein	MYCBP	1	6	6	5	6	5	6	71.8	11.967	103	1.1962	0.79967	3033500000	545060000	580460000	1074000000	833900000
Serine/threonine-protein phosphatase;Serine/threonine-protein phosphatase PP1-gamma catalytic subunit	PPP1CC	9	18	4	17	18	3	4	74.3	34.95	304	1.1961	0.9342	2315400000	608800000	562060000	657070000	487460000
Calcium/calmodulin-dependent protein kinase type IV	CAMK4	4	13	12	9	9	9	8	29.6	51.925	473	1.196	0.89514	2283600000	271320000	297680000	257680000	1456900000
Phosphorylated adapter RNA export protein	PHAX	2	8	8	7	6	7	6	26.1	44.402	394	1.1954	0.95024	862580000	232160000	248500000	212070000	169860000
Synaptojanin-2	SYNJ2	7	28	28	23	23	23	23	29.6	160.4	1451	1.1942	0.78761	3545400000	830200000	922310000	1052200000	740620000
Ras-related protein Rab-30	RAB30	12	3	2	3	2	2	2	13.3	23.058	203	1.1939	0.92103	183690000	42951000	46789000	52293000	41655000
Fragile X mental retardation syndrome-related protein 1	FXR1	12	33	8	33	31	8	8	58.6	69.72	621	1.1939	0.94065	4643500000	1211600000	1268100000	1193700000	970020000
72 kDa type IV collagenase;PEX	MMP2	3	6	6	5	4	5	4	14.7	65.764	584	1.1936	0.72051	255000000	88769000	79743000	52900000	33588000
SOSS complex subunit C	INIP	2	4	4	2	3	2	3	53.8	11.425	104	1.1935	0.91774	128000000	24598000	41847000	32936000	28623000
RAF proto-oncogene serine/threonine-protein kinase	RAF1	4	22	17	19	16	14	11	45.1	73.051	648	1.1934	0.78049	2534800000	659720000	704800000	665640000	504650000
Uncharacterized protein C17orf80	C17orf80	4	6	6	4	4	4	4	13.8	64.072	579	1.1934	0.95451	699480000	60237000	65361000	299260000	274620000
Collagen alpha-2(I) chain	COL1A2	2	38	37	35	30	34	29	38.7	129.31	1366	1.1931	0.61244	11934000000	2934000000	3364700000	3317900000	2317300000
Fatty acyl-CoA reductase 1	FAR1	4	14	14	14	11	14	11	36.1	59.356	515	1.193	0.99387	2324400000	725550000	727610000	468650000	402560000
Mediator of RNA polymerase II transcription subunit 31	MED31	1	3	3	2	3	2	3	35.1	15.805	131	1.193	0.97459	289330000	44674000	44488000	86472000	113700000
52 kDa repressor of the inhibitor of the protein kinase	PRKRIR	4	9	9	6	8	6	8	17.9	87.703	761	1.1926	0.99861	450810000	84467000	88314000	151980000	126050000
Rho guanine nucleotide exchange factor 40	ARHGEF40	7	37	37	29	28	29	28	33.9	164.66	1519	1.1926	0.85702	2784400000	804480000	748870000	703130000	527970000
Protein bicaudal D homolog 2	BICD2	2	37	34	30	35	27	32	51.5	93.532	824	1.1924	0.92955	11870000000	2787500000	2986300000	3353900000	2742400000
Nucleolar protein 10	NOL10	4	14	14	11	10	11	10	27.3	74.508	638	1.1923	0.75297	1009000000	243970000	246660000	305780000	212590000
Diphthine synthase	DPH5	9	13	13	12	13	12	13	57.9	31.651	285	1.1917	0.87868	7280000000	1571200000	1870900000	1956500000	1881400000
Serine/arginine-rich splicing factor 6	SRSF6	3	10	5	8	10	4	5	27.2	38.418	335	1.1916	1.1145	2979000000	690360000	786070000	770580000	731950000
Protein FAM98A	FAM98A	5	13	10	13	13	10	10	31.3	55.272	518	1.1916	0.81088	9309800000	2278300000	2463700000	2600500000	1967300000
Folylpolyglutamate synthase, mitochondrial	FPGS	7	13	13	11	10	11	10	34.3	59.173	537	1.1914	0.77535	1371800000	360790000	334340000	424530000	252160000
Uncharacterized protein C3orf17	C3orf17	9	14	13	8	11	7	11	25.9	64.551	567	1.1909	0.97915	843060000	195520000	205090000	213220000	229230000
Protein SMG7	SMG7	9	5	5	4	3	4	3	8.1	84.942	757	1.1904	0.64436	114040000	44454000	47269000	12755000	9564400
Eukaryotic translation initiation factor 4E type 2	EIF4E2	8	13	13	9	13	9	13	57.6	28.362	245	1.1904	0.81601	4102500000	929210000	1016400000	1214700000	942200000
Ras-related protein Rab-13	RAB13	3	13	10	11	12	8	9	65	22.774	203	1.1898	0.84146	7849500000	1982900000	2463900000	1715900000	1686700000
Kinesin-like protein KIF21A	KIF21A	16	19	16	18	13	15	10	17.5	182.31	1627	1.1897	0.97423	4294500000	1263600000	1347500000	934480000	749000000
Probable ATP-dependent RNA helicase DDX20	DDX20	3	27	27	23	27	23	27	41.9	92.239	824	1.1894	0.8886	5414100000	1566600000	1247300000	1376300000	1223900000
Cysteine protease ATG4B	ATG4B	15	11	11	8	9	8	9	36.6	42.621	380	1.1893	0.92583	962160000	220740000	235130000	269080000	237200000
Ubiquitin carboxyl-terminal hydrolase 40	USP40	4	8	8	4	7	4	7	10.9	140.13	1235	1.1892	0.93479	384230000	57904000	80273000	117210000	128850000
3-keto-steroid reductase	HSD17B7	4	6	6	4	3	4	3	28.4	34.475	306	1.1891	0.72189	248200000	60272000	52126000	81251000	54547000
Target of EGR1 protein 1	TOE1	2	11	11	9	11	9	11	29.8	56.547	510	1.1889	0.90277	1677700000	349500000	473310000	433180000	421690000
DNA replication complex GINS protein PSF3	GINS3	3	8	8	5	8	5	8	53.2	24.534	216	1.1888	0.79349	769810000	122530000	130680000	304010000	212580000
LIM domain transcription factor LMO4	LMO4	1	4	4	4	2	4	2	38.2	17.994	165	1.1888	1.1868	149670000	48716000	60166000	18564000	22229000
Tumor protein D54	TPD52L2	4	15	1	15	14	1	1	76.3	19.901	186	1.1886	1.0113	361880000	64252000	72658000	113570000	111400000
Heterogeneous nuclear ribonucleoprotein D-like	HNRNPDL	3	12	11	10	11	9	10	29	46.437	420	1.1883	0.92398	6274100000	1239900000	1414000000	1979500000	1640700000
Copine-3	CPNE3	14	23	22	20	22	19	21	48.2	60.13	537	1.1882	1.0974	12112000000	3223400000	3331300000	2882300000	2675500000
Laminin subunit gamma-1	LAMC1	2	44	43	40	34	39	33	35.7	177.6	1609	1.1878	0.74939	8839900000	2168500000	2362700000	2508400000	1800200000
Mitochondrial folate transporter/carrier	SLC25A32	6	5	5	4	4	4	4	26	35.407	315	1.1877	0.95507	445300000	124440000	120980000	112390000	87491000
Formin-binding protein 1	FNBP1	8	13	13	11	8	11	8	26.6	71.183	616	1.1874	0.83905	1553900000	392550000	382730000	408410000	370220000
Myocyte-specific enhancer factor 2D	MEF2D	16	7	5	6	6	4	4	13	55.113	514	1.1874	0.73951	279090000	83609000	85551000	63023000	46910000
Factor VIII intron 22 protein	F8A1	1	8	8	6	7	6	7	35.6	39.103	371	1.1873	0.96017	858970000	187030000	167730000	287760000	216450000
Protein zer-1 homolog	ZER1	1	9	9	6	7	6	7	13.2	88.169	766	1.1873	0.92293	613780000	82597000	376990000	89876000	64317000
Sacsin	SACS	6	111	111	91	86	91	86	31.1	521.12	4579	1.1873	0.8878	9153900000	2636700000	2556200000	2214000000	1747100000
Dihydrofolate reductase	DHFR	5	8	8	8	7	8	7	55.1	21.452	187	1.1871	0.78005	3096900000	786500000	850910000	856320000	603130000
Serine/threonine-protein kinase WNK3	WNK3	4	7	3	7	7	3	3	4.2	191.79	1743	1.1867	0.98287	134450000	31304000	38751000	40994000	23403000
Unconventional myosin-Ib	MYO1B	3	53	2	49	50	2	2	54.6	128.48	1107	1.1864	1.2351	516710000	138630000	162520000	111570000	103990000
Centrosome-associated protein CEP250	CEP250	2	5	5	4	2	4	2	2.9	274.38	2386	1.1861	1.1838	66538000	17577000	15367000	17581000	16012000
5-AMP-activated protein kinase catalytic subunit alpha-2	PRKAA2	1	10	7	7	10	4	7	24.3	62.319	552	1.1859	1.074	519290000	71853000	84837000	199460000	163140000
Exosome complex component RRP46	EXOSC5	1	8	8	8	5	8	5	57.9	25.249	235	1.1859	0.84732	3332200000	951590000	979990000	810650000	589970000
Protein lin-54 homolog	LIN54	5	6	6	4	4	4	4	10.1	79.493	749	1.1859	0.73875	247990000	88441000	85823000	44544000	29180000
DNA-directed RNA polymerase III subunit RPC1	POLR3A	3	17	16	13	13	12	13	16.5	153.5	1369	1.1856	0.85181	1135100000	283380000	311100000	273860000	266770000
Survival of motor neuron-related-splicing factor 30	SMNDC1	1	6	6	5	6	5	6	42	26.711	238	1.185	0.89519	1532900000	403720000	448720000	359480000	320980000
Crk-like protein	CRKL	1	13	13	8	12	8	12	56.4	33.777	303	1.1849	1.5378	7520700000	1267900000	1212200000	1565200000	3475300000
Putative heat shock protein HSP 90-beta 2	HSP90AB2P	1	15	2	14	15	1	2	27.6	44.348	381	1.1848	0.80938	35621000000	8926200000	10697000000	8926700000	7070800000
Pre-mRNA-splicing factor 18	PRPF18	3	6	6	4	4	4	4	24.6	39.859	342	1.1846	0.9633	459590000	166590000	148200000	75333000	69478000
Zinc transporter 1	SLC30A1	1	5	5	3	5	3	5	16.2	55.299	507	1.1846	1.0559	353890000	77806000	84344000	93454000	98284000
Ribosome biogenesis protein BOP1	BOP1	4	26	26	18	23	18	23	51.6	83.629	746	1.1844	0.90467	4849800000	1147900000	1118100000	1484600000	1099300000
Ribosome biogenesis protein WDR12	WDR12	1	12	12	12	8	12	8	41.6	47.707	423	1.1843	0.83623	2853300000	766730000	859540000	668270000	558740000
Leukocyte receptor cluster member 1	LENG1	1	5	5	2	5	2	5	26.1	30.529	264	1.1838	0.89429	432220000	39174000	39859000	163850000	189340000
RNA/RNP complex-1-interacting phosphatase	DUSP11	4	5	5	3	4	3	4	22.1	38.938	330	1.1836	0.73766	363220000	69595000	83067000	125390000	85170000
Nuclear cap-binding protein subunit 2	NCBP2	6	5	5	5	5	5	5	42.9	18.001	156	1.1835	0.99195	1643300000	405290000	427590000	444510000	365930000
Sodium/myo-inositol cotransporter	SLC5A3	1	7	7	6	7	6	7	12.8	79.693	718	1.1829	0.92036	922930000	175400000	261920000	226830000	258770000
DNA (cytosine-5)-methyltransferase 1;Cytosine-specific methyltransferase	DNMT1	5	58	58	51	51	51	51	42.5	183.16	1616	1.1825	0.79255	18313000000	4580400000	5049500000	5029600000	3653200000
MRG/MORF4L-binding protein	MRGBP	1	4	4	3	3	3	3	25	22.417	204	1.1825	0.79188	738780000	153750000	170660000	209210000	205160000
Baculoviral IAP repeat-containing protein 5	BIRC5	8	5	5	5	4	5	4	47	13.467	117	1.1824	0.74803	402800000	100660000	97624000	108850000	95668000
F-box only protein 21	FBXO21	6	10	10	9	6	9	6	31.5	62.515	537	1.1823	0.91068	575440000	170810000	231580000	77482000	95577000
Condensin complex subunit 3	NCAPG	3	39	39	35	33	35	33	42.9	114.33	1015	1.1823	0.9151	17587000000	4150600000	4410700000	4943400000	4082200000
Kinesin-like protein KIF14	KIF14	1	23	23	18	20	18	20	15.8	186.49	1648	1.1822	0.89466	2287300000	794760000	525410000	547890000	419280000
WD repeat-containing protein 3	WDR3	2	24	24	19	19	19	19	34	106.1	943	1.1821	0.794	1488400000	385260000	410050000	391250000	301800000
Transcriptional repressor p66-alpha	GATAD2A	10	24	22	18	20	16	18	48.7	68.062	633	1.1821	0.86989	3848500000	892500000	896960000	1227800000	831260000
Mitochondrial tRNA-specific 2-thiouridylase 1	TRMU	7	7	7	4	4	4	4	22.6	42.95	376	1.182	0.66114	131990000	41231000	52630000	26694000	11434000
Zinc finger CCCH domain-containing protein 15	ZC3H15	5	17	17	16	15	16	15	42.3	44.891	392	1.182	0.86173	7290100000	1997900000	2040100000	1814100000	1437900000
Pericentrin	PCNT	3	37	37	25	24	25	24	14.1	355.88	3139	1.182	1.008	1508000000	451090000	361410000	329400000	366140000
Polyadenylate-binding protein 4	PABPC4	13	30	20	26	28	17	18	50.4	69.578	631	1.1818	0.99688	10880000000	2742500000	3011800000	2600600000	2525300000
Microtubule-associated proteins 1A/1B light chain 3B;Microtubule-associated proteins 1A/1B light chain 3 beta 2	MAP1LC3B;MAP1LC3B2	2	2	1	2	2	1	1	16.8	14.688	125	1.1816	0.79678	1980000000	500690000	499150000	572870000	407270000
Eukaryotic initiation factor 4A-II	EIF4A2	8	28	13	28	28	13	13	71.7	46.402	407	1.1815	0.8261	28834000000	6833400000	7145100000	9272100000	5583700000
	HCFC1	1	47	3	44	44	3	3	29.8	213.47	2080	1.1813	0.90919	172960000	40812000	49083000	44598000	38467000
Asparagine synthetase domain-containing protein 1	ASNSD1	3	7	7	6	5	6	5	14.3	72.079	643	1.1813	1.0066	539220000	322150000	98897000	64651000	53522000
ADP-ribosylation factor-like protein 15	ARL15	1	6	6	5	5	5	5	36.3	22.876	204	1.1812	0.95591	907230000	200460000	201730000	242670000	262360000
NF-kappa-B-repressing factor	NKRF	2	20	20	14	19	14	19	35.4	77.672	690	1.1811	0.95246	2432100000	556870000	590510000	648760000	635930000
Transcription factor 25	TCF25	3	22	22	15	20	15	20	47.3	76.666	676	1.1808	0.82047	4444400000	1105300000	1212500000	1113700000	1012800000
La-related protein 4B	LARP4B	4	21	21	16	19	16	19	39.6	80.551	738	1.1806	0.9175	3163600000	632620000	739570000	1018700000	772690000
3-hydroxy-3-methylglutaryl-coenzyme A reductase	HMGCR	7	26	26	23	20	23	20	35.8	97.475	888	1.1801	0.95604	3053800000	853850000	852650000	757070000	590250000
Protein FAM160B2	FAM160B2	2	6	5	5	3	4	3	10.6	82.339	743	1.1797	1.0723	312560000	84495000	92610000	68194000	67265000
Mitotic spindle assembly checkpoint protein MAD2B	MAD2L2	6	4	4	4	4	4	4	22.3	25.692	224	1.1796	0.83408	348670000	98007000	101350000	84955000	64366000
E3 ubiquitin-protein ligase AMFR	AMFR	2	14	14	12	7	12	7	33.9	72.995	643	1.1794	0.88233	1037400000	319230000	377130000	184200000	156830000
Protein CASC3	CASC3	2	6	6	5	5	5	5	13.1	70.077	641	1.1793	0.84185	329920000	78744000	83389000	91500000	76285000
FXYD domain-containing ion transport regulator 6	FXYD6	3	4	4	4	3	4	3	42.1	10.542	95	1.1791	1.0697	814640000	220780000	224910000	199890000	169060000
Ubiquitin carboxyl-terminal hydrolase 34	USP34	6	52	52	43	31	43	31	18.5	404.28	3546	1.179	0.87597	2208900000	642620000	702960000	451470000	411860000
Threonylcarbamoyladenosine tRNA methylthiotransferase	CDKAL1	3	11	11	9	9	9	9	28.5	65.111	579	1.1788	0.86778	1461000000	383920000	387360000	385950000	303810000
RecQ-mediated genome instability protein 1	RMI1	1	5	5	5	4	5	4	9.6	70.144	625	1.1783	0.98398	291150000	84777000	86175000	63339000	56862000
Gamma-taxilin	TXLNG	4	15	14	12	12	11	11	32.6	60.585	528	1.1782	0.99172	1625500000	316740000	728680000	326370000	253700000
Ribosomal protein S6 kinase beta-1	RPS6KB1	5	9	8	9	8	8	7	23.1	52.996	472	1.1778	0.89962	1868000000	522680000	553130000	408570000	383590000
Transcription initiation factor TFIID subunit 9	TAF9;AK6	6	6	3	6	4	3	2	28.4	28.974	264	1.1777	0.99728	187220000	43489000	39819000	60554000	43359000
Protein timeless homolog	TIMELESS	3	16	16	14	8	14	8	15.3	138.53	1207	1.1774	0.90828	691820000	219280000	255320000	119860000	97368000
Kelch-like protein 11	KLHL11	2	5	5	5	5	5	5	11.2	80.147	708	1.1772	0.79961	659480000	160230000	254130000	131140000	113990000
Ras-related protein Rab-43	RAB43	4	8	8	5	6	5	6	43.9	23.339	212	1.177	0.92534	575300000	124920000	139990000	154810000	155580000
Ankyrin repeat domain-containing protein 13A	ANKRD13A	8	18	17	16	17	15	16	41.2	67.618	590	1.1766	0.89154	3768600000	782850000	873730000	1192000000	920070000
Barrier-to-autointegration factor;Barrier-to-autointegration factor, N-terminally processed	BANF1	1	4	4	3	4	3	4	48.3	10.058	89	1.1766	0.94786	8834000000	1630800000	1719200000	2929400000	2554600000
Calponin-3	CNN3	2	19	2	19	18	2	2	71.5	31.737	288	1.1764	0.75886	6261400000	1477300000	1663200000	1835100000	1285900000
E3 ubiquitin-protein ligase BRE1A	RNF20	6	30	28	26	27	24	25	35	113.66	975	1.1761	0.82485	4707200000	929830000	1026900000	1560700000	1189700000
Spermatogenesis-associated protein 5-like protein 1	SPATA5L1	4	18	18	15	16	15	16	30.1	80.709	753	1.176	0.87643	4924600000	1977000000	2111700000	505210000	330630000
Protein TANC2	TANC2	4	51	51	41	46	41	46	33.9	219.65	1990	1.1757	0.81885	10154000000	2615500000	2747700000	2646800000	2143500000
Delta(24)-sterol reductase	DHCR24	4	21	21	20	19	20	19	49.2	60.101	516	1.1755	0.86748	22687000000	5748400000	5993700000	5942300000	5002500000
Pleckstrin homology-like domain family B member 1	PHLDB1	11	34	33	31	26	30	25	34	144.74	1319	1.1754	1.0191	5180000000	1422200000	1578200000	1181100000	998570000
Vezatin	VEZT	5	11	11	8	7	8	7	21.2	82.277	723	1.175	0.94263	530350000	146520000	167770000	112860000	103190000
L-lactate dehydrogenase A chain	LDHA	23	34	33	34	28	33	27	88	36.688	332	1.1749	0.79713	304720000000	70787000000	81754000000	86691000000	65493000000
Heat shock protein 105 kDa	HSPH1	8	54	50	52	49	48	46	75.1	96.864	858	1.1749	0.83465	133330000000	32660000000	36445000000	36168000000	28061000000
Poly(A) polymerase alpha	PAPOLA	10	25	22	21	23	18	20	44.3	80.625	724	1.1748	0.82928	4382300000	1188800000	1049000000	1267900000	876640000
HAUS augmin-like complex subunit 8	HAUS8	3	6	6	5	5	5	5	34.4	38.464	349	1.1748	0.88467	926070000	203690000	252880000	241920000	227580000
Protein ENL	MLLT1	1	8	8	7	7	7	7	18.1	62.055	559	1.1745	1.0307	1082800000	291740000	288840000	272740000	229440000
Methylsterol monooxygenase 1	MSMO1	5	5	5	5	5	5	5	20.8	35.215	293	1.1745	0.8822	2467800000	775690000	865900000	459860000	366320000
Muskelin	MKLN1	6	14	14	9	9	9	9	25.7	84.767	735	1.1744	0.8462	868510000	211160000	228900000	245670000	182780000
High mobility group protein 20A	HMG20A	3	4	4	3	4	3	4	17.3	40.143	347	1.1742	1.1582	622890000	119580000	114570000	206250000	182480000
Integrin beta-4	ITGB4	6	56	56	50	47	50	47	43.1	194.46	1745	1.1741	0.88361	14815000000	3678300000	3961100000	4024800000	3150900000
Proteasome activator complex subunit 3	PSME3	4	15	15	15	12	15	12	61.8	29.506	254	1.174	0.83898	11800000000	3183000000	2862200000	3485100000	2269500000
Pre-mRNA-splicing factor ATP-dependent RNA helicase PRP16	DHX38	3	27	27	21	23	21	23	27.4	140.5	1227	1.174	0.85606	3351600000	778130000	906940000	853410000	813070000
T-complex protein 1 subunit delta	CCT4	4	36	36	35	35	35	35	71.6	57.924	539	1.174	0.89903	208650000000	48290000000	53393000000	58504000000	48460000000
26S protease regulatory subunit 7	PSMC2	3	33	33	30	33	30	33	75.1	48.633	433	1.1739	0.86533	42883000000	9875500000	10425000000	12798000000	9783700000
Alpha-1,3-mannosyl-glycoprotein 2-beta-N-acetylglucosaminyltransferase	MGAT1	10	7	7	7	7	7	7	16.6	50.878	445	1.1733	0.85695	1104700000	292980000	306350000	281810000	223540000
Probable 18S rRNA (guanine-N(7))-methyltransferase	WBSCR22	7	5	5	4	5	4	5	26.7	31.88	281	1.1729	0.81063	912260000	251650000	256360000	225980000	178270000
Protein arginine N-methyltransferase 6	PRMT6	2	7	7	6	6	6	6	21.9	41.937	375	1.1728	1.0474	755680000	249180000	230250000	150570000	125680000
Chromosome transmission fidelity protein 8 homolog	CHTF8	3	5	5	5	4	5	4	54.9	15.243	144	1.1728	0.86946	1075100000	294450000	303370000	278080000	199200000
Caspase-3;Caspase-3 subunit p17;Caspase-3 subunit p12	CASP3	4	16	16	15	14	15	14	71.8	31.608	277	1.1727	0.84365	7067700000	1777600000	1840400000	1840100000	1609600000
Methionine aminopeptidase 2	METAP2	4	21	2	20	18	2	2	56.5	52.891	478	1.1727	1.0029	852040000	216550000	197550000	213790000	224150000
PHD finger protein 20-like protein 1	PHF20L1	10	8	8	5	6	5	6	10.2	112.36	992	1.1727	0.88973	230790000	24218000	26947000	99557000	80072000
1-phosphatidylinositol 3-phosphate 5-kinase	PIKFYVE	8	8	8	6	6	6	6	4.9	237.13	2098	1.1726	0.67914	233910000	74654000	80636000	43605000	35011000
Beta-1,3-galactosyl-O-glycosyl-glycoprotein beta-1,6-N-acetylglucosaminyltransferase	GCNT1	1	7	7	5	5	5	5	16.8	49.798	428	1.1723	0.9506	417700000	110140000	107200000	105200000	95169000
A-kinase anchor protein 12	AKAP12	3	72	72	67	55	67	55	58.3	180.99	1677	1.172	0.92874	25985000000	7187000000	7639000000	5802100000	5357000000
Beta-adrenergic receptor kinase 1	ADRBK1	4	21	21	13	17	13	17	37.3	79.573	689	1.1719	0.85302	2179700000	433790000	511390000	686520000	548020000
Lysosomal-trafficking regulator	LYST	4	3	3	2	3	2	3	0.8	429.13	3801	1.1719	1.0114	91443000	8536700	10347000	35387000	37172000
Epidermal growth factor receptor kinase substrate 8	EPS8	9	29	29	23	24	23	24	43.3	91.88	822	1.1716	0.91341	4474900000	1117500000	1235200000	1167500000	954710000
CD2-associated protein	CD2AP	1	37	37	35	29	35	29	62.8	71.45	639	1.1714	0.94113	22797000000	5546600000	5784900000	6235700000	5229300000
UPF0693 protein C10orf32	C10orf32	2	6	6	4	5	4	5	80	11.564	105	1.1708	0.88837	318590000	77260000	82028000	83918000	75385000
Ataxin-10	ATXN10	7	22	22	21	19	21	19	57.5	53.488	475	1.1707	0.88543	6181700000	1449800000	1624800000	1637500000	1469700000
Filamin-C	FLNC	2	181	163	177	168	159	151	83.3	291.02	2725	1.1706	0.90053	634780000000	160870000000	172730000000	163260000000	137920000000
Mediator of RNA polymerase II transcription subunit 10	MED10	1	3	3	3	3	3	3	31.1	15.688	135	1.1706	0.94898	307900000	73771000	78745000	82127000	73260000
Multiple inositol polyphosphate phosphatase 1	MINPP1	5	8	8	6	8	6	8	20.3	55.051	487	1.1705	0.81728	942540000	207190000	216380000	294330000	224640000
Ribonucleoside-diphosphate reductase subunit M2	RRM2	3	23	22	20	22	19	21	68.9	44.877	389	1.1696	0.75577	25430000000	5714400000	5857900000	8236500000	5620800000
Fatty acid desaturase 3	FADS3	8	10	6	9	5	6	3	27.8	48.166	417	1.1695	1.2828	298630000	151690000	115550000	16146000	15240000
Nuclear pore complex protein Nup50	NUP50	5	22	22	21	18	21	18	67.3	46.862	440	1.1695	0.87361	7615900000	2307000000	1988200000	1899900000	1420700000
Protein MMS22-like	MMS22L	4	12	12	12	8	12	8	11.1	137.5	1203	1.1693	0.78149	684360000	174590000	227370000	155840000	126560000
Protein transport protein Sec24A	SEC24A	3	26	23	25	26	22	23	28.9	119.75	1093	1.1692	0.85721	5880600000	1431100000	1576300000	1579700000	1293400000
Kinesin-like protein KIF1C	KIF1C	3	19	12	11	19	6	12	19	122.95	1103	1.1691	0.85324	946760000	211500000	209670000	264190000	261400000
Coxsackievirus and adenovirus receptor	CXADR	7	4	4	4	2	4	2	17.3	35.569	324	1.1689	0.84606	257730000	60816000	75210000	69153000	52548000
Anaphase-promoting complex subunit 10	ANAPC10	4	2	2	2	2	2	2	13	21.252	185	1.1689	1.3171	197250000	48846000	51370000	50728000	46308000
FAST kinase domain-containing protein 5	FASTKD5	1	8	8	5	6	5	6	13.6	86.573	764	1.1686	0.87647	364000000	77193000	82769000	98007000	106030000
Disks large-associated protein 4	DLGAP4	4	7	7	7	3	7	3	19	49.478	453	1.1685	0.82999	250740000	126920000	73253000	31268000	19294000
Membrane-associated guanylate kinase, WW and PDZ domain-containing protein 3	MAGI3	4	6	6	4	4	4	4	6.8	123.34	1125	1.1684	0.81749	242270000	62599000	74794000	49356000	55522000
U3 small nucleolar ribonucleoprotein protein MPP10	MPHOSPH10	2	12	12	12	6	12	6	28.6	78.863	681	1.1683	0.81204	1480900000	473540000	473510000	316050000	217850000
DnaJ homolog subfamily B member 2	DNAJB2	7	10	9	10	10	9	9	45.4	35.58	324	1.1678	0.93937	2774000000	585050000	656540000	788820000	743560000
Tyrosine-protein kinase CSK	CSK	5	14	14	12	14	12	14	39.3	50.704	450	1.1677	0.87735	2013000000	377570000	374060000	716300000	545060000
Protein polybromo-1	PBRM1	15	47	47	40	38	40	38	35.8	182.12	1582	1.1677	0.91314	6063700000	1673700000	1688800000	1457900000	1243300000
SAC3 domain-containing protein 1	SAC3D1	4	6	6	5	5	5	5	24.3	38.58	358	1.1674	0.96629	772550000	185620000	227500000	167890000	191540000
Condensin-2 complex subunit G2	NCAPG2	7	24	24	20	18	20	18	25.5	130.96	1143	1.1674	0.81704	2642800000	799700000	769110000	599790000	474180000
Zinc finger FYVE domain-containing protein 9	ZFYVE9	3	6	6	5	4	5	4	5.8	156.4	1425	1.1668	0.82679	175390000	45306000	44780000	43960000	41344000
Protein RTF2 homolog	RTFDC1	4	6	6	4	5	4	5	24.4	37.531	336	1.1668	0.95721	797420000	112480000	140660000	229260000	315030000
Protein RIC1 homolog	KIAA1432	5	7	7	4	5	4	5	7.2	147.13	1315	1.1668	0.79072	279620000	33816000	35596000	45117000	165090000
Testis-expressed sequence 30 protein	TEX30	3	4	4	2	3	2	3	21.1	25.585	227	1.1668	0.78521	252260000	34037000	52050000	92630000	73547000
HEAT repeat-containing protein 3	HEATR3	4	24	24	24	24	24	24	40.6	74.582	680	1.1668	0.94846	11639000000	3062300000	3039900000	2983600000	2553600000
Probable 8-oxo-dGTP diphosphatase NUDT15	NUDT15	1	6	6	5	6	5	6	56.7	18.609	164	1.1664	0.96824	930800000	292240000	266700000	206880000	164970000
Myotubularin-related protein 2	MTMR2	4	22	19	21	21	19	18	45.7	73.38	643	1.1663	0.81356	4072300000	974090000	1123900000	1051800000	922520000
WD repeat-containing protein 41	WDR41	18	9	9	7	5	7	5	27.2	51.727	459	1.1662	1.0602	786330000	239470000	225290000	161850000	159710000
Tetratricopeptide repeat protein 27	TTC27	1	10	10	9	9	9	9	15.3	96.631	843	1.166	0.98496	789000000	170820000	191010000	222690000	204490000
Transcription initiation factor TFIID subunit 10	TAF10	1	6	6	6	5	6	5	35.3	21.711	218	1.1658	0.8142	923870000	205270000	225750000	225120000	267730000
Synembryn-A	RIC8A	9	30	1	28	30	1	1	69.1	59.612	530	1.1658	0.69799	348010000	72524000	83686000	117700000	74103000
Protein jagged-2	JAG2	2	3	3	3	2	3	2	3.8	129.23	1200	1.1656	0.6967	209660000	42334000	64320000	63238000	39770000
WW domain-binding protein 2	WBP2	5	7	7	7	5	7	5	34.1	28.087	261	1.1655	0.78059	6108000000	1585500000	1661800000	1682700000	1178000000
7,8-dihydro-8-oxoguanine triphosphatase	NUDT1	5	7	7	5	7	5	7	51.9	17.951	156	1.1649	0.92656	3103400000	774280000	804880000	827400000	696800000
Endoribonuclease Dicer	DICER1	3	7	7	5	6	5	6	5.7	208.45	1829	1.1649	0.8287	248130000	73046000	49419000	66222000	59443000
Insulin receptor substrate 1	IRS1	1	22	22	20	14	20	14	27.8	131.59	1242	1.1649	0.85937	1183100000	365300000	376070000	240440000	201320000
NFATC2-interacting protein	NFATC2IP	3	7	7	6	5	6	5	31.5	45.816	419	1.1648	0.79848	1023000000	284240000	275710000	279300000	183730000
Protein Smaug homolog 2	SAMD4B	1	14	13	14	11	13	11	33.1	75.483	694	1.1642	0.77243	2084900000	503690000	558310000	616470000	406440000
Exosome complex component RRP4	EXOSC2	6	11	11	10	9	10	9	59.7	32.789	293	1.1642	0.84336	5408600000	1330100000	1380600000	1494600000	1203300000
LIM domain-containing protein ajuba	AJUBA	2	13	12	10	11	9	10	34	56.933	538	1.1637	0.85768	1181600000	291980000	374020000	262680000	252900000
Autophagy-related protein 2 homolog B	ATG2B	1	19	18	16	10	16	9	13.8	232.76	2078	1.1635	0.8425	626350000	185160000	208180000	114650000	118360000
Calponin-3	CNN3	2	21	3	20	20	2	3	71.4	36.413	329	1.1635	0.73577	47761000000	11730000000	13390000000	12891000000	9749900000
N(G),N(G)-dimethylarginine dimethylaminohydrolase 1	DDAH1	4	18	17	17	16	16	15	69.5	31.121	285	1.1634	0.99009	23958000000	3122400000	3425200000	8419700000	8991000000
Centrosomal protein of 85 kDa	CEP85	4	12	12	10	9	10	9	22.9	85.567	761	1.1634	0.92168	483450000	98211000	125670000	138400000	121170000
Ashwin	C2orf49	3	8	8	8	7	8	7	48.7	25.858	232	1.1634	0.86658	2060700000	576580000	582090000	486370000	415640000
E3 ubiquitin-protein ligase RNF25	RNF25	1	9	9	7	9	7	9	27.9	51.218	459	1.1633	0.74758	2484500000	312920000	321430000	486430000	1363800000
Tyrosine-protein kinase Yes	YES1	1	17	10	13	14	8	8	43.6	60.801	543	1.1632	0.94666	1160900000	327380000	353590000	268570000	211350000
Serine/threonine-protein kinase D2	PRKD2	2	9	5	6	6	4	3	13.6	97.77	888	1.1632	0.86663	216900000	58478000	54566000	61439000	42420000
Protein HEG homolog 1	HEG1	1	8	8	7	6	7	6	7.5	147.46	1381	1.1631	0.97036	613230000	124790000	181110000	233460000	73879000
U3 small nucleolar RNA-associated protein 14 homolog A	UTP14A	5	14	14	7	13	7	13	24.5	82.004	719	1.1627	1.0578	1630200000	166810000	172360000	170850000	1120200000
Protein zwilch homolog	ZWILCH	2	15	15	14	11	14	11	35.2	67.213	591	1.1625	0.89996	2057800000	559030000	580270000	454430000	464030000
26S protease regulatory subunit 4	PSMC1	3	29	29	25	26	25	26	73.4	49.184	440	1.1625	0.88058	44673000000	10822000000	11534000000	12592000000	9725900000
Glycerophosphodiester phosphodiesterase 1	GDE1	1	4	4	3	3	3	3	12.1	37.718	331	1.162	1.0447	333010000	59810000	64473000	104660000	104060000
Eukaryotic translation initiation factor 3 subunit H	EIF3H	5	22	22	19	21	19	21	66.2	39.93	352	1.1619	0.93031	18676000000	4486300000	4730800000	5219500000	4239600000
Succinate dehydrogenase assembly factor 2, mitochondrial	SDHAF2	5	7	7	7	6	7	6	50.6	18.388	154	1.1616	0.67859	2061000000	475250000	427970000	801920000	355830000
Transmembrane protein 199	TMEM199	2	5	5	5	5	5	5	19.7	32.319	299	1.1616	0.70176	756240000	199910000	195980000	215880000	144460000
Putative RNA-binding protein Luc7-like 2	LUC7L2	3	15	1	15	13	1	1	39.5	46.513	392	1.1613	1.0094	1085300000	293900000	322960000	249950000	218480000
General transcription factor IIE subunit 1	GTF2E1	4	12	12	10	10	10	10	33.5	49.452	439	1.1612	0.9025	2320900000	542680000	583070000	662710000	532430000
Glucose-induced degradation protein 4 homolog	GID4	1	4	4	3	3	3	3	15	33.514	300	1.1607	1.1121	208980000	42033000	46691000	66501000	53752000
Protein kinase C iota type	PRKCI	5	12	12	10	10	10	10	34.1	68.262	596	1.1605	0.92588	2385300000	576070000	583140000	652600000	573510000
Protein misato homolog 1	MSTO1	11	17	17	12	14	12	14	40.7	61.835	570	1.1605	0.85179	3816600000	696700000	889830000	1113600000	1116500000
Acidic leucine-rich nuclear phosphoprotein 32 family member E	ANP32E	7	8	2	8	6	2	1	32.1	30.692	268	1.1604	0.93456	1533600000	447430000	503920000	303120000	279120000
Rotatin	RTTN	5	9	9	8	3	8	3	5.2	245.69	2200	1.1602	1.0207	5728300000	1352500000	1554900000	1329200000	1491600000
Chromodomain-helicase-DNA-binding protein 9	CHD9	4	13	6	9	9	4	3	5.2	324.05	2881	1.16	1.6302	89653000	12879000	17963000	17075000	41736000
Proteasomal ubiquitin receptor ADRM1	ADRM1	2	13	13	11	11	11	11	31.2	42.153	407	1.16	0.87462	6996500000	1499400000	1797200000	2029600000	1670300000
Phosphatidylinositol 4-phosphate 3-kinase C2 domain-containing subunit alpha	PIK3C2A	4	20	20	15	16	15	16	14.4	190.68	1686	1.1595	0.89085	1021600000	265710000	265550000	263470000	226830000
Protein FAM3C	FAM3C	4	10	10	9	10	9	10	53.3	24.68	227	1.1594	0.8298	8031000000	2056900000	2325400000	2003800000	1644900000
Palmitoyltransferase;Probable palmitoyltransferase ZDHHC20	ZDHHC20	5	7	7	3	6	3	6	34.6	33.743	292	1.1593	1.0894	338540000	29450000	38356000	142070000	128660000
Hematological and neurological expressed 1 protein;Hematological and neurological expressed 1 protein, N-terminally processed	HN1	5	7	7	7	6	7	6	64.9	16.014	154	1.1591	0.79733	6876600000	1529800000	1656900000	2164400000	1525400000
Cytochrome b5 reductase 4	CYB5R4	1	19	19	16	14	16	14	45.5	59.473	521	1.1586	0.90602	2367500000	574420000	647470000	658000000	487640000
Spindle and kinetochore-associated protein 1	SKA1	2	6	6	6	6	6	6	33.3	29.484	255	1.1586	0.77387	1069000000	239030000	227180000	347560000	255200000
Vacuolar protein sorting-associated protein 54	VPS54	6	7	7	5	5	5	5	9.7	109.28	966	1.1584	1.3138	194350000	25088000	40680000	64404000	64175000
26S proteasome non-ATPase regulatory subunit 2	PSMD2	7	53	53	51	51	51	51	68	100.2	908	1.1577	0.85412	87020000000	20838000000	22331000000	24338000000	19513000000
OTU domain-containing protein 7B	OTUD7B	7	31	31	26	27	26	27	47.2	92.525	843	1.1571	0.89858	7092500000	1637200000	1832000000	1956400000	1666900000
E3 ubiquitin-protein ligase TRIM32	TRIM32	2	12	12	12	6	12	6	25.4	71.988	653	1.1571	0.82434	1223000000	562280000	352180000	171690000	136860000
TNFAIP3-interacting protein 1	TNIP1	14	6	6	4	5	4	5	13.7	62.608	556	1.1571	0.77023	563540000	173650000	72252000	237490000	80148000
Serine/threonine-protein phosphatase 4 regulatory subunit 3B	SMEK2	5	21	13	19	20	12	13	33.9	87.376	764	1.1571	0.808	5911300000	1526200000	1428300000	1546400000	1410400000
Separin	ESPL1	2	7	7	6	3	6	3	4.2	233.17	2120	1.1569	1.2247	156040000	55853000	49057000	18927000	32200000
Serine/threonine-protein kinase RIO2	RIOK2	4	14	14	11	12	11	12	38.9	63.282	552	1.1567	1.0443	2006700000	463810000	550720000	521690000	470500000
Exosome complex component RRP40	EXOSC3	2	12	12	11	12	11	12	64	29.572	275	1.1567	0.86933	5056600000	1087100000	1126000000	1557700000	1285800000
Putative pre-mRNA-splicing factor ATP-dependent RNA helicase DHX16	DHX16	6	27	15	21	23	9	13	29.4	119.26	1041	1.1564	0.83585	2383900000	421860000	442600000	712120000	807330000
Transmembrane and coiled-coil domain-containing protein 3	TMCO3	3	5	5	4	3	4	3	15.9	46.844	414	1.156	0.89218	279660000	89558000	114570000	37108000	38421000
Leucine-rich repeat and WD repeat-containing protein 1	LRWD1	1	14	14	12	13	12	13	31.2	70.86	647	1.1556	0.85961	3332900000	863780000	926600000	915890000	626610000
Replication protein A 14 kDa subunit	RPA3	2	8	8	7	8	7	8	87.6	13.569	121	1.1556	0.98486	7453700000	1614300000	1878300000	1993700000	1967400000
Rab proteins geranylgeranyltransferase component A 1	CHM	3	23	20	18	20	16	17	50.5	73.475	653	1.1554	0.92092	3355300000	866730000	933200000	821970000	733410000
RNA-binding protein 8A	RBM8A	2	9	9	9	9	9	9	75.9	19.889	174	1.1554	0.89521	20818000000	5290400000	5857800000	5226900000	4442600000
KxDL motif-containing protein 1	KXD1	1	2	2	2	2	2	2	18.8	19.668	176	1.1552	0.79444	126500000	43532000	37729000	25165000	20075000
Ral GTPase-activating protein subunit alpha-1	RALGAPA1	10	7	6	6	5	5	5	3.8	234.15	2073	1.1551	1.2105	256940000	76636000	68517000	61401000	50391000
Obscurin-like protein 1	OBSL1	5	21	21	13	14	13	14	15.4	197.1	1804	1.1551	0.82896	1360100000	319250000	321970000	337450000	381430000
Glutamine-rich protein 1	QRICH1	3	14	14	12	14	12	14	27.3	86.435	776	1.1547	0.85477	4290100000	1050200000	1104700000	1178600000	956600000
Solute carrier family 25 member 38	SLC25A38	2	4	4	2	3	2	3	18.4	33.565	304	1.1546	1.5955	305060000	27002000	48427000	46287000	183350000
Proteasomal ATPase-associated factor 1	PAAF1	9	4	4	4	3	4	3	10.5	42.19	392	1.1543	0.91301	643340000	120030000	132880000	269710000	120720000
Myotubularin-related protein 3	MTMR3	6	10	10	5	9	5	9	10.9	129.44	1161	1.154	0.85404	1858400000	121460000	80282000	852810000	803840000
Nardilysin	NRD1	8	43	43	42	38	42	38	41.3	139.41	1219	1.1538	0.91257	28202000000	7412600000	7767800000	7112100000	5909800000
FCH domain only protein 2	FCHO2	4	12	12	10	9	10	9	24.7	88.923	810	1.1536	1.047	1571800000	513030000	439440000	309360000	309940000
Follistatin-related protein 1	FSTL1	4	9	9	6	8	6	8	33.4	34.985	308	1.1535	0.78506	2867100000	709950000	743930000	831170000	582070000
Mitogen-activated protein kinase 9	MAPK9	14	14	7	11	14	6	7	45	44.05	382	1.1533	0.87753	1513400000	404730000	400910000	403560000	304220000
Serine/threonine-protein kinase ATR	ATR	8	30	30	26	19	26	19	15.3	297.48	2610	1.1533	0.96598	1809000000	539620000	474770000	375180000	419480000
HAUS augmin-like complex subunit 6	HAUS6	5	17	17	15	12	15	12	26.6	108.62	955	1.1532	0.90763	1403300000	346940000	426330000	338490000	291540000
Trafficking protein particle complex subunit 2-like protein	TRAPPC2L	2	7	7	6	7	6	7	58.3	16.058	139	1.1531	0.84464	1884300000	390550000	380310000	632960000	480530000
Protein transport protein Sec23B	SEC23B	4	24	21	22	19	19	16	43.5	86.478	767	1.1526	0.89411	4855200000	1568300000	1315900000	1053500000	917550000
UPF0609 protein C4orf27	C4orf27	2	14	14	13	12	13	12	52.6	39.436	346	1.1526	1.0033	4165700000	803550000	915520000	1511000000	935640000
Synapse-associated protein 1	SYAP1	1	15	15	12	14	12	14	40.6	39.933	352	1.1524	0.93088	5300800000	1138100000	1183300000	1591100000	1388300000
Uncharacterized protein KIAA0355	KIAA0355	2	11	11	7	9	7	9	13.3	116.02	1070	1.1522	1.2826	1079500000	155680000	272750000	355240000	295850000
Purine nucleoside phosphorylase	PNP	5	19	19	19	17	19	17	84.4	32.118	289	1.1521	0.85671	27758000000	6280200000	7785900000	7373000000	6318800000
Retinoblastoma-like protein 1	RBL1	2	6	6	5	4	5	4	5.3	120.85	1068	1.1519	0.89658	275370000	27148000	61200000	67194000	119830000
Microprocessor complex subunit DGCR8	DGCR8	4	10	10	9	6	9	6	14.1	82.75	740	1.1519	0.8566	513220000	151480000	151910000	121810000	88014000
Centrosomal protein of 131 kDa	CEP131	3	30	30	22	25	22	25	32.4	121.85	1080	1.1516	0.90407	3652600000	687660000	610770000	922690000	1431500000
Induced myeloid leukemia cell differentiation protein Mcl-1	MCL1	3	3	3	2	3	2	3	14	37.337	350	1.1515	1.0291	282390000	40263000	58737000	97916000	85475000
Eukaryotic translation initiation factor 3 subunit E	EIF3E	10	25	25	24	24	24	24	60.4	52.22	445	1.1515	0.8912	51120000000	13157000000	13888000000	13318000000	10757000000
Casein kinase I isoform delta	CSNK1D	5	13	4	11	12	3	4	34.2	46.832	409	1.1514	0.89069	712720000	136760000	149270000	237190000	189490000
tRNA (uracil-5-)-methyltransferase homolog A	TRMT2A	5	12	12	9	6	9	6	23	70.834	643	1.1514	0.89379	571360000	183310000	210210000	98800000	79034000
HAUS augmin-like complex subunit 3	HAUS3	3	10	10	8	7	8	7	22.9	69.65	603	1.1512	0.94375	877660000	231670000	215770000	228060000	202160000
ATP-dependent RNA helicase DDX39A	DDX39A;DDX39	3	22	10	21	21	9	9	64.6	49.129	427	1.1511	0.87875	6832000000	1693900000	1754800000	1856500000	1526900000
Phosphatidylserine decarboxylase proenzyme;Phosphatidylserine decarboxylase alpha chain;Phosphatidylserine decarboxylase beta chain	PISD	6	8	8	5	5	5	5	24	46.671	409	1.1509	1.0485	623590000	275860000	143470000	104140000	100120000
Mitochondrial import receptor subunit TOM34	TOMM34	2	17	17	16	17	16	17	63.4	34.559	309	1.1509	0.91588	10977000000	2607300000	2742900000	3013400000	2613300000
Peptidyl-prolyl cis-trans isomerase-like 4	PPIL4	1	13	13	10	13	10	13	35.4	57.224	492	1.1507	0.83922	3041400000	632240000	703850000	941050000	764240000
Geminin	GMNN	3	7	7	4	5	4	5	49.7	20.539	179	1.1503	0.70544	450050000	82366000	82474000	175340000	109860000
		1	32	2	32	31	2	2	62.9	68.685	599	1.1503	0.93666	451400000	106390000	113760000	126200000	105050000
RAC-beta serine/threonine-protein kinase	AKT2	14	14	8	13	12	8	7	32.6	55.768	481	1.1502	0.92053	1639600000	340440000	382610000	505520000	411060000
Exosome complex component RRP42	EXOSC7	1	14	14	14	11	14	11	61.9	31.821	291	1.1502	0.90947	4804300000	1194900000	1200300000	1361900000	1047200000
DNA-directed RNA polymerase I subunit RPA43	TWISTNB	1	4	4	3	3	3	3	15.7	37.432	338	1.1501	0.89009	301730000	67343000	68018000	98115000	68259000
Mediator of RNA polymerase II transcription subunit 8	MED8	3	3	3	3	3	3	3	18.7	29.08	268	1.15	0.79888	290370000	85276000	68032000	74057000	63005000
Cyclin-dependent kinase 14	CDK14	4	8	5	5	8	2	5	20.6	47.759	423	1.15	0.91766	240020000	32747000	32516000	86354000	88407000
Collagen alpha-1(XI) chain	COL11A1	6	19	14	16	18	11	13	16.6	176.62	1767	1.1499	0.66916	2957900000	756350000	779810000	835130000	586620000
Pachytene checkpoint protein 2 homolog	TRIP13	3	14	14	13	13	13	13	40	48.55	432	1.1497	0.95066	4791100000	1078000000	1116500000	1347700000	1248900000
BRCA2 and CDKN1A-interacting protein	BCCIP	5	13	13	13	10	13	10	52.9	35.979	314	1.1495	0.81538	4203800000	1064600000	1108600000	1157900000	872700000
Connector enhancer of kinase suppressor of ras 3	CNKSR3	3	3	3	3	2	3	2	8.4	52.644	475	1.1494	0.66662	47527000	13023000	11834000	14439000	8230400
SAP30-binding protein	SAP30BP	3	9	9	8	8	8	8	31.2	32.068	292	1.1492	0.95723	1501000000	277570000	236520000	543940000	442970000
Uveal autoantigen with coiled-coil domains and ankyrin repeats	UACA	8	21	21	18	7	18	7	14.6	161.31	1401	1.1491	0.88215	2399200000	442450000	1517600000	266710000	172460000
28S ribosomal protein S9, mitochondrial	MRPS9	1	16	16	11	12	11	12	50.5	45.834	396	1.1491	0.88627	2589200000	684570000	651730000	683120000	569820000
Bifunctional lysine-specific demethylase and histidyl-hydroxylase MINA	MINA	6	7	7	7	4	7	4	20	52.672	464	1.149	0.85454	582960000	140060000	157780000	151270000	133850000
Group XIIA secretory phospholipase A2	PLA2G12A	2	1	1	1	1	1	1	31.4	7.6769	70	1.1488	1.0625	84715000	18790000	17580000	21838000	26508000
Phosphatase and actin regulator 2	PHACTR2	5	6	6	5	6	5	6	14.3	61.457	554	1.1488	1.0457	459030000	120650000	108320000	123050000	107010000
Protein FAM115A	FAM115A	5	23	23	21	17	21	17	31.5	102.12	921	1.1487	0.72974	3187400000	828170000	889490000	868940000	600760000
tRNA wybutosine-synthesizing protein 3 homolog	TYW3	3	5	5	5	4	5	4	22.4	29.794	259	1.1484	0.97938	562470000	124160000	134180000	163980000	140150000
Ribonuclease P protein subunit p14	RPP14	1	4	4	4	4	4	4	47.6	13.693	124	1.1483	0.93674	891230000	235770000	264020000	211820000	179620000
Calcium/calmodulin-dependent protein kinase kinase 1	CAMKK1	3	12	12	10	10	10	10	28.4	59.823	543	1.1481	0.94892	1827400000	494030000	531390000	382580000	419410000
Zinc finger CCCH-type with G patch domain-containing protein	ZGPAT	3	9	9	6	8	6	8	21.7	54.604	502	1.148	0.83336	522770000	117520000	117830000	155460000	131960000
Neutral cholesterol ester hydrolase 1	NCEH1	5	10	10	9	9	9	9	34.3	45.807	408	1.1479	1.0205	2286400000	883490000	568980000	475750000	358140000
SWI/SNF-related matrix-associated actin-dependent regulator of chromatin subfamily A containing DEAD/H box 1	SMARCAD1	6	12	12	11	9	11	9	14.5	117.6	1028	1.1478	0.85459	1345500000	352090000	446030000	318140000	229290000
Urokinase plasminogen activator surface receptor	PLAUR	3	6	6	5	6	5	6	28.1	36.978	335	1.1478	0.95862	1337800000	275030000	442010000	326940000	293870000
Amidophosphoribosyltransferase	PPAT	3	19	19	19	18	19	18	43.1	57.398	517	1.1477	0.96454	11517000000	2874500000	3018700000	3072900000	2550600000
Hepatocyte growth factor receptor	MET	4	15	15	13	10	13	10	13.3	155.54	1390	1.1475	1.0708	862360000	222580000	228560000	204470000	206750000
Threonine--tRNA ligase, mitochondrial	TARS2	6	27	27	20	22	20	22	51.1	81.035	718	1.1474	0.76796	3775900000	907250000	1031600000	1111000000	725980000
SPRY domain-containing protein 7	SPRYD7	2	5	5	5	4	5	4	27.6	21.666	196	1.1473	0.97939	394490000	117170000	108320000	91265000	77734000
Pre-rRNA-processing protein TSR1 homolog	TSR1	1	23	23	20	20	20	20	34	91.809	804	1.1471	0.95851	7621800000	2268000000	2338000000	1586300000	1429500000
Protein mago nashi homolog	MAGOH;MAGOHB	4	12	1	12	11	1	1	74	17.163	146	1.147	0.97718	957630000	265000000	243210000	249320000	200090000
Progressive ankylosis protein homolog	ANKH	3	4	4	4	3	4	3	9.6	54.24	492	1.1468	1.1768	190450000	61131000	68637000	30271000	30409000
G patch domain and KOW motifs-containing protein	GPKOW	2	25	25	23	24	23	24	60.7	52.228	476	1.1467	0.87789	7901200000	2021500000	2187800000	2079500000	1612400000
Peptidyl-prolyl cis-trans isomerase FKBP4;Peptidyl-prolyl cis-trans isomerase FKBP4, N-terminally processed	FKBP4	4	38	38	38	35	38	35	78.6	51.804	459	1.1466	0.88942	81064000000	20351000000	21639000000	21863000000	17212000000
NudC domain-containing protein 1	NUDCD1	4	25	25	23	23	23	23	54.7	66.755	583	1.1463	0.92344	9548800000	2351800000	2559800000	2409900000	2227400000
Prefoldin subunit 1	PFDN1	3	7	7	7	7	7	7	59.8	13.466	117	1.1463	0.93511	5949100000	1709500000	1711300000	1342800000	1185500000
Elongator complex protein 1	IKBKAP	3	29	29	28	23	28	23	29.6	150.25	1332	1.1461	0.9211	4450100000	1217300000	1377100000	1016900000	838770000
Kinesin light chain 2	KLC2	9	31	22	29	27	20	19	64.5	68.934	622	1.1461	0.90444	5780300000	1323400000	1471500000	1555200000	1430100000
Nucleoporin NUP188 homolog	NUP188	5	44	44	41	34	41	34	31.7	196.04	1749	1.1459	0.92672	6650500000	1800700000	1814600000	1651400000	1383800000
Inhibitor of nuclear factor kappa-B kinase subunit alpha	CHUK	1	16	15	13	14	12	13	23.8	84.639	745	1.1459	0.94853	1437400000	318850000	357150000	394890000	366470000
DNA damage-regulated autophagy modulator protein 2	DRAM2	1	2	2	2	2	2	2	11.3	29.766	266	1.1458	1.0204	186760000	62288000	56152000	33532000	34787000
Transformer-2 protein homolog alpha	TRA2A	5	2	2	2	1	2	1	7.4	32.688	282	1.1457	1.0938	402500000	128880000	127330000	71567000	74718000
WD repeat-containing protein 6	WDR6	9	23	23	15	22	15	22	28.1	121.72	1121	1.1457	0.965	2846000000	644570000	664260000	820280000	716860000
Atlastin-2	ATL2	8	19	18	19	19	18	18	47.1	64.521	565	1.1456	0.87409	12089000000	3127500000	3153900000	3233800000	2573700000
Uridine-cytidine kinase-like 1	UCKL1	7	15	15	10	14	10	14	38.3	61.14	548	1.1455	0.81158	2182300000	828790000	332220000	563950000	457290000
Putative RNA polymerase II subunit B1 CTD phosphatase RPAP2	RPAP2	2	17	17	11	13	11	13	35.6	69.508	612	1.1454	1.0269	1623400000	391840000	455110000	400570000	375900000
Nucleoporin p58/p45	NUPL1	5	9	9	9	8	9	8	30.7	49.095	463	1.1454	0.89748	6137100000	1693100000	1542600000	1310900000	1590500000
Sortilin	SORT1	2	7	7	5	5	5	5	10.5	92.067	831	1.1453	0.88208	618660000	190380000	130300000	182710000	115270000
MAGUK p55 subfamily member 5	MPP5	4	18	18	10	17	10	17	40.2	73.421	641	1.1453	0.95336	2503500000	188020000	597930000	510260000	1207300000
Probable inactive glycosyltransferase 25 family member 3	CERCAM	3	8	8	7	6	7	6	19.7	62.178	548	1.1452	0.86855	977170000	271950000	201620000	286420000	217180000
Plexin-A2	PLXNA2	2	8	4	6	7	3	4	5.7	211.1	1894	1.1451	1.3912	140620000	37402000	35184000	33368000	34669000
WD repeat and HMG-box DNA-binding protein 1	WDHD1	5	31	31	25	24	25	24	38	125.97	1129	1.145	0.80703	4189900000	1016100000	1211600000	1101000000	861160000
Tumor necrosis factor alpha-induced protein 2	TNFAIP2	7	34	34	30	30	30	30	59.2	72.66	654	1.145	0.87068	17688000000	4116200000	4434900000	4891400000	4245400000
Rho GTPase-activating protein 18	ARHGAP18	2	9	9	7	6	7	6	19.3	70.163	618	1.1448	0.82609	630210000	207940000	149870000	132390000	140020000
RNA polymerase-associated protein CTR9 homolog	CTR9	2	27	27	24	21	24	21	28.7	133.5	1173	1.1448	0.92694	4566500000	1130900000	1143700000	1190400000	1101500000
Zinc finger BED domain-containing protein 1	ZBED1	2	8	8	6	7	6	7	12.1	78.155	694	1.1447	0.76322	752970000	207810000	187360000	206120000	151670000
Renin receptor	ATP6AP2	6	13	13	13	12	13	12	46.9	35.612	318	1.1447	0.70603	3987800000	993760000	1044200000	1169100000	780670000
Activating signal cointegrator 1 complex subunit 2	ASCC2	7	21	21	18	17	18	17	38.7	86.359	757	1.1445	0.93807	3482900000	836300000	1015300000	904210000	727150000
Vesicle-associated membrane protein 4	VAMP4	2	3	3	3	3	3	3	23.6	16.24	140	1.1444	0.8266	332250000	83407000	85512000	87793000	75538000
DNA primase large subunit	PRIM2	2	26	26	22	22	22	22	53.4	58.805	509	1.1444	0.82046	7409600000	1676400000	1928200000	2198000000	1607000000
LanC-like protein 2	LANCL2	1	7	7	6	5	6	5	17.1	50.854	450	1.1443	0.89739	563510000	130220000	140190000	167680000	125420000
U6 snRNA-associated Sm-like protein LSm1	LSM1	3	5	5	5	4	5	4	54.9	15.179	133	1.1443	0.80491	1184900000	317760000	291780000	314470000	260880000
Transport and Golgi organization protein 6 homolog	TANGO6	1	7	7	5	4	5	4	8.5	120.75	1094	1.1442	0.71104	186230000	38587000	39287000	60448000	47908000
WD repeat-containing protein C2orf44	C2orf44	4	14	14	12	9	12	9	30	79.135	721	1.1442	0.87083	969140000	267700000	263340000	212320000	225790000
Leucine-rich repeat-containing protein 42	LRRC42	3	6	6	5	4	5	4	18.9	48.571	428	1.1438	0.9054	900880000	113380000	110560000	169380000	507560000
Ras-related protein Rab-8A	RAB8A	4	11	7	10	11	6	7	49.3	23.668	207	1.1438	0.88959	5274400000	1170900000	1330900000	1472100000	1300500000
26S protease regulatory subunit 10B	PSMC6	6	20	20	19	18	19	18	64	44.172	389	1.1436	0.94835	28871000000	6798400000	7072700000	8193300000	6806900000
Serine/threonine-protein kinase 4;Serine/threonine-protein kinase 4 37kDa subunit;Serine/threonine-protein kinase 4 18kDa subunit	STK4	3	16	10	16	14	10	8	41.3	55.63	487	1.1436	0.95457	1637100000	477060000	446010000	387860000	326210000
Cytoskeleton-associated protein 5	CKAP5	8	97	97	83	88	83	88	55.6	225.49	2032	1.1435	0.90738	41152000000	9847200000	10081000000	11645000000	9577900000
Sphingomyelin phosphodiesterase	SMPD1	10	9	9	8	7	8	7	19.6	69.751	629	1.1432	1.0088	1341200000	329390000	346270000	374590000	290950000
Syntaxin-6	STX6	2	8	8	7	6	7	6	39.6	29.176	255	1.1431	0.93193	882560000	228530000	240730000	210920000	202370000
Gem-associated protein 5	GEMIN5	1	46	46	42	36	42	36	40.5	168.59	1508	1.143	0.88883	9680100000	3159500000	3182300000	1885100000	1453200000
Multiple PDZ domain protein	MPDZ	11	16	16	10	12	10	12	11.2	208.41	1950	1.1429	0.92776	6080500000	208390000	242460000	5350200000	279440000
Zinc finger E-box-binding homeobox 1	ZEB1	15	8	8	6	5	6	5	13.2	99.323	906	1.1427	0.81066	372650000	109940000	113060000	85449000	64199000
DmX-like protein 2	DMXL2	6	30	28	20	22	20	20	12.7	339.64	3036	1.1426	0.88715	1317900000	369470000	381200000	325170000	242020000
L-aminoadipate-semialdehyde dehydrogenase-phosphopantetheinyl transferase	AASDHPPT	4	11	11	11	10	11	10	43.7	35.776	309	1.1425	0.89693	7200100000	2029700000	2183700000	1652500000	1334200000
Uridine 5-monophosphate synthase;Orotate phosphoribosyltransferase;Orotidine 5-phosphate decarboxylase	UMPS	8	27	27	23	24	23	24	60.2	52.221	480	1.1424	0.9173	19394000000	4837200000	5207800000	5110600000	4238400000
EPM2A-interacting protein 1	EPM2AIP1	1	23	23	21	20	21	20	49.1	70.369	607	1.142	0.80907	10006000000	2201700000	2460400000	2709500000	2634200000
Cell division cycle protein 123 homolog	CDC123	1	7	7	5	6	5	6	23.8	39.134	336	1.142	0.8732	1142500000	225140000	247530000	363110000	306740000
Alanyl-tRNA editing protein Aarsd1	PTGES3L-AARSD1;AARSD1	4	14	7	10	11	5	5	37.4	55.065	495	1.1418	1.0603	866200000	227870000	234560000	204180000	199590000
TBC1 domain family member 23	TBC1D23	5	9	9	8	5	8	5	17.1	76.5	684	1.1417	1.2285	1106100000	329530000	444420000	153280000	178850000
DNA polymerase epsilon subunit 3	POLE3	1	6	6	6	3	6	3	61.9	16.859	147	1.1416	0.81331	3730500000	1064100000	1007000000	973850000	685540000
Dual specificity mitogen-activated protein kinase kinase 4	MAP2K4	4	10	10	7	8	7	8	40.4	44.287	399	1.1412	1.0513	832220000	159210000	198250000	267920000	206840000
GTPase Era, mitochondrial	ERAL1	2	10	10	8	5	8	5	34.3	48.349	437	1.1409	0.81792	948650000	226700000	246540000	223930000	251480000
Protein argonaute-1;Protein argonaute	AGO1	3	23	10	20	15	8	7	36.1	97.213	857	1.1407	1.1965	502750000	127070000	116430000	130090000	129160000
Thiopurine S-methyltransferase	TPMT	1	13	13	12	10	12	10	49	28.18	245	1.1407	0.94021	5725400000	1950700000	1136500000	1243300000	1395000000
28S ribosomal protein S2, mitochondrial	MRPS2	2	7	7	6	6	6	6	18.2	33.249	296	1.1406	0.90484	1855500000	445800000	524290000	489870000	395500000
Protein RUFY3	RUFY3	7	12	10	12	10	10	9	34	51.401	453	1.1404	1.1498	1269700000	360990000	367760000	270320000	270620000
Pre-mRNA-splicing factor RBM22	RBM22	5	8	8	8	7	8	7	25.3	41.131	371	1.1404	0.93462	1699500000	402540000	465680000	434680000	396640000
Eukaryotic initiation factor 4A-I	EIF4A1	3	31	16	30	30	15	15	79.6	46.153	406	1.1403	0.89966	67264000000	16399000000	17175000000	18733000000	14958000000
Protein CLEC16A	CLEC16A	4	6	6	5	5	5	5	6.4	117.7	1053	1.1402	0.94688	3225200000	121750000	116530000	1598800000	1388100000
Coiled-coil domain-containing protein 124	CCDC124	1	13	13	9	13	9	13	48.9	25.835	223	1.1401	0.92412	6396100000	1552200000	1532400000	1782400000	1529100000
M-phase phosphoprotein 6	MPHOSPH6	1	4	4	4	2	4	2	21.2	19.024	160	1.1397	0.87031	1069600000	352360000	337130000	208900000	171240000
ATP-dependent RNA helicase DDX19A	DDX19A	7	28	4	24	27	4	4	61.9	53.974	478	1.1393	0.88536	2314700000	545830000	566640000	657300000	544920000
DNA-directed RNA polymerase I subunit RPA49	POLR1E	4	10	10	10	6	10	6	27.2	47.26	419	1.1393	0.99996	964140000	315290000	275350000	192240000	181270000
Structural maintenance of chromosomes protein 2	SMC2	4	65	65	60	60	60	60	51.7	135.65	1197	1.1393	0.89351	42730000000	10223000000	10546000000	11700000000	10261000000
Glutaredoxin-related protein 5, mitochondrial	GLRX5	1	4	4	4	3	4	3	33.1	16.628	157	1.1391	0.67182	1386800000	394830000	353090000	367270000	271570000
Myotubularin-related protein 1	MTMR1	11	17	16	13	14	13	13	36	75.717	673	1.139	0.97126	2724000000	714070000	777850000	653350000	578720000
Protein AATF	AATF	1	12	12	8	11	8	11	34.1	63.132	560	1.1389	0.78742	1254600000	252420000	230850000	450220000	321110000
Kinesin-like protein KIF2C	KIF2C	7	31	29	29	29	27	27	50.9	81.312	725	1.1388	0.83008	7166800000	1917600000	2019000000	1848600000	1381700000
Ribonuclease 3	DROSHA	6	6	6	4	3	4	3	7.5	150.53	1299	1.1388	1.0392	91771000	25181000	26571000	19912000	20107000
Polyribonucleotide 5-hydroxyl-kinase Clp1	CLP1	3	6	6	6	3	6	3	16.3	48.939	436	1.1388	0.89335	555240000	228240000	205780000	73145000	48076000
Ancient ubiquitous protein 1	AUP1	5	15	15	11	14	11	14	52.2	45.786	410	1.1383	0.76863	4339400000	984320000	900250000	1474300000	980530000
Cofilin-2	CFL2	4	21	11	21	15	11	9	81.9	18.736	166	1.1383	0.85692	31778000000	7862600000	8427600000	8413100000	7074600000
ATP-binding cassette sub-family E member 1	ABCE1	3	36	30	32	34	26	28	60.9	67.314	599	1.1382	0.9041	40799000000	11268000000	10683000000	10245000000	8602900000
Protein FAM192A	FAM192A	2	8	8	7	6	7	6	35.4	28.912	254	1.1382	0.912	1785600000	441770000	413130000	501460000	429290000
WD repeat domain-containing protein 83	WDR83	4	5	5	5	3	5	3	21.3	34.342	315	1.1382	1.1458	337260000	123180000	131120000	43002000	39956000
HAUS augmin-like complex subunit 2	HAUS2	3	5	5	4	5	4	5	27.7	26.933	235	1.1379	0.6945	582010000	104420000	115330000	185170000	177090000
CCR4-NOT transcription complex subunit 6	CNOT6	1	5	3	3	4	2	2	9.9	63.306	557	1.1379	0.83423	95558000	23195000	26966000	23567000	21830000
GTP-binding protein 8	GTPBP8	8	6	6	5	5	5	5	28.5	32.146	284	1.1378	0.82774	873160000	198930000	203640000	278020000	192570000
Tax1-binding protein 3	TAX1BP3	1	2	2	2	2	2	2	25	13.735	124	1.1377	0.86786	2489000000	619580000	640480000	689590000	539330000
Trafficking protein particle complex subunit 1	TRAPPC1	1	8	8	7	7	7	7	66.9	16.831	145	1.1376	0.8873	2081900000	467680000	460610000	590630000	562950000
Guanine nucleotide-binding protein G(I)/G(S)/G(O) subunit gamma-2;Guanine nucleotide-binding protein subunit gamma	GNG2	4	3	3	2	3	2	3	59.2	7.8501	71	1.1373	1.2793	269270000	55779000	50306000	64732000	98449000
Transducin beta-like protein 3	TBL3	1	23	23	19	20	19	20	42.5	89.034	808	1.1372	0.84544	2092500000	515280000	574700000	568640000	433890000
General transcription factor IIH subunit 2-like protein;General transcription factor IIH subunit 2	GTF2H2C;GTF2H2	8	5	5	4	4	4	4	14.9	44.452	395	1.1372	0.95815	503930000	99987000	112530000	155240000	136170000
Serine/threonine-protein kinase MST4	RBM4B;MST4	8	20	11	18	16	9	9	50.5	43.867	392	1.1371	0.93048	3252000000	894000000	901330000	821460000	635220000
Integrator complex subunit 11	CPSF3L	12	7	7	5	6	5	6	16.6	56.012	499	1.1368	1.0414	646290000	191400000	184040000	139520000	131320000
General transcription factor IIF subunit 2	GTF2F2	1	19	19	14	17	14	17	73.9	28.38	249	1.1366	0.86922	7302000000	1699400000	1984400000	2021400000	1596800000
Thrombospondin-1	THBS1	7	26	7	24	24	7	7	25.1	129.38	1170	1.1366	0.60833	1090300000	246050000	262230000	355300000	226730000
Ras GTPase-activating-like protein IQGAP3	IQGAP3	2	64	58	58	52	53	47	50.3	184.7	1631	1.1366	0.76749	9368000000	2444800000	2670800000	2130200000	2122300000
Importin-4	IPO4	10	48	48	42	46	42	46	62	118.71	1081	1.1365	0.90267	34414000000	8483700000	8925000000	9234600000	7770300000
Spermatogenesis-associated protein 5	SPATA5	3	33	32	28	25	27	24	53.2	97.903	893	1.1365	0.93482	4017600000	1095600000	1201400000	864790000	855890000
Bromodomain-containing protein 8	BRD8	14	13	13	10	8	10	8	20.3	95.361	878	1.1365	0.78636	1441400000	347530000	440350000	330940000	322590000
Inosine-5-monophosphate dehydrogenase 2	IMPDH2	4	31	29	31	30	29	29	61.9	55.804	514	1.1362	0.89216	84111000000	21296000000	22580000000	22445000000	17790000000
NSFL1 cofactor p47	NSFL1C	6	16	16	16	15	16	15	56.2	40.572	370	1.136	1.0203	5944600000	1412500000	1318400000	1708400000	1505400000
ADP-ribosylation factor GTPase-activating protein 3	ARFGAP3	6	15	7	14	13	7	6	40.5	56.928	516	1.136	1.1085	1299500000	353110000	366490000	293530000	286370000
Trafficking protein particle complex subunit 3	TRAPPC3	3	11	11	10	9	10	9	53.9	20.274	180	1.1359	0.89809	10404000000	2329700000	2308800000	3130500000	2634700000
Gem-associated protein 4	GEMIN4	2	27	27	26	23	26	23	32	120.04	1058	1.1358	0.91733	6444200000	1684600000	1850000000	1605700000	1303900000
	RPL10	2	11	2	11	10	2	1	55.2	18.592	163	1.1357	1.0823	2713400000	654740000	660560000	709080000	689050000
Exosome component 10	EXOSC10	3	47	47	37	41	37	41	64.6	100.83	885	1.1356	0.87205	15390000000	3635500000	4504200000	3792600000	3457300000
MAP kinase-activated protein kinase 3	MAPKAPK3	3	10	5	8	7	4	4	30.9	42.987	382	1.1356	0.93532	786360000	159490000	190750000	227940000	208170000
Ankyrin repeat domain-containing protein 17	ANKRD17	14	34	21	31	29	19	17	19.3	263.25	2487	1.1354	0.8544	2529100000	647170000	721670000	618480000	541820000
Proteasome subunit beta type-5	PSMB5	5	19	8	18	17	7	7	88.2	28.48	263	1.1354	0.85091	13052000000	3264400000	3436300000	3376500000	2974500000
Uroporphyrinogen decarboxylase	UROD	2	15	6	15	14	6	6	55	40.786	367	1.1353	0.88004	5842000000	1189000000	1121200000	1938900000	1592900000
Transcription activator BRG1	SMARCA4	8	44	28	43	43	27	28	32.5	181.26	1613	1.1353	0.85308	11966000000	3007900000	3053700000	3361700000	2543000000
Annexin A3;Annexin	ANXA3	6	16	16	13	14	13	14	64.1	36.375	323	1.1353	1.7834	2139800000	510270000	486430000	540770000	602330000
Inositol 1,4,5-trisphosphate receptor type 2	ITPR2	2	19	15	16	10	12	9	8.9	308.06	2701	1.1352	0.92458	512190000	118500000	119840000	136600000	137240000
Inosine-5-monophosphate dehydrogenase 1;Inosine-5-monophosphate dehydrogenase	IMPDH1	9	21	19	20	17	18	16	47.5	57.015	530	1.1352	0.97053	8246000000	2080300000	2251000000	2023600000	1891100000
Oligoribonuclease, mitochondrial	REXO2	14	9	9	7	8	7	8	42.6	26.832	237	1.1351	0.86803	6446600000	1578600000	1651900000	1769500000	1446700000
Small integral membrane protein 12	SMIM12	2	4	4	3	4	3	4	38	10.799	92	1.1349	0.7355	1083700000	168400000	182570000	407180000	325570000
Pumilio homolog 2	PUM2	4	11	6	8	7	4	4	12	114	1064	1.1348	0.82573	527720000	123020000	110460000	168540000	125710000
Mitochondrial inner membrane protease subunit 2	IMMP2L	4	2	2	2	2	2	2	22.7	12.259	110	1.1347	0.99358	108060000	28897000	29750000	22041000	27367000
Lamin-B1	LMNB1	2	47	43	44	45	40	41	71.7	66.408	586	1.1345	1.114	90092000000	22970000000	25191000000	19702000000	22228000000
tRNA-dihydrouridine(47) synthase [NAD(P)(+)]-like	DUS3L	3	18	18	14	14	14	14	36.8	72.593	650	1.1344	0.93314	1814700000	416960000	473420000	409640000	514660000
Putative heat shock protein HSP 90-alpha A4	HSP90AA4P	1	4	2	4	3	2	1	10	47.711	418	1.1343	0.97643	4489000000	2092700000	2152300000	133450000	110550000
Pre-mRNA-splicing factor 38A	PRPF38A	1	10	10	4	8	4	8	26.6	37.476	312	1.1343	0.91253	717390000	118670000	139150000	260430000	199140000
Serine/threonine-protein kinase Sgk3	SGK3	2	2	2	2	2	2	2	8.8	53.305	464	1.1343	1.015	72433000	17185000	16781000	19906000	18561000
E3 ubiquitin-protein ligase SH3RF1	SH3RF1	5	8	8	5	5	5	5	12.8	93.128	888	1.1342	0.97284	273240000	58191000	81872000	85905000	47276000
Thymosin beta-4;Hematopoietic system regulatory peptide	TMSB4XP4;TMSB4X	3	2	2	2	2	2	2	31.8	5.1127	44	1.1341	0.97465	1286000000	305070000	344240000	353670000	283060000
Glycosaminoglycan xylosylkinase	FAM20B	1	7	7	4	4	4	4	20.5	46.432	409	1.134	0.97284	328090000	122210000	113070000	51312000	41488000
Probable ATP-dependent RNA helicase DDX23	DDX23	4	34	34	30	31	30	31	46.1	95.581	820	1.134	0.92145	15671000000	3788500000	4176600000	3989000000	3716500000
Histone-binding protein RBBP7	RBBP7	8	21	14	18	20	12	13	72.2	47.82	425	1.134	0.85286	13794000000	3050100000	3173100000	4222400000	3348500000
DnaJ homolog subfamily C member 7	DNAJC7	2	26	26	24	21	24	21	50.6	56.44	494	1.1339	0.98706	12951000000	3391700000	3510800000	3138900000	2909700000
Oxidation resistance protein 1	OXR1	3	29	2	28	24	2	2	44.7	93.733	839	1.1339	1.0398	358190000	90006000	98403000	83384000	86395000
U3 small nucleolar ribonucleoprotein protein IMP4	IMP4	5	3	3	2	3	2	3	18.6	19.619	172	1.1338	0.83113	471960000	90842000	87865000	173390000	119860000
Protein virilizer homolog	KIAA1429	6	28	28	23	23	23	23	20.1	201.05	1797	1.1335	0.99738	2488700000	660230000	696110000	577410000	554990000
Ubiquitin carboxyl-terminal hydrolase 47	USP47	6	30	30	29	17	29	17	27.7	154.7	1355	1.1335	0.82934	3828500000	1543100000	1338700000	422960000	523750000
T-complex protein 1 subunit theta	CCT8	4	42	42	39	41	39	41	82.7	59.62	548	1.1334	0.92947	269810000000	66315000000	72096000000	71632000000	59763000000
Coronin-1C;Coronin	CORO1C	18	25	25	23	22	23	22	52.1	53.248	474	1.1333	0.92239	19354000000	4984200000	5081400000	5344300000	3944200000
Rho-related GTP-binding protein RhoC	RHOC	8	12	2	11	12	2	2	74.1	21.58	189	1.1333	0.84253	6242400000	1114000000	1183700000	2170400000	1774300000
Ankyrin-1	ANK1	29	33	30	29	22	27	20	23.7	217.29	1982	1.1332	1.3642	2701200000	741020000	834760000	478810000	646600000
Programmed cell death protein 5	PDCD5	3	10	10	10	7	10	7	61.6	14.285	125	1.1329	0.89185	18425000000	5319100000	5718000000	3881100000	3506900000
POU domain, class 2, transcription factor 1	POU2F1	22	8	8	7	6	7	6	24.4	56.251	528	1.1329	0.89069	896370000	279410000	223260000	211180000	182530000
Origin recognition complex subunit 4	ORC4	12	15	7	13	12	7	6	44.3	50.377	436	1.1326	0.90316	1115700000	365590000	335440000	229240000	185430000
Cleavage and polyadenylation specificity factor subunit 1	CPSF1	2	39	39	39	33	39	33	36.5	160.88	1443	1.1326	0.86926	10620000000	2957500000	3071200000	2542100000	2048900000
Serine/threonine-protein phosphatase 1 regulatory subunit 10	PPP1R10	2	24	24	20	19	20	19	32.9	99.057	940	1.1325	0.84526	4677400000	1234800000	1248900000	1213100000	980560000
BAG family molecular chaperone regulator 2	BAG2	3	15	15	14	14	14	14	68.7	23.772	211	1.1323	1.1137	19656000000	5957900000	6010400000	3986900000	3701200000
Mediator of RNA polymerase II transcription subunit 25	MED25	13	5	5	5	5	5	5	10.1	76.071	724	1.132	0.85294	559610000	155750000	164530000	131990000	107340000
ATP-dependent RNA helicase DDX3X;ATP-dependent RNA helicase DDX3Y	DDX3X;DDX3Y	16	41	40	40	40	39	39	67.8	73.243	662	1.1319	0.89475	109170000000	27268000000	28777000000	29419000000	23705000000
Eukaryotic translation initiation factor 2-alpha kinase 4	EIF2AK4	6	46	46	39	28	39	28	36	183.71	1621	1.1319	1.0322	5213400000	1351900000	1419100000	1383000000	1059400000
Putative heat shock protein HSP 90-beta 4	HSP90AB4P	1	10	3	10	9	3	3	15.8	58.264	505	1.1319	0.85239	14394000000	3202100000	3503600000	4286100000	3402600000
Autophagy-related protein 101	ATG101	3	3	3	2	2	2	2	18.9	21.926	190	1.1318	0.94393	311790000	68772000	81857000	82707000	78457000
Kinesin-like protein KIF11	KIF11	1	42	42	38	37	38	37	46.7	119.16	1056	1.1317	0.84672	16571000000	3799100000	3839500000	4975000000	3957400000
TBC1 domain family member 10A	TBC1D10A	8	14	13	12	9	11	8	29.9	57.117	508	1.1317	0.92907	2310500000	677990000	695470000	515640000	421410000
Ankyrin repeat and IBR domain-containing protein 1	ANKIB1	1	6	6	4	5	4	5	10.3	122	1089	1.1313	0.96154	338500000	52063000	52693000	121020000	112720000
5-nucleotidase domain-containing protein 2	NT5DC2	7	20	20	20	18	20	18	48.7	64.144	557	1.1313	0.82252	6453900000	1650700000	1837900000	1714400000	1250900000
Protein-methionine sulfoxide oxidase MICAL3	MICAL3	8	28	24	21	21	18	17	17.5	224.29	2002	1.1308	0.78644	1332800000	297630000	335190000	358360000	341660000
DNA replication complex GINS protein PSF2	GINS2	1	6	6	5	5	5	5	45.4	21.427	185	1.1308	0.81147	641090000	128200000	119680000	236360000	156850000
Mothers against decapentaplegic homolog 5	SMAD5	7	16	7	13	13	5	5	50.5	52.258	465	1.1307	0.87893	1351200000	357290000	339500000	419200000	235210000
Eukaryotic translation initiation factor 3 subunit A	EIF3A	2	96	96	89	83	89	83	60.3	166.57	1382	1.1305	0.88696	117310000000	31205000000	31841000000	29820000000	24446000000
Stromal membrane-associated protein 1	SMAP1	5	6	5	5	6	4	5	17	47.861	436	1.1305	1.0615	3989700000	927820000	989470000	1065100000	1007300000
ATP-binding cassette sub-family F member 3	ABCF3	3	26	26	24	21	24	21	49.6	79.744	709	1.1303	0.9246	7930400000	1972500000	2063000000	1911100000	1983700000
Merlin	NF2	11	17	17	12	13	12	13	33.9	65.35	561	1.13	0.87457	2612800000	443950000	448660000	802650000	917580000
Splicing factor, arginine/serine-rich 19	SCAF1	1	10	10	8	9	8	9	9.8	139.27	1312	1.1299	0.87596	896810000	213210000	206480000	265060000	212060000
Cytosolic carboxypeptidase 1	AGTPBP1	9	21	21	18	12	18	12	25.5	133.86	1186	1.1295	0.91329	1297700000	333730000	368430000	289300000	306260000
Probable global transcription activator SNF2L1	SMARCA1	4	35	17	29	29	12	13	31.8	120.59	1033	1.1293	0.85497	1080600000	220440000	192890000	348830000	318450000
DNA-directed RNA polymerase II subunit RPB7	POLR2G	4	8	8	6	7	6	7	59.3	19.294	172	1.1292	0.85032	1026700000	201710000	219380000	310370000	295200000
HemK methyltransferase family member 2	N6AMT1	2	5	5	5	2	5	2	23.8	22.9	214	1.129	1.0249	408670000	109580000	140800000	78282000	80006000
Cyclin-dependent kinases regulatory subunit;Cyclin-dependent kinases regulatory subunit 1	CKS1B	3	2	2	2	2	2	2	38.8	8.027	67	1.1287	0.89535	685870000	121130000	131970000	241730000	191040000
Glycogen [starch] synthase, muscle	GYS1	7	32	32	30	30	30	30	52	83.785	737	1.1286	0.91427	41614000000	11430000000	11294000000	10400000000	8490400000
GA-binding protein alpha chain	GABPA	1	13	13	12	11	12	11	37.9	51.295	454	1.1286	1.0036	2843900000	761330000	791020000	662270000	629260000
Sodium-dependent multivitamin transporter	SLC5A6	7	6	6	6	5	6	5	11.8	68.641	635	1.1284	0.95535	2052300000	343700000	818890000	214000000	675680000
Thyroid receptor-interacting protein 11	TRIP11	4	30	30	20	28	20	28	18.7	227.58	1979	1.1284	1.0063	2541600000	596920000	579410000	730220000	635090000
S-phase kinase-associated protein 1	SKP1	6	14	12	13	12	11	10	84.7	18.658	163	1.1279	0.85415	9504600000	2092200000	2207000000	2860500000	2344900000
E3 ubiquitin-protein ligase ZFP91	ZFP91	2	8	8	4	6	4	6	17	59.57	529	1.1277	1.0361	793450000	171780000	165310000	237920000	218430000
GPI ethanolamine phosphate transferase 1	PIGN	1	5	5	3	5	3	5	6.1	105.81	931	1.1273	1.0384	222340000	53314000	64158000	49096000	55776000
Eukaryotic translation initiation factor 3 subunit M	EIF3M	7	21	21	18	19	18	19	71.7	42.502	374	1.1268	0.89304	17666000000	3624200000	3943100000	5411300000	4687100000
Histone-lysine N-methyltransferase EHMT1	EHMT1	5	16	16	16	9	16	9	18.5	141.46	1298	1.1268	0.84067	1330500000	433440000	506150000	228020000	162940000
LIM domain-binding protein 1	LDB1	10	8	8	5	5	5	5	30.7	36.427	316	1.1267	1.1534	296020000	76029000	63263000	71117000	85610000
E3 ubiquitin-protein ligase NEDD4-like	NEDD4L	11	20	14	13	19	9	14	25.5	104.92	911	1.1266	0.82371	1096600000	233200000	247820000	338410000	277220000
Midasin	MDN1	5	142	141	127	108	127	107	34.7	632.81	5596	1.1265	0.99409	17355000000	4892800000	4894700000	3542400000	4025200000
DNA-directed RNA polymerase II subunit RPB4	POLR2D	3	4	4	2	4	2	4	42.3	16.311	142	1.1265	0.90457	422780000	84295000	74440000	138510000	125530000
UPF0690 protein C1orf52	C1orf52	3	8	8	8	8	8	8	35.7	20.599	182	1.1264	0.87104	970160000	178140000	219320000	237790000	334910000
Condensin complex subunit 2	NCAPH	5	28	28	26	24	26	24	54.3	82.562	741	1.1264	0.87129	13707000000	3106900000	3192000000	4000100000	3407800000
Transmembrane protein 189	TMEM189	5	8	1	8	6	1	1	37	31.135	270	1.1263	1.0317	824850000	258110000	254770000	163260000	148710000
DNA polymerase;DNA polymerase alpha catalytic subunit	POLA1	2	18	18	10	12	10	12	14.3	166.46	1468	1.1261	0.84096	7917600000	1540500000	1659900000	2410300000	2306900000
A-kinase anchor protein 11	AKAP11	1	26	26	23	17	23	17	21.9	210.51	1901	1.126	0.90804	2287700000	632560000	704500000	502430000	448220000
Phosducin-like protein	PDCL	3	5	5	5	3	5	3	17.3	34.281	301	1.126	0.94654	941660000	246600000	248800000	228370000	217890000
Protein arginine N-methyltransferase 7	PRMT7	4	6	6	6	4	6	4	12.6	73.153	642	1.1257	0.86489	534450000	118880000	124790000	159210000	131580000
Apoptosis-stimulating of p53 protein 2	TP53BP2	3	15	14	11	13	10	12	21.1	111.43	1005	1.1257	0.81123	769000000	213580000	185290000	219410000	150720000
WD repeat-containing protein 92	WDR92;DKFZp434B156	4	7	7	5	5	5	5	41.7	32.127	288	1.1256	0.90353	937720000	198270000	197230000	297440000	244790000
Cyclin-H	CCNH	4	8	8	6	6	6	6	30	37.643	323	1.1255	0.86451	719620000	141630000	156310000	234620000	187060000
AP-1 complex subunit sigma-1A	AP1S1	2	7	6	6	6	5	5	48.1	18.733	158	1.1251	0.89707	1919400000	389090000	689620000	313820000	526880000
Protein HEXIM1	HEXIM1	2	7	7	6	7	6	7	26.2	40.623	359	1.125	0.82264	1083700000	242270000	279200000	337510000	224760000
Peptidyl-prolyl cis-trans isomerase D	PPID	2	24	24	15	23	15	23	73	40.763	370	1.1249	0.9448	11030000000	2422400000	2592600000	3308000000	2707300000
Protein C10	C12orf57	2	4	4	4	3	4	3	53.2	13.178	126	1.1249	0.84174	671450000	185400000	198080000	158980000	128980000
Programmed cell death protein 2	PDCD2	10	6	6	4	6	4	6	25.3	38.592	344	1.1249	0.94971	600860000	114270000	107800000	204450000	174340000
Eukaryotic translation initiation factor 3 subunit K	EIF3K	3	12	12	11	11	11	11	68.3	25.059	218	1.1248	0.89837	15641000000	3753600000	4070200000	4257200000	3560400000
Spartin	SPG20	1	24	24	22	22	22	22	46.7	72.832	666	1.1248	0.85604	11784000000	3311600000	3455400000	2867500000	2149100000
Mitotic-spindle organizing protein 2B	MZT2B	2	6	2	5	5	2	1	47.2	22.281	218	1.1247	0.9675	358800000	134670000	143690000	48326000	32119000
Exocyst complex component 8	EXOC8	1	20	20	15	11	15	11	34.2	81.798	725	1.1247	0.93806	2184900000	719250000	646670000	406110000	412870000
E3 ubiquitin-protein ligase RNF114	RNF114	4	11	11	10	10	10	10	53.5	25.694	228	1.1246	0.81487	2815400000	760230000	758040000	727520000	569630000
Delta-1-pyrroline-5-carboxylate synthase;Glutamate 5-kinase;Gamma-glutamyl phosphate reductase	ALDH18A1	2	42	42	41	40	41	40	62.9	87.301	795	1.1244	0.97793	38586000000	10481000000	10506000000	9620100000	7979600000
Molybdopterin synthase sulfur carrier subunit	MOCS2	1	5	5	4	4	4	4	78.4	9.7552	88	1.1242	0.95468	625420000	194780000	200850000	127530000	102260000
E3 ubiquitin-protein ligase MGRN1	GPR84;MGRN1	9	6	6	3	4	3	4	26.6	36.181	320	1.1242	1.0082	309690000	103830000	75659000	64042000	66162000
Erythroid differentiation-related factor 1	EDRF1	8	10	10	8	6	8	6	9.7	134.88	1204	1.1238	0.97874	344710000	63062000	64182000	123770000	93702000
T-complex protein 1 subunit eta	CCT7	9	40	40	39	36	39	36	82.5	59.366	543	1.1237	0.95918	165550000000	42805000000	46026000000	41066000000	35651000000
Protein ACN9 homolog, mitochondrial	ACN9	2	2	2	1	2	1	2	25.6	14.651	125	1.1237	0.89131	88604000	19097000	23290000	20991000	25227000
NFU1 iron-sulfur cluster scaffold homolog, mitochondrial	NFU1	6	6	6	6	6	6	6	33.5	25.923	230	1.1236	0.77466	3918700000	892510000	889970000	1234900000	901270000
Charged multivesicular body protein 7	CHMP7	4	14	14	13	12	13	12	34.4	50.91	453	1.1235	0.9263	1677900000	380390000	402360000	474200000	420950000
Tumor suppressor candidate gene 1 protein	TUSC1	1	3	3	3	2	3	2	19.3	23.39	212	1.1235	1.6044	404300000	96185000	112790000	99143000	96183000
Glutamine--tRNA ligase	QARS	7	53	52	53	51	52	50	76.6	87.798	775	1.1234	0.90659	93069000000	24162000000	25259000000	23989000000	19660000000
Vacuolar protein sorting-associated protein 4A	VPS4A	1	15	9	14	12	8	6	37.1	48.897	437	1.1234	0.94173	2965300000	857680000	875660000	678780000	553150000
Nascent polypeptide-associated complex subunit alpha;Nascent polypeptide-associated complex subunit alpha, muscle-specific form	NACA	9	5	4	5	5	4	4	51.5	15.016	136	1.123	1.0127	16468000000	4309000000	4409500000	3998500000	3751000000
DDB1- and CUL4-associated factor 7	DCAF7	3	10	10	8	8	8	8	34.2	38.926	342	1.123	0.92875	2837300000	635480000	666340000	790910000	744600000
Titin	TTN	12	11	10	7	6	7	5	0.5	3653.2	32900	1.1229	0.97816	3915300000	884550000	946400000	1097600000	986720000
Developmentally-regulated GTP-binding protein 1	DRG1	3	19	19	17	18	17	18	65.1	40.542	367	1.1227	0.8554	11001000000	2356500000	2984600000	3071800000	2587900000
Tyrosine-protein phosphatase non-receptor type 2	PTPN2	4	6	6	4	6	4	6	15.4	48.473	415	1.1225	1.0303	409050000	109590000	105500000	102300000	91648000
Kelch-like protein 26	KLHL26	2	6	6	3	5	3	5	13.5	68.139	615	1.1224	0.91187	111450000	21752000	22904000	31380000	35419000
T-complex protein 1 subunit zeta	CCT6A	3	34	28	34	34	28	28	71.4	58.024	531	1.1224	0.9612	175430000000	42601000000	45381000000	46230000000	41223000000
Acylphosphatase-1;Acylphosphatase	ACYP1;FBN3	5	7	7	7	6	7	6	68.7	11.261	99	1.1219	0.85498	4690200000	1045200000	1117000000	1388000000	1140000000
Calcium-binding protein 39	CAB39	5	20	20	17	18	17	18	60.4	39.869	341	1.1218	0.96032	11178000000	2621500000	2739300000	3062500000	2754600000
40S ribosomal protein S15a	RPS15A	1	13	13	12	8	12	8	74.6	14.839	130	1.1218	1.0151	30950000000	9919900000	10257000000	5433700000	5339200000
Protein MB21D2	MB21D2	1	16	16	15	15	15	15	36.3	55.8	491	1.1217	0.93183	2442900000	605870000	663150000	601220000	572610000
Prelamin-A/C;Lamin-A/C	LMNA	3	56	1	54	51	1	1	77.6	65.134	572	1.1216	0.90903	7154200000	1722400000	1996500000	1766800000	1668500000
Ubiquitin-protein ligase E3A	UBE3A	4	31	31	29	28	29	28	47	100.21	872	1.1216	0.93476	6659500000	1813000000	1933800000	1584000000	1328600000
DNA replication complex GINS protein PSF1	GINS1	2	6	6	6	5	6	5	40.3	22.988	196	1.1215	0.72617	557070000	139290000	139250000	161880000	116650000
40S ribosomal protein S25	RPS25	1	7	7	7	6	7	6	37.6	13.742	125	1.1215	1.0241	35768000000	8625900000	8878600000	9277200000	8986500000
Zinc finger C3H1 domain-containing protein	ZFC3H1	2	8	8	5	5	5	5	4.9	217.49	1910	1.1214	0.91831	286520000	55241000	54995000	95356000	80925000
Fanconi anemia group J protein	BRIP1	2	16	4	13	14	3	4	15.9	140.88	1249	1.1214	0.81387	232310000	38273000	45206000	84583000	64252000
Cerebellar degeneration-related protein 2-like	CDR2L	1	11	11	11	8	11	8	33.5	53.01	465	1.1212	0.80869	985970000	255100000	284640000	245780000	200450000
Probable ATP-dependent RNA helicase DDX11;Putative ATP-dependent RNA helicase DDX11-like protein 8;Putative ATP-dependent RNA helicase DDX12	DDX11;DDX11L8;DDX12P	19	17	17	12	11	12	11	26.4	96.127	856	1.1212	0.87211	626270000	137940000	149000000	188820000	150510000
Protein NDRG3	NDRG3	7	11	11	10	10	10	10	49.6	41.408	375	1.121	0.77581	2599200000	637210000	713320000	746990000	501680000
40S ribosomal protein S11	RPS11	1	16	16	14	15	14	15	59.5	18.431	158	1.121	1.0529	59988000000	15104000000	16817000000	14071000000	13996000000
Zinc finger protein 330	ZNF330	3	3	3	3	3	3	3	15.4	29.229	260	1.1209	0.95449	199690000	38813000	38489000	63718000	58673000
Ras-related protein Rab-18	RAB18	5	11	11	11	10	11	10	67	22.977	206	1.1207	0.8746	12857000000	3138600000	3226000000	3592300000	2899700000
Calcyclin-binding protein	CACYBP	5	21	21	18	20	18	20	69.3	26.21	228	1.1206	0.89036	31041000000	8128500000	8806900000	7803700000	6301700000
Microtubule-associated protein	MAP4	6	89	17	82	80	11	14	45	245.44	2297	1.1206	0.80718	1173700000	272400000	310780000	335950000	254620000
T-complex protein 1 subunit alpha	TCP1	8	34	24	33	34	23	24	76.8	60.343	556	1.1205	0.95752	131590000000	33370000000	34356000000	34023000000	29838000000
Suppressor of G2 allele of SKP1 homolog	SUGT1	2	22	1	20	20	1	1	80.2	37.804	333	1.1205	1.1445	276840000	71163000	57024000	85574000	63083000
Arf-GAP domain and FG repeat-containing protein 2	AGFG2	2	5	4	4	3	3	3	10.6	48.962	481	1.1204	0.91434	339420000	104470000	107160000	71154000	56636000
GRIP and coiled-coil domain-containing protein 1	GCC1	1	22	22	17	18	17	18	34.5	87.81	775	1.1204	0.925	2646100000	659950000	702870000	662940000	620370000
Serine/threonine-protein phosphatase 4 regulatory subunit 2	PPP4R2	7	12	12	10	10	10	10	39.8	46.898	417	1.1203	0.90852	2295600000	730930000	665060000	503920000	395680000
AMP deaminase 2	AMPD2	13	39	39	34	35	34	35	42.9	100.69	879	1.1203	0.87318	41822000000	10349000000	11278000000	11272000000	8923400000
Kidney mitochondrial carrier protein 1	SLC25A30	5	6	4	5	5	3	4	20.6	32.474	291	1.1202	0.96146	289290000	49058000	53951000	94812000	91472000
Rho guanine nucleotide exchange factor 12	ARHGEF12	3	21	21	16	14	16	14	18.7	171.11	1525	1.1201	0.88122	1155300000	247960000	352100000	254970000	300250000
Fragile X mental retardation syndrome-related protein 2	FXR2	1	26	23	22	24	19	21	48.6	74.222	673	1.1201	0.8972	8028300000	1926700000	2082200000	2151200000	1868100000
Serine/threonine-protein kinase 38-like	STK38L	8	15	13	13	14	11	12	41.8	54.002	464	1.12	0.89746	3018600000	730180000	789180000	793750000	705450000
Importin-8	IPO8	9	29	28	26	29	25	28	35.2	119.94	1037	1.12	0.87048	7800600000	1829900000	2033100000	2193400000	1744300000
Alpha-tocopherol transfer protein-like	TTPAL	4	5	5	5	5	5	5	19.9	38.515	342	1.1198	0.87757	834030000	180050000	159450000	283970000	210560000
Dynactin subunit 5	DCTN5	2	5	5	3	5	3	5	38.5	20.126	182	1.1196	0.97676	1279300000	360350000	364680000	291100000	263160000
Fructose-bisphosphate aldolase A	ALDOA	1	42	34	40	38	32	30	95.3	39.42	364	1.1195	0.87746	245890000000	56997000000	63021000000	68160000000	57715000000
Golgin subfamily B member 1	GOLGB1	7	145	145	127	108	127	108	52.9	376.01	3259	1.1194	0.90835	22721000000	6795100000	7249300000	4769400000	3907300000
Probable proline--tRNA ligase, mitochondrial	PARS2	1	7	7	7	4	7	4	25.7	53.262	475	1.1193	0.78834	748930000	154170000	321240000	159060000	114470000
Flap endonuclease 1	FEN1	2	17	16	16	16	15	15	51.3	42.592	380	1.1191	0.81907	20232000000	4277200000	4391100000	6567000000	4997200000
Serine/threonine-protein phosphatase 6 regulatory subunit 3	PPP6R3	17	30	30	26	29	26	29	42.4	93.732	838	1.119	0.93493	9113900000	2179300000	2597400000	2421800000	1915400000
Probable E3 ubiquitin-protein ligase HERC1	HERC1	8	59	59	48	45	48	45	16.4	532.35	4862	1.1189	0.94359	4477800000	1354100000	1443200000	890720000	789760000
PIH1 domain-containing protein 1	PIH1D1	1	9	9	7	7	7	7	49.3	32.363	290	1.1188	0.91115	1412600000	284900000	308590000	441380000	377720000
40S ribosomal protein S3a	RPS3A	12	21	11	21	20	11	10	64.8	29.945	264	1.1188	1.0451	32986000000	8056100000	8123000000	8501800000	8304900000
Sorting nexin-14	SNX14	12	9	9	8	7	8	7	12.6	97.125	833	1.1188	0.95179	506510000	141860000	106720000	160640000	97297000
cGMP-specific 3,5-cyclic phosphodiesterase	PDE5A	5	16	16	13	11	13	11	24.6	94.804	833	1.1186	1.2575	1705300000	462760000	516760000	358120000	367650000
Calmodulin-regulated spectrin-associated protein 2	CAMSAP2	4	11	11	8	8	8	8	10.4	165.06	1462	1.1185	0.85719	519500000	126790000	94149000	164380000	134180000
Nuclear pore complex protein Nup155	NUP155	5	51	51	46	48	46	48	50	155.2	1391	1.1183	0.85867	28552000000	6916200000	7403700000	7329700000	6902500000
COP9 signalosome complex subunit 7b	COPS7B	3	9	9	9	9	9	9	50.4	29.622	264	1.1183	0.94994	2600600000	572020000	622160000	745300000	661140000
Golgi SNAP receptor complex member 1	GOSR1	5	8	8	8	6	8	6	34.7	28.293	248	1.1183	0.99242	1124300000	290590000	389590000	242680000	201480000
Serine/threonine-protein kinase TBK1	TBK1	6	30	30	25	26	25	26	55.4	83.641	729	1.1183	0.86699	6693400000	1598400000	1809800000	1750400000	1534800000
GATS-like protein 2;GATS-like protein 1	GATSL2;GATSL1	2	4	4	3	4	3	4	19.5	36.056	329	1.1182	0.81331	417820000	75839000	140930000	81113000	119930000
Deoxycytidine kinase	DCK	4	13	13	12	13	12	13	40.4	36.764	317	1.1182	0.81325	5969800000	1367900000	1375200000	1817500000	1409200000
T-complex protein 1 subunit gamma	CCT3	10	43	43	41	42	41	42	71.9	60.462	544	1.1179	0.95965	238770000000	60333000000	63967000000	60700000000	53770000000
Membralin	TMEM259	2	6	6	5	6	5	6	18.4	46.43	408	1.1179	0.89335	661280000	166560000	181060000	167370000	146290000
3-ketodihydrosphingosine reductase	KDSR	2	4	4	4	2	4	2	18.7	36.187	332	1.1179	1.4719	316190000	91270000	85012000	60560000	79353000
tRNA (guanine(26)-N(2))-dimethyltransferase	TRMT1	2	17	17	15	14	15	14	34.3	69.305	630	1.1178	0.87206	3045300000	778930000	751030000	880880000	634490000
Mediator of RNA polymerase II transcription subunit 17	MED17	6	12	12	11	10	11	10	30	72.889	651	1.1177	0.9219	1843600000	451590000	556760000	460000000	375270000
Segment polarity protein dishevelled homolog DVL-1;Putative segment polarity protein dishevelled homolog DVL1P1	DVL1;DVL1P1	6	8	6	6	6	4	4	16.4	72.88	670	1.1177	1.0253	457570000	130250000	119180000	115070000	93077000
Histone-lysine N-methyltransferase setd3	SETD3	5	22	22	19	17	19	17	51	67.256	594	1.1176	0.97743	3161900000	796110000	856040000	896100000	613690000
E3 ubiquitin-protein ligase listerin	LTN1	2	51	51	43	46	43	46	37.5	200.55	1766	1.1175	0.99211	6368200000	1606800000	1605100000	1734800000	1421500000
Multifunctional methyltransferase subunit TRM112-like protein	TRMT112	3	6	6	6	5	6	5	66.4	14.199	125	1.1172	0.90045	10061000000	3033800000	2198000000	2335000000	2494500000
Uncharacterized protein C12orf43	C12orf43	9	6	6	3	5	3	5	40.9	25.114	232	1.1172	0.57158	216820000	35413000	42357000	80455000	58591000
40S ribosomal protein S24	RPS24	5	6	6	5	6	5	6	41.2	15.197	131	1.1171	1.0441	33937000000	10430000000	6984300000	8545100000	7978100000
Sodium bicarbonate cotransporter 3	SLC4A7	17	38	3	35	35	3	3	34.5	140.76	1259	1.1171	0.85239	1802200000	593040000	589160000	330290000	289720000
Ubiquitin-40S ribosomal protein S27a;Ubiquitin;40S ribosomal protein S27a;Polyubiquitin-B;Ubiquitin;Polyubiquitin-C;Ubiquitin	RPS27A;UBC;UBB	18	13	4	13	11	4	2	64.7	17.965	156	1.1169	1.0194	1976400000	586930000	563480000	425710000	400310000
Uncharacterized protein C17orf85	C17orf85	2	11	11	9	11	9	11	20.5	70.592	620	1.1168	0.99866	2179300000	582980000	649570000	480340000	466450000
Signal-induced proliferation-associated 1-like protein 3	SIPA1L3	1	9	8	7	4	6	3	6.9	194.61	1781	1.1168	0.96909	138040000	55619000	60425000	9027600	12966000
Dual specificity mitogen-activated protein kinase kinase 3	MAP2K3	5	12	9	11	10	8	8	44.2	39.853	351	1.1168	0.9826	1506100000	259720000	271750000	524460000	450180000
Exportin-5	XPO5	11	51	51	49	43	49	43	60.3	136.31	1204	1.1167	0.88542	27531000000	7727800000	7514100000	6710700000	5578800000
Adherens junction-associated protein 1	AJAP1	1	4	4	4	2	4	2	15.1	44.536	411	1.1166	1.2484	589480000	161850000	166010000	125570000	136040000
Rac GTPase-activating protein 1	RACGAP1	21	19	19	17	17	17	17	37.3	71.026	632	1.1164	0.86014	5032000000	1305900000	1313400000	1348600000	1064200000
B-cell CLL/lymphoma 9-like protein	BCL9L	9	6	6	4	4	4	4	5.7	145.85	1395	1.1163	1.2268	153360000	23179000	24039000	50790000	55348000
40S ribosomal protein S28	RPS28	1	4	4	3	4	3	4	58	7.8409	69	1.1163	1.0087	16454000000	4411100000	4734000000	3748900000	3559900000
Guanine nucleotide-binding protein subunit beta-2-like 1;Guanine nucleotide-binding protein subunit beta-2-like 1, N-terminally processed	GNB2L1	21	22	8	21	21	7	8	89.3	35.076	317	1.1163	1.0214	34456000000	7362700000	7952000000	9784300000	9357100000
S-adenosylmethionine synthase isoform type-2	MAT2A	5	21	21	20	21	20	21	67.3	43.66	395	1.1162	0.95898	20453000000	4773200000	5050400000	5870300000	4759600000
Protein FAM171A1	FAM171A1	2	2	2	2	2	2	2	4.4	97.853	890	1.1159	1.0331	114650000	29529000	33058000	26815000	25244000
DDB1- and CUL4-associated factor 11	DCAF11	26	10	10	9	8	9	8	26.6	61.669	546	1.1159	1.1713	1167900000	282720000	299340000	312200000	273660000
Origin recognition complex subunit 3	ORC3	5	27	26	25	23	24	23	52.7	82.253	711	1.1158	0.88012	5151100000	1520700000	1326000000	1277800000	1026600000
Solute carrier family 2, facilitated glucose transporter member 1	SLC2A1	5	7	7	6	7	6	7	12.2	54.083	492	1.1158	0.90911	2746700000	698710000	733710000	726110000	588140000
Coiled-coil domain-containing protein 186	CCDC186;C10orf118	4	13	13	7	13	7	13	21	103.69	898	1.1157	0.80609	503090000	84985000	109220000	170910000	137980000
Exportin-2	CSE1L	8	60	30	57	58	27	29	69.7	110.42	971	1.1156	0.89585	69016000000	16891000000	18286000000	18377000000	15462000000
Inorganic pyrophosphatase	PPA1	2	20	20	20	19	20	19	77.5	32.66	289	1.1156	0.94341	47623000000	11677000000	12278000000	12680000000	10989000000
Tyrosine-protein phosphatase non-receptor type substrate 1	SIRPA	11	13	13	10	11	10	11	38.9	54.966	504	1.1156	0.90422	2807800000	599120000	686480000	806070000	716110000
Probable ATP-dependent RNA helicase DDX5	DDX5	2	39	30	35	38	26	29	62.7	69.147	614	1.1152	0.84972	81919000000	21141000000	22064000000	21309000000	17406000000
RNA polymerase II-associated protein 3	RPAP3	2	24	24	20	18	20	18	43.3	75.718	665	1.115	0.89397	4499900000	1142600000	1103100000	1157900000	1096300000
Nucleoporin Nup43	NUP43	6	10	10	10	9	10	9	38.4	42.15	380	1.1149	0.89491	5412800000	1282500000	1286000000	1582600000	1261800000
Arginine-glutamic acid dipeptide repeats protein	RERE	3	5	5	2	5	2	5	4.5	172.42	1566	1.1147	0.75216	193000000	33416000	35446000	72238000	51904000
Solute carrier family 52, riboflavin transporter, member 2	SLC52A2	6	4	4	4	3	4	3	7.2	45.777	445	1.1147	1.0701	969060000	252160000	255920000	242790000	218190000
Coatomer subunit beta	COPB2	9	51	51	46	46	46	46	77.7	102.49	906	1.1144	0.8959	55017000000	15539000000	15241000000	13197000000	11040000000
RNA polymerase I-specific transcription initiation factor RRN3	RRN3	6	6	5	6	5	5	4	12.5	70.875	618	1.1144	0.58767	190310000	50761000	62281000	45491000	31779000
Eukaryotic translation initiation factor 3 subunit B	EIF3B	6	42	42	41	40	41	40	58.1	98.915	872	1.1143	0.9046	75490000000	19411000000	19579000000	20082000000	16418000000
Nuclear receptor coactivator 1	NCOA1	4	6	6	6	5	6	5	5.9	152.38	1399	1.1142	0.90728	235700000	72321000	76647000	45453000	41276000
Heterogeneous nuclear ribonucleoprotein H3	HNRNPH3	7	11	10	8	11	8	10	49.5	35.238	331	1.1139	1.0495	9374100000	2822400000	2278500000	2394300000	1878800000
Cytoplasmic tRNA 2-thiolation protein 2	CTU2	3	10	10	5	9	5	9	23.1	56.107	515	1.1139	0.97647	1440200000	540630000	199070000	379710000	320820000
Twinfilin-1	TWF1	7	20	17	19	16	16	14	63.7	40.282	350	1.1138	0.89439	9952100000	2863400000	2734400000	2406800000	1947600000
Calsyntenin-1;Soluble Alc-alpha;CTF1-alpha	CLSTN1	4	10	10	9	7	9	7	14.8	107.81	962	1.1138	0.82553	878020000	215430000	224460000	245600000	192530000
Serine/arginine repetitive matrix protein 2	SRRM2	4	35	35	32	28	32	28	19	299.61	2752	1.1137	0.98558	10423000000	3043500000	2975100000	2241200000	2162700000
Sterol regulatory element-binding protein cleavage-activating protein	SCAP	8	10	10	9	6	9	6	8.1	139.73	1279	1.1135	0.8165	517020000	200510000	234990000	45245000	36276000
26S protease regulatory subunit 8	PSMC5	2	26	25	23	26	22	25	62.8	45.626	406	1.1132	0.91473	31852000000	7321300000	7394200000	9365800000	7770200000
Cell cycle checkpoint protein RAD1	RAD1	4	6	6	6	5	6	5	27.3	31.827	282	1.1132	0.88424	867820000	245370000	228620000	214490000	179340000
Calcium-binding mitochondrial carrier protein SCaMC-2	SLC25A25	11	9	9	8	6	8	6	23.1	55.397	503	1.1132	1.143	2363800000	724290000	623340000	523350000	492870000
Polycomb complex protein BMI-1;Polycomb group RING finger protein 2	BMI1;COMMD3-BMI1;PCGF2	9	2	2	2	2	2	2	17.4	10.504	92	1.1132	2.5683	988280000	260100000	346820000	87841000	293530000
Ribosomal protein S6 kinase;Ribosomal protein S6 kinase alpha-4	RPS6KA4	5	11	10	9	6	8	5	18.8	84.755	765	1.113	0.96835	453130000	118710000	111310000	58510000	164610000
SH3 domain-binding glutamic acid-rich-like protein 3	SH3BGRL3	2	7	7	5	7	5	7	59.1	9.3804	88	1.113	0.90216	16238000000	4138400000	4425500000	3982300000	3691600000
40S ribosomal protein S17-like;40S ribosomal protein S17	RPS17L;RPS17	5	12	12	12	12	12	12	69.6	15.55	135	1.1124	1.0009	45122000000	11281000000	11710000000	11359000000	10773000000
G-protein-signaling modulator 1	GPSM1	6	24	22	19	17	17	17	46.3	72.135	652	1.1122	0.95986	3567900000	868140000	870420000	961150000	868160000
U8 snoRNA-decapping enzyme	NUDT16	3	11	10	11	11	10	10	55.9	21.273	195	1.1121	0.89249	3194200000	848260000	659090000	945690000	741200000
E3 ubiquitin-protein ligase KCMF1	KCMF1	2	8	8	5	7	5	7	32.8	41.945	381	1.1121	1.0383	1200100000	317570000	322810000	270920000	288770000
Stromal interaction molecule 2	STIM2	4	11	10	7	8	6	7	16.3	84.798	754	1.112	1.0362	649400000	166390000	156670000	177980000	148360000
T-complex protein 1 subunit epsilon	CCT5	8	42	42	42	42	42	42	80.6	59.67	541	1.1117	0.9584	225040000000	55657000000	59488000000	58397000000	51498000000
Vacuolar protein sorting-associated protein 28 homolog	VPS28	7	10	10	6	9	6	9	55.2	25.425	221	1.1117	1.0382	2800200000	479610000	622800000	903380000	794450000
ATP-dependent zinc metalloprotease YME1L1	YME1L1	7	17	17	16	9	16	9	33.2	75.981	683	1.1117	0.80504	3145600000	920470000	967950000	640520000	616650000
Disintegrin and metalloproteinase domain-containing protein 17	ADAM17	4	8	8	6	5	6	5	11.5	93.02	824	1.1116	0.7345	535250000	193830000	198530000	83616000	59283000
Collagen alpha-1(VII) chain	COL7A1	3	55	55	48	44	48	44	29.9	292.26	2912	1.1112	0.75943	8877000000	2400500000	2605600000	2218700000	1652200000
Exostosin-2	EXT2	4	12	12	11	5	11	5	25.6	82.254	718	1.1111	0.87639	782720000	241280000	258680000	150070000	132700000
Coiled-coil domain-containing protein 117	CCDC117	8	4	4	2	4	2	4	19.2	28.348	261	1.111	0.8442	360720000	84162000	77163000	100570000	98821000
DNA repair protein XRCC4	XRCC4	4	6	6	6	3	6	3	20.3	35.371	310	1.111	0.98848	481080000	196820000	194350000	46540000	43378000
Small ubiquitin-related modifier 2	SUMO2	2	2	1	2	2	1	1	31	8.1111	71	1.1108	0.82202	9158300000	2747300000	2756400000	1841600000	1812900000
Tyrosine-protein phosphatase non-receptor type 14	PTPN14	2	26	26	19	19	19	19	29.9	135.26	1187	1.1108	0.83286	1740700000	476340000	462650000	429560000	372200000
Tubulin beta-8 chain	TUBB8	4	11	2	11	11	2	2	24.5	49.775	444	1.1108	0.9581	12584000000	3285900000	3445300000	3154200000	2698300000
Protein FAM73A	FAM73A	3	13	13	11	12	11	12	28.6	71.005	632	1.1107	0.99316	2341100000	608180000	669870000	561920000	501160000
Homeobox protein cut-like 1	CUX1	6	45	22	35	42	18	20	37.4	165.69	1516	1.1107	0.94678	3348600000	913480000	977110000	727080000	730880000
Protein FRG1;Protein FRG1B	FRG1;FRG1B	6	8	8	7	7	7	7	33.7	29.172	258	1.1107	0.89233	1911300000	516360000	545540000	471420000	377970000
Replication protein A 70 kDa DNA-binding subunit;Replication protein A 70 kDa DNA-binding subunit, N-terminally processed	RPA1	1	31	31	30	27	30	27	59.3	68.137	616	1.1105	0.96564	27425000000	7319200000	7227900000	6903200000	5974400000
Transformer-2 protein homolog beta	TRA2B	3	6	6	6	6	6	6	27.8	29.186	252	1.1105	1.0747	2222700000	583950000	476710000	648430000	513650000
Glutamate receptor ionotropic, delta-2	GRID2	2	1	1	1	1	1	1	1.4	102.82	912	1.1104	1.2645	643700000	163760000	207510000	120680000	151750000
Uncharacterized protein CXorf38	CXorf38	4	10	10	9	9	9	9	31	36.67	319	1.1104	1.0174	2718100000	672410000	674530000	710720000	660420000
Neurobeachin-like protein 1	NBEAL1	4	33	33	25	18	25	18	16.5	305.81	2683	1.1104	0.97594	1594500000	432750000	430290000	400990000	330460000
Cytoplasmic dynein 1 intermediate chain 1	DYNC1I1	5	3	2	3	1	2	1	11.1	67.801	602	1.1104	1.0406	397210000	86541000	80573000	109810000	120290000
Polymerase I and transcript release factor	PTRF	4	15	15	15	15	15	15	45.1	43.476	390	1.1103	0.89852	25393000000	6041200000	5957000000	7409500000	5985500000
Guanine nucleotide exchange factor VAV2	VAV2	4	41	41	37	37	37	37	59.6	97.031	839	1.1103	0.98209	12018000000	2931300000	3228400000	3008300000	2850400000
Macoilin	TMEM57	3	12	12	9	9	9	9	20	76.177	664	1.1103	1.0163	894790000	209190000	212370000	253130000	220090000
N-acetylgalactosamine kinase	GALK2	9	4	4	3	3	3	3	14.1	47.635	434	1.1103	1.3104	190590000	50103000	53737000	41052000	45703000
Calcineurin B homologous protein 1	CHP1	6	11	11	9	11	9	11	69.7	22.456	195	1.1101	0.98005	4961100000	1149800000	953150000	1453300000	1404800000
40S ribosomal protein S19	RPS19	1	14	14	13	14	13	14	66.9	16.06	145	1.1101	1.0495	58674000000	13645000000	14557000000	15358000000	15115000000
Kinetochore-associated protein 1	KNTC1	5	57	57	44	41	44	41	30.9	250.75	2209	1.1101	0.96326	5262600000	1516900000	1382900000	1272700000	1090100000
Cyclin-dependent kinase 9	CDK9	2	10	9	9	6	8	5	31.7	42.777	372	1.1101	0.81344	1831300000	685740000	545280000	353370000	246950000
Splicing factor 3B subunit 6	SF3B6	1	6	6	5	6	5	6	54.4	14.585	125	1.1101	0.91722	5906400000	1609600000	1526800000	1569500000	1200400000
Tubulin alpha-1C chain	TUBA1C	16	38	4	35	35	3	4	73.8	57.73	519	1.11	0.90046	9806700000	2557500000	2856700000	2376600000	2015900000
Centromere/kinetochore protein zw10 homolog	ZW10	3	26	26	25	23	25	23	50.4	88.828	779	1.1099	0.8904	10904000000	2711400000	3114300000	2405800000	2672600000
Ras-related protein Rab-4A	RAB4A	2	8	6	6	5	4	3	40.7	23.913	214	1.1098	0.82323	347380000	84116000	83403000	111740000	68126000
Fructose-2,6-bisphosphatase TIGAR	TIGAR	1	9	9	8	7	8	7	49.6	30.062	270	1.1098	0.89745	3989700000	992920000	1003000000	1054200000	939620000
Transcription elongation factor B polypeptide 2	TCEB2	3	12	12	12	11	12	11	91.5	13.133	118	1.1097	0.92761	28442000000	6708400000	7250600000	7604800000	6878200000
DnaJ homolog subfamily C member 17	DNAJC17	3	7	7	7	6	7	6	33.2	34.687	304	1.1097	0.84505	1519400000	406230000	355980000	451410000	305750000
SET and MYND domain-containing protein 5	SMYD5	4	9	9	6	6	6	6	30.1	47.34	418	1.1096	0.9617	1405900000	389550000	385550000	319710000	311090000
Eukaryotic translation initiation factor 3 subunit C;Eukaryotic translation initiation factor 3 subunit C-like protein	EIF3C;EIF3CL	12	38	38	37	36	37	36	43.7	103.64	898	1.1095	0.93582	55623000000	13356000000	14713000000	14872000000	12682000000
A-kinase anchor protein 8-like	AKAP8L	1	15	15	13	12	13	12	26.6	71.648	646	1.1095	1.0106	2667400000	721690000	709480000	629080000	607190000
Transcription initiation factor TFIID subunit 2	TAF2	4	26	22	20	17	17	16	30.7	136.97	1199	1.1094	0.97688	1562100000	450870000	451360000	333470000	326370000
Tubulin alpha chain-like 3	TUBAL3	2	6	1	5	6	1	1	11.6	45.517	406	1.1093	0.97338	14692000000	5670300000	3534900000	3002500000	2484000000
40S ribosomal protein SA	RPSA	2	17	2	17	17	2	2	73.5	29.505	264	1.1093	1.0685	17755000000	4166400000	4483700000	4683900000	4420600000
Eukaryotic translation initiation factor 3 subunit D	EIF3D	9	23	23	23	22	23	22	63	62.039	533	1.1091	0.89824	35441000000	9230200000	9261300000	9305700000	7644200000
Glucose-6-phosphate 1-dehydrogenase	G6PD	2	28	1	27	28	1	1	87	38.521	339	1.1091	1.6336	340480000	99447000	90085000	59925000	91027000
StAR-related lipid transfer protein 3	STARD3	4	3	3	3	3	3	3	11.2	48.6	427	1.109	0.82515	180570000	42546000	40020000	50537000	47468000
Nuclear autoantigenic sperm protein	NASP	17	41	41	35	41	35	41	69.2	85.237	788	1.109	0.88435	59663000000	14894000000	15250000000	16087000000	13432000000
G-rich sequence factor 1	GRSF1	7	19	19	18	16	18	16	53.3	53.126	480	1.109	0.8321	7915700000	1919900000	1910200000	2305300000	1780400000
SWI/SNF complex subunit SMARCC1	SMARCC1	2	50	39	48	47	37	37	54.2	122.87	1105	1.1089	0.91492	18063000000	4514500000	4207700000	5076200000	4265200000
UMP-CMP kinase	CMPK1	5	16	16	16	15	16	15	62.8	22.222	196	1.1088	0.9191	31655000000	7544200000	8042600000	8676300000	7391600000
Exosome complex component CSL4	EXOSC1	4	6	6	6	6	6	6	43.1	21.452	195	1.1088	0.86011	2092100000	447400000	437900000	674540000	532260000
Nuclear pore complex protein Nup153	NUP153	3	45	45	40	39	40	39	45.4	153.94	1475	1.1088	0.9087	11392000000	3029900000	3119200000	2814600000	2428800000
TELO2-interacting protein 2	TTI2	3	4	4	2	3	2	3	10.3	53.305	477	1.1087	0.78259	173750000	34232000	28840000	56117000	54561000
Splicing factor, suppressor of white-apricot homolog	SFSWAP	6	11	11	11	9	11	9	12.3	104.82	951	1.1085	0.90187	1502200000	356470000	401540000	394910000	349340000
40S ribosomal protein S12	RPS12	1	9	9	9	9	9	9	71.2	14.515	132	1.1085	1.0284	53712000000	13978000000	14316000000	13091000000	12327000000
SPARC	SPARC	3	13	13	12	11	12	11	49.5	34.632	303	1.1082	0.75996	5881100000	1372000000	1345300000	1894100000	1269600000
Putative ATP-dependent RNA helicase DHX30	DHX30	3	58	58	53	53	53	53	61.9	136.11	1222	1.1082	0.8762	18344000000	4515200000	4956000000	4831600000	4041100000
Superkiller viralicidic activity 2-like 2	SKIV2L2	4	38	37	35	32	34	31	46.4	117.8	1042	1.1079	0.87804	15967000000	3949000000	4660800000	4067900000	3289300000
Protein VPRBP	VPRBP	5	31	31	26	28	26	28	23.9	168.93	1506	1.1079	0.91605	4224800000	1495400000	1413500000	721170000	594670000
Sorting nexin-24	SNX24	3	3	3	3	3	3	3	19.3	23.728	202	1.1079	1.0877	222610000	45612000	54627000	55152000	67219000
Caseinolytic peptidase B protein homolog	CLPB	11	21	21	20	17	20	17	43.1	75.448	677	1.1078	0.90516	5769900000	1599800000	1587200000	1426800000	1156100000
G protein-regulated inducer of neurite outgrowth 1	GPRIN1	2	12	12	10	6	10	6	18.1	102.4	1008	1.1078	0.86477	743940000	227490000	234100000	155970000	126370000
Probable ATP-dependent RNA helicase DDX49	DDX49	2	9	9	8	7	8	7	25.5	54.226	483	1.1072	0.9051	465300000	108680000	102760000	134210000	119650000
Protein Smaug homolog 1	SAMD4A	4	10	9	9	4	8	4	19.2	79.414	718	1.1072	0.75204	658950000	249910000	280350000	78905000	49789000
Leucine-rich repeat-containing protein 41	LRRC41	3	15	2	13	13	1	2	30.2	88.649	812	1.107	0.69117	263490000	82203000	92337000	51451000	37495000
Laminin subunit beta-1	LAMB1	3	28	28	19	24	19	24	19.2	200.48	1810	1.107	0.71398	3480600000	685550000	790580000	1161700000	842780000
DNA damage-binding protein 1	DDB1	17	60	44	60	57	44	42	50.5	126.97	1140	1.1065	0.88654	35682000000	9947100000	10159000000	8399000000	7176400000
Eukaryotic translation initiation factor 3 subunit I	EIF3I	2	19	19	19	19	19	19	84.9	36.501	325	1.1065	0.9496	28661000000	7292000000	7148100000	7650200000	6570700000
Death-associated protein kinase 1	DAPK1	5	41	41	38	30	38	30	35.7	160.04	1430	1.1064	0.88249	8299800000	3096300000	1867300000	2228100000	1108200000
Metalloendopeptidase OMA1, mitochondrial	OMA1	2	5	5	4	5	4	5	12.3	55.743	486	1.1062	0.93494	1229000000	236710000	248630000	408970000	334730000
Zinc finger Ran-binding domain-containing protein 2	ZRANB2	2	9	9	6	9	6	9	27.5	36.318	320	1.1061	0.87256	3567900000	437670000	479910000	1466600000	1183700000
40S ribosomal protein S26;Putative 40S ribosomal protein S26-like 1	RPS26;RPS26P11	3	7	7	7	7	7	7	52.2	13.015	115	1.1061	1.0222	22683000000	5483000000	5831900000	5620800000	5747300000
Methylthioribulose-1-phosphate dehydratase	APIP	2	8	8	7	7	7	7	43	27.125	242	1.1061	0.8808	2010300000	449870000	494280000	542890000	523210000
Phosphatidylinositol-binding clathrin assembly protein	PICALM	23	24	17	23	23	16	16	56.2	71.738	660	1.106	0.91843	41074000000	10371000000	10767000000	10518000000	9418500000
Mediator of RNA polymerase II transcription subunit 23	MED23	12	36	36	32	26	32	26	34.7	157.11	1374	1.106	0.96513	4358200000	1218100000	1216500000	1052400000	871120000
Eukaryotic translation initiation factor 2A;Eukaryotic translation initiation factor 2A, N-terminally processed	EIF2A	8	27	27	22	26	22	26	57.3	64.989	585	1.1059	0.93088	14336000000	3522600000	3986800000	3580500000	3246500000
Huntingtin	HTT	2	83	83	72	64	72	64	36.3	347.6	3142	1.1059	0.93159	9389800000	2679500000	2765300000	2107300000	1837700000
Centrosomal protein of 44 kDa	CEP44	5	8	8	5	7	5	7	30.3	44.139	390	1.1059	0.99123	790490000	151300000	170010000	247520000	221660000
Origin recognition complex subunit 2	ORC2	3	14	14	11	13	11	13	32.4	65.971	577	1.1058	0.92442	2900300000	685770000	697470000	811590000	705450000
Vigilin	HDLBP	20	65	65	63	58	63	58	57.3	141.45	1268	1.1058	0.89419	63202000000	18028000000	18708000000	14063000000	12403000000
Translocon-associated protein subunit gamma	SSR3	3	1	1	1	1	1	1	8	20.161	174	1.1057	0.90647	3876100000	1123200000	1118900000	903870000	730140000
D-glucuronyl C5-epimerase	GLCE	2	8	8	7	7	7	7	21.2	62.886	553	1.1055	0.90028	733790000	166390000	190110000	210120000	167160000
Prefoldin subunit 2	PFDN2	1	8	8	8	8	8	8	57.1	16.648	154	1.1054	0.90091	12367000000	2961500000	2977500000	3453600000	2973900000
Nesprin-2	SYNE2	19	92	92	70	60	70	60	17.2	796.43	6885	1.1054	1.0137	4383500000	1295600000	1295600000	815900000	976480000
Regulator of cell cycle RGCC	RGCC	2	4	4	4	3	4	3	53.8	12.924	117	1.1053	0.79398	634650000	190080000	191600000	136300000	116670000
Protein ELYS	AHCTF1	2	46	46	37	34	37	34	29.4	252.5	2266	1.1053	0.84284	4007000000	1141400000	1102500000	942360000	820770000
Transcription elongation factor B polypeptide 1	TCEB1	4	7	7	6	7	6	7	83.1	9.9601	89	1.1052	0.9103	22866000000	6022000000	6546100000	5517700000	4779800000
Protein regulator of cytokinesis 1	PRC1	10	18	18	17	14	17	14	33.2	71.606	620	1.105	0.8027	3944500000	1328200000	1359500000	706250000	550650000
Cyclin-dependent kinase 4	CDK4	12	18	17	18	17	17	16	72.3	33.729	303	1.1049	0.83635	14991000000	3606500000	3585300000	4488000000	3310800000
Ankyrin repeat and LEM domain-containing protein 2	ANKLE2	8	51	51	50	41	50	41	63.3	104.11	938	1.1048	0.95652	15112000000	4245700000	4555300000	3407100000	2904200000
Prostaglandin E synthase 3	PTGES3	5	9	9	8	9	8	9	68.3	16.476	139	1.1047	0.91229	30580000000	7217700000	7396700000	8594500000	7371000000
Peptidyl-prolyl cis-trans isomerase-like 2	PPIL2	4	13	13	11	6	11	6	33.5	58.823	520	1.1046	1.007	472070000	144190000	162140000	84601000	81129000
HAUS augmin-like complex subunit 5	HAUS5	2	17	17	14	13	14	13	34.1	71.682	633	1.1045	0.92915	1762400000	444730000	459620000	524000000	334040000
Oxysterol-binding protein-related protein 11	OSBPL11	1	18	17	16	16	15	15	37.1	83.642	747	1.1045	0.92862	3728500000	976600000	986590000	950840000	814510000
Beta-sarcoglycan	SGCB	4	4	4	3	4	3	4	21.1	34.776	318	1.1044	0.94989	331620000	77435000	56508000	99142000	98539000
Vacuolar protein-sorting-associated protein 36	VPS36	2	15	15	12	14	12	14	46.6	43.816	386	1.1043	0.95839	1361200000	323690000	284080000	410500000	342870000
REST corepressor 1	RCOR1	2	15	11	13	14	9	10	38.2	53.027	482	1.1042	0.91235	1975800000	533760000	546770000	451140000	444090000
Nucleotide exchange factor SIL1	SIL1	9	15	15	14	14	14	14	34.2	52.748	468	1.104	0.75047	6568600000	1654300000	1683500000	1852800000	1378000000
Serine/threonine-protein phosphatase 6 catalytic subunit;Serine/threonine-protein phosphatase 6 catalytic subunit, N-terminally processed	PPP6C	5	14	14	12	14	12	14	60	35.144	305	1.1039	0.92575	11245000000	3036000000	3107800000	2711100000	2390100000
Nucleolar and spindle-associated protein 1	NUSAP1	9	18	18	17	15	17	15	46.1	49.323	440	1.1039	0.74668	4047300000	1185000000	1086600000	999220000	776580000
Eukaryotic translation initiation factor 4H	EIF4H	2	13	13	12	12	12	12	60.9	27.385	248	1.1039	0.81735	23162000000	5567800000	6107900000	6254000000	5232100000
Alpha-ketoglutarate-dependent dioxygenase FTO	FTO	6	28	28	28	25	28	25	70.1	58.281	505	1.1037	0.90966	14497000000	3421200000	3781700000	4080800000	3213300000
Polycomb protein SUZ12	SUZ12	1	20	20	7	19	7	19	38	83.054	739	1.1034	0.89472	2050600000	322080000	291070000	714870000	722590000
StAR-related lipid transfer protein 13	STARD13	5	18	18	17	15	17	15	24.3	120.68	1078	1.1033	0.94299	1521400000	385320000	411490000	390930000	333690000
Biotinidase	BTD	5	5	5	5	2	5	2	14.3	58.913	523	1.103	1.2798	337370000	174250000	129980000	16135000	17001000
Eukaryotic translation initiation factor 3 subunit F	EIF3F	5	15	15	15	13	15	13	69.1	33.24	307	1.1029	0.93013	30784000000	7997000000	8286300000	7916000000	6584800000
U3 small nucleolar RNA-associated protein 15 homolog	UTP15	5	9	9	8	8	8	8	24.6	56.355	499	1.1029	1.0006	1025500000	253130000	255490000	275250000	241590000
E3 ubiquitin-protein ligase HECTD3	HECTD3	3	27	27	25	20	25	20	37.7	97.112	861	1.1029	0.93383	4517500000	1251400000	1371600000	998300000	896300000
SLIT-ROBO Rho GTPase-activating protein 2	SRGAP2	6	25	23	24	19	22	17	33	120.88	1071	1.1028	0.94773	3231500000	927740000	867600000	748680000	687510000
WD repeat-containing protein 36	WDR36	4	19	19	17	14	17	14	24.2	105.32	951	1.1028	0.85119	2171700000	567930000	558010000	611200000	434560000
Dynactin subunit 2	DCTN2	15	20	20	18	19	18	19	59.6	44.809	406	1.1028	0.94519	32507000000	7340800000	7438700000	9604800000	8122600000
U6 snRNA-associated Sm-like protein LSm7	LSM7	1	4	4	2	3	2	3	57.3	11.602	103	1.1027	0.92462	605390000	167080000	153740000	136370000	148210000
Microfibrillar-associated protein 1	MFAP1	1	9	9	5	8	5	8	25.3	51.958	439	1.1025	0.82258	695780000	177250000	143830000	212660000	162040000
Proteasome assembly chaperone 1	PSMG1	3	13	13	13	11	13	11	63.3	30.288	267	1.1024	0.95973	7113300000	1922700000	1866900000	1819600000	1504100000
Trafficking protein particle complex subunit 2 protein TRAPPC2P1;Trafficking protein particle complex subunit 2	TRAPPC2P1;TRAPPC2	7	4	4	2	4	2	4	48.6	16.445	140	1.1021	1.0012	691710000	167000000	164660000	190150000	169900000
Electrogenic sodium bicarbonate cotransporter 1	SLC4A4	5	4	3	3	2	2	2	4.7	112.27	995	1.102	0.97026	86068000	18991000	16345000	25621000	25111000
Angiomotin-like protein 2	AMOTL2	11	11	11	7	9	7	9	16.9	85.479	777	1.1019	0.90209	449260000	76840000	69594000	143110000	159710000
General transcription factor IIF subunit 1	GTF2F1	5	15	15	14	11	14	11	38.7	58.24	517	1.1019	0.83673	6205400000	1730300000	1718700000	1577300000	1179000000
Serine/threonine-protein phosphatase 4 regulatory subunit 1	PPP4R1	5	29	29	27	23	27	23	41.3	105.19	933	1.1017	0.9968	7896600000	2116100000	2078800000	1929000000	1772700000
RRP12-like protein	RRP12	4	44	44	41	33	41	33	46.7	143.7	1297	1.1015	0.94486	8068600000	2363000000	2364300000	1810900000	1530400000
Centrin-2	CETN2	1	7	6	7	6	6	5	48.8	19.738	172	1.1014	0.84158	1092400000	280380000	336180000	279490000	196380000
Heterogeneous nuclear ribonucleoprotein L	HNRNPL	4	23	22	22	22	22	21	57.7	64.132	589	1.1013	1.0678	29559000000	7526900000	7608900000	6860000000	7563000000
Serine/threonine-protein kinase Chk1	CHEK1	9	14	14	11	11	11	11	30.7	54.433	476	1.1013	0.86764	1325900000	307470000	309090000	404870000	304490000
Transmembrane protein 214	TMEM214	4	27	27	27	26	27	26	48.3	77.15	689	1.1012	0.80999	20982000000	5857300000	5780000000	5305200000	4039200000
Acetyl-CoA acetyltransferase, cytosolic	ACAT2	2	15	15	15	15	15	15	61	41.35	397	1.1009	0.9386	63894000000	13286000000	14839000000	18825000000	16944000000
Histone acetyltransferase p300	EP300	1	19	6	10	17	2	6	9.2	264.16	2414	1.1009	0.89099	141150000	24953000	25232000	53331000	37631000
Gamma-tubulin complex component 4	TUBGCP4	2	13	13	9	12	9	12	30.6	76.017	666	1.1009	0.98501	1713700000	390240000	356630000	527460000	439360000
SURP and G-patch domain-containing protein 2	SUGP2	4	40	40	36	37	36	37	49	120.21	1082	1.1005	0.85839	11717000000	2684700000	2757100000	3440100000	2835000000
40S ribosomal protein S7	RPS7	2	16	16	14	13	14	13	68.6	22.127	194	1.1005	0.94912	81673000000	21376000000	22320000000	19761000000	18216000000
Ubiquitin-like protein ATG12	ATG12	1	3	3	3	1	3	1	17.1	15.113	140	1.1003	1.032	1015800000	328360000	352910000	171850000	162640000
Dynactin subunit 1	DCTN1;DKFZp686E0752	18	66	66	61	62	61	62	64.2	139.09	1256	1.1003	0.94827	48732000000	12906000000	12819000000	12379000000	10627000000
U3 small nucleolar RNA-associated protein 18 homolog	UTP18	6	7	7	5	5	5	5	21.9	57.707	521	1.1002	0.6965	804840000	198100000	161280000	340470000	104990000
Actin-related protein 5	ACTR5	1	8	8	8	5	8	5	21.9	68.297	607	1.1002	0.69171	1017600000	219410000	301470000	151720000	344960000
Eyes absent homolog 3	EYA3	6	7	7	6	6	6	6	17.8	57.827	527	1.1001	0.84543	630190000	145440000	152240000	188520000	143990000
DnaJ homolog subfamily C member 2;DnaJ homolog subfamily C member 2, N-terminally processed	DNAJC2	6	19	19	16	17	16	17	37.7	71.996	621	1.0999	0.95282	4073000000	1313600000	1111700000	870320000	777450000
Nucleoplasmin-3	NPM3	1	8	8	8	7	8	7	64.6	19.343	178	1.0999	1.0166	4722000000	1288800000	1180700000	1205500000	1047000000
Regulator of microtubule dynamics protein 2	RMDN2	9	3	3	1	3	1	3	8	47.399	410	1.0998	0.78352	138100000	27937000	32802000	40585000	36777000
Kinesin-like protein KIF23	KIF23	11	24	24	20	20	20	20	32.9	110.06	960	1.0997	0.79727	3714600000	942060000	1064600000	973730000	734230000
ATP-dependent 6-phosphofructokinase, muscle type	PFKM	16	31	28	30	30	27	27	52.2	85.182	780	1.0997	0.95228	24023000000	5975100000	6146900000	6342200000	5558700000
Pleckstrin homology domain-containing family M member 2	PLEKHM2	2	13	13	11	8	11	8	15.2	110.55	999	1.0996	0.99857	990680000	283780000	302240000	207310000	197350000
Protein prenyltransferase alpha subunit repeat-containing protein 1	PTAR1	2	10	10	9	6	9	6	29.6	46.405	402	1.0996	0.79245	992250000	332670000	313030000	200210000	146340000
N-terminal Xaa-Pro-Lys N-methyltransferase 1;N-terminal Xaa-Pro-Lys N-methyltransferase 1, N-terminally processed	NTMT1	2	12	12	11	11	11	11	67.3	25.387	223	1.0996	0.88744	3167800000	861320000	852260000	837370000	616870000
Protein kinase C alpha type	PRKCA	4	28	26	22	27	20	25	50.9	76.749	672	1.0993	1.2534	15562000000	4067900000	4097300000	3474300000	3922500000
Nucleolar protein 4-like	NOL4L	3	7	5	6	6	4	5	21.8	47.214	436	1.0992	1.1477	561960000	132270000	112120000	160070000	157500000
Pre-mRNA cleavage complex 2 protein Pcf11	PCF11	2	12	5	6	11	3	5	11.9	173.05	1555	1.0992	0.9636	236420000	32629000	37187000	77299000	89307000
THO complex subunit 2	THOC2	8	33	33	24	27	24	27	26.7	182.77	1593	1.099	1.0003	4174800000	968260000	1006900000	1163600000	1036000000
Tubulin-specific chaperone A	TBCA	6	13	13	13	13	13	13	78.6	10.08	84	1.099	0.93697	28019000000	7963500000	7984800000	6531900000	5539300000
Pseudouridylate synthase 7 homolog	PUS7	3	27	27	25	26	25	26	52	75.035	661	1.099	0.95	7190200000	1953100000	1901900000	1816700000	1518500000
Probable dolichyl pyrophosphate Glc1Man9GlcNAc2 alpha-1,3-glucosyltransferase	ALG8	11	4	4	4	2	4	2	10.1	53.18	467	1.0989	0.85366	689390000	229140000	251220000	110840000	98182000
Protein LSM14 homolog A	LSM14A	3	15	14	12	14	12	13	37.7	46.411	422	1.0988	0.9441	4749100000	1113200000	1162700000	1376300000	1096800000
40S ribosomal protein S30	FAU	2	2	2	2	2	2	2	11.2	10.905	98	1.0985	1.0341	7648700000	1640600000	2035200000	2034800000	1938100000
Zinc finger protein 511	ZNF511	2	3	3	2	3	2	3	16.7	28.265	252	1.0985	0.84567	117550000	34928000	31769000	24327000	26527000
NAD-dependent protein deacetylase sirtuin-1;SirtT1 75 kDa fragment	SIRT1	4	13	13	10	7	10	7	23.8	81.68	747	1.0983	0.81896	678140000	158100000	220100000	177260000	122670000
YTH domain-containing family protein 2	YTHDF2	3	19	15	16	19	12	15	34	62.333	579	1.0982	0.9139	5764000000	1434900000	1296700000	1568300000	1464100000
CCAAT/enhancer-binding protein zeta	CEBPZ	3	38	38	34	33	34	33	40.2	120.97	1054	1.0981	0.95953	8244800000	2006500000	2086600000	2238600000	1913100000
Ceramide synthase 2	CERS2	9	8	8	8	7	8	7	28.1	38.52	324	1.0981	0.85374	11202000000	3148700000	2994000000	2862400000	2197400000
Gigaxonin	GAN	1	10	10	9	7	9	7	19.1	67.638	597	1.0981	0.89942	578050000	187440000	142300000	144970000	103340000
MKI67 FHA domain-interacting nucleolar phosphoprotein	NIFK	4	8	8	6	6	6	6	32.4	34.222	293	1.098	0.98019	402290000	143450000	123590000	63527000	71725000
WW domain-binding protein 4	WBP4	2	9	9	8	7	8	7	38.3	42.506	376	1.098	0.93638	2938200000	682950000	711760000	786160000	757380000
26S protease regulatory subunit 6A	PSMC3	7	28	22	25	24	20	19	75.9	49.203	439	1.0979	0.91713	21151000000	4221600000	4538700000	7054500000	5336000000
ELM2 and SANT domain-containing protein 1	ELMSAN1	2	4	4	3	3	3	3	5.1	111.92	1019	1.0979	1.4023	127630000	36955000	40884000	23798000	25994000
Serine/threonine-protein kinase D;Serine/threonine-protein kinase D1	PRKD1	4	10	4	6	9	3	4	17.7	102.5	920	1.0979	0.74648	167410000	36461000	37706000	50535000	42713000
Protein SHQ1 homolog	SHQ1	3	2	2	2	2	2	2	5.1	61.547	549	1.0977	1.0879	963060000	245070000	262770000	224640000	230580000
Ras-related protein Rab-6B	RAB6B	4	11	5	9	11	4	5	60.1	23.461	208	1.0976	0.97217	510260000	106890000	130460000	150700000	122210000
Mothers against decapentaplegic homolog 2	SMAD2	5	13	6	11	10	4	4	36.2	48.955	437	1.0976	1.0383	2148300000	292850000	1441700000	219470000	194260000
40S ribosomal protein S23	RPS23	5	8	8	8	7	8	7	49.7	15.807	143	1.0974	1.0167	36006000000	8379000000	8509200000	9710000000	9407700000
Biorientation of chromosomes in cell division protein 1-like 1	BOD1L1	2	39	39	31	21	31	21	19.1	330.46	3051	1.0974	0.98963	2408800000	676900000	815500000	503220000	413220000
E3 ubiquitin-protein ligase HACE1	HACE1	10	11	11	8	9	8	9	16.2	102.34	909	1.0973	1.0887	748930000	182990000	165120000	216540000	184280000
Eukaryotic translation initiation factor 3 subunit L	EIF3L	8	29	29	28	29	28	29	59.4	66.726	564	1.0973	0.91348	60701000000	15306000000	15673000000	16245000000	13476000000
Matrix-remodeling-associated protein 8	MXRA8	3	9	9	8	7	8	7	23.6	47.971	433	1.0971	1.1784	1199000000	322270000	356090000	250790000	269840000
Origin recognition complex subunit 5	ORC5	4	12	12	10	10	10	10	32.9	50.282	435	1.0971	0.96462	2302000000	574370000	570220000	628680000	528750000
Ubiquitin carboxyl-terminal hydrolase 38	USP38	3	10	10	8	5	8	5	12.5	116.54	1042	1.0971	0.84497	425460000	150630000	162490000	61567000	50776000
STAGA complex 65 subunit gamma	SUPT7L	2	5	5	5	4	5	4	17.5	45.95	412	1.097	0.76887	420260000	116170000	118310000	108730000	77046000
Prolyl 4-hydroxylase subunit alpha-1	P4HA1	2	30	2	30	28	2	2	61.4	60.966	534	1.0969	0.95557	1195500000	250310000	262900000	370130000	312190000
Graves disease carrier protein	SLC25A16	2	9	9	5	5	5	5	33.1	36.223	332	1.0968	0.97696	421160000	92532000	92047000	112210000	124360000
Dr1-associated corepressor	DRAP1	6	6	6	6	6	6	6	35.4	23.205	212	1.0966	0.92957	4577400000	1058800000	959240000	1428600000	1130800000
Serine/threonine-protein kinase VRK1	VRK1	3	12	12	10	10	10	10	32.8	45.476	396	1.0966	0.86396	3535000000	825710000	938330000	1004100000	766890000
Arf-GAP with GTPase, ANK repeat and PH domain-containing protein 3	AGAP3	10	12	11	10	11	9	10	18.9	95.043	875	1.0965	0.89489	1414800000	378310000	406790000	338970000	290740000
Palmitoyltransferase ZDHHC13	ZDHHC13	4	8	8	8	6	8	6	18	70.886	622	1.0965	1.0139	723230000	237200000	229910000	127620000	128500000
IQ motif and SEC7 domain-containing protein 2	IQSEC2	3	6	3	5	5	2	2	8	105.1	949	1.0964	1.3364	106620000	28548000	32427000	18729000	26921000
Prefoldin subunit 5	PFDN5	5	9	9	9	9	9	9	78.6	17.328	154	1.0963	0.93343	11703000000	2965500000	2608000000	3197000000	2932800000
2-amino-3-ketobutyrate coenzyme A ligase, mitochondrial	GCAT	5	4	4	3	4	3	4	13.4	45.285	419	1.0963	0.73581	222750000	39328000	44059000	75714000	63645000
SHC SH2 domain-binding protein 1	SHCBP1	1	21	21	20	17	20	17	39.6	75.69	672	1.0963	0.81266	4268200000	986730000	1057900000	1264600000	958990000
40S ribosomal protein S14	RPS14	3	11	11	10	10	10	10	68.2	16.273	151	1.0963	0.9974	39938000000	10479000000	10383000000	9836800000	9239300000
Protein PBDC1	PBDC1	2	13	13	13	9	13	9	51.1	26.056	233	1.096	0.94633	5129000000	1399000000	1354200000	1263300000	1112500000
Calcium-transporting ATPase type 2C member 1;Calcium-transporting ATPase	ATP2C1	16	22	22	19	18	19	18	31.5	98.732	903	1.0959	0.98432	2313800000	659500000	687670000	555270000	411310000
RNA-binding motif protein, X chromosome;RNA-binding motif protein, X chromosome, N-terminally processed	RBMX	4	16	4	12	14	4	4	37.3	42.331	391	1.0959	0.9124	3745600000	1120100000	950190000	894570000	780760000
Centromere protein F	CENPF	6	99	99	82	65	82	65	35.4	367.76	3210	1.0958	0.86151	8885200000	2738500000	2671100000	1912000000	1563600000
Thiosulfate sulfurtransferase	TST	3	3	3	2	2	2	2	15.6	27.724	244	1.0957	0.86157	306720000	81196000	62252000	83741000	79533000
Cytosolic Fe-S cluster assembly factor NARFL	NARFL	5	9	8	7	4	7	3	27.1	53.02	476	1.0956	1.1234	462890000	161870000	176710000	61147000	63152000
Armadillo repeat-containing protein 7	ARMC7	1	2	2	2	2	2	2	17.2	21.924	198	1.0956	1.0797	175620000	29684000	32595000	48239000	65102000
Heat shock-related 70 kDa protein 2	HSPA2	2	18	3	17	14	2	2	25.8	70.02	639	1.0955	0.78164	807740000	174250000	171760000	252470000	209260000
Histone deacetylase 2	HDAC2	10	19	12	18	19	11	12	53.7	55.364	488	1.0955	0.93267	15695000000	3846600000	3686000000	4447800000	3714700000
Proteasome activator complex subunit 4	PSME4	6	61	61	52	48	52	48	43.5	211.33	1843	1.0954	0.9103	13699000000	3429200000	3495600000	3702600000	3071200000
Tubulin beta-3 chain	TUBB3	9	24	6	24	22	6	5	61.1	50.432	450	1.0951	0.87251	10329000000	2732000000	2755900000	2640900000	2200300000
Testis-specific Y-encoded-like protein 1	TSPYL1	2	13	13	10	10	10	10	41.9	49.192	437	1.0951	0.84201	1890700000	309280000	277710000	398420000	905280000
Activated RNA polymerase II transcriptional coactivator p15	SUB1	4	9	9	7	9	7	9	61.4	14.395	127	1.0951	0.86979	23528000000	5617600000	5638400000	6755400000	5516600000
Nuclear pore complex protein Nup160	NUP160	7	50	4	44	42	4	3	47.7	162.12	1436	1.0949	0.73175	804730000	313680000	310140000	99396000	81520000
40S ribosomal protein S29	RPS29	2	3	3	3	3	3	3	33.9	6.6767	56	1.0948	1.0616	4597200000	1185100000	1238400000	1080700000	1092900000
GMP synthase [glutamine-hydrolyzing]	GMPS	3	42	42	40	41	40	41	79.8	76.715	693	1.0948	0.84272	60553000000	15665000000	15348000000	16699000000	12840000000
Elongation of very long chain fatty acids protein;Elongation of very long chain fatty acids protein 5	ELOVL5	4	2	2	2	2	2	2	7.6	34.202	289	1.0947	0.94345	2708200000	790470000	785370000	599440000	532900000
NCK-interacting protein with SH3 domain	NCKIPSD	9	20	20	19	15	19	15	32.9	78.237	715	1.0947	0.8521	3591400000	897500000	948240000	1002400000	743290000
Heat shock 70 kDa protein 14	HSPA14	2	20	20	19	17	19	17	55.2	54.794	509	1.0946	1.0177	7328500000	2019000000	1587300000	2134100000	1588200000
Ras-related protein Rab-28	RAB28	7	7	7	5	7	5	7	37.1	24.841	221	1.0945	1.0671	622240000	125860000	141960000	188330000	166080000
Transgelin-2	TAGLN2	1	20	19	19	19	18	18	91	22.391	199	1.0945	0.89674	175740000000	40639000000	41899000000	50077000000	43120000000
Gamma-tubulin complex component 5	TUBGCP5	4	8	8	7	5	7	5	7.9	118.32	1024	1.0941	1.0237	300230000	101190000	101670000	53005000	44358000
Glutamine--fructose-6-phosphate aminotransferase [isomerizing] 1	GFPT1	2	42	35	39	41	32	34	71.7	76.758	681	1.0941	1.0337	50595000000	14948000000	13198000000	11944000000	10505000000
Receptor tyrosine-protein kinase erbB-2	ERBB2	17	10	8	6	9	5	7	10.6	136.5	1240	1.0941	0.85211	351170000	76824000	101970000	97405000	74968000
U7 snRNA-associated Sm-like protein LSm10	LSM10	1	4	4	2	4	2	4	48.8	14.08	123	1.094	1.07	130730000	23872000	25626000	43022000	38205000
Histone-lysine N-methyltransferase EHMT2	EHMT2	13	15	15	13	8	13	8	18.8	129.03	1176	1.094	0.96791	882930000	262520000	278700000	177590000	164110000
Probable ATP-dependent RNA helicase DDX47	DDX47	3	15	15	15	15	15	15	41.8	50.646	455	1.094	0.87343	4833000000	1264000000	1241500000	1272300000	1055200000
Protein O-mannose kinase	POMK	2	6	6	6	4	6	4	25.7	40.05	350	1.0939	0.94627	916070000	275640000	267840000	200140000	172450000
Probable ATP-dependent RNA helicase DHX37	DHX37	2	12	12	10	10	10	10	13.2	129.54	1157	1.0938	1.1597	1410700000	310880000	399090000	305190000	395540000
Protein pelota homolog	PELO	1	16	16	16	15	16	15	47.5	43.359	385	1.0938	1.0066	9507300000	2062900000	2483300000	2348500000	2612600000
Protein argonaute-2	AGO2	3	29	20	28	23	19	16	44.4	97.207	859	1.0938	1.0229	2319900000	601960000	617180000	543820000	556950000
Dipeptidyl peptidase 8	DPP8	12	8	8	6	5	6	5	12.8	89.907	782	1.0933	1.0481	392460000	140620000	122720000	65472000	63650000
Serine beta-lactamase-like protein LACTB, mitochondrial	LACTB	3	19	19	19	19	19	19	44.4	60.693	547	1.0932	0.95672	11137000000	2269600000	3263600000	2457500000	3146700000
Ras-related protein Ral-A	RALA	2	11	6	10	9	5	4	56.8	23.567	206	1.0931	0.98123	4486000000	1287800000	1318700000	992390000	887180000
Receptor-interacting serine/threonine-protein kinase 1	RIPK1	3	24	24	19	20	19	20	43.2	75.93	671	1.0931	0.93543	4128800000	993810000	1011700000	1074000000	1049300000
Serine/threonine-protein phosphatase 4 catalytic subunit	PPP4C	1	11	10	10	9	9	8	42.3	35.08	307	1.0931	0.89836	4083300000	1115500000	1182500000	946480000	838840000
General transcription factor 3C polypeptide 1	GTF3C1	2	68	68	62	59	62	59	40.6	238.87	2109	1.0931	0.9169	14553000000	3773700000	3365300000	4176300000	3238000000
40S ribosomal protein S16	RPS16	2	15	15	15	13	15	13	71.2	16.445	146	1.093	1.0044	70772000000	18115000000	18444000000	17580000000	16632000000
Cytoskeleton-associated protein 2-like	CKAP2L	4	5	5	3	4	3	4	8.1	83.586	745	1.093	1.0572	106460000	29697000	23021000	28077000	25665000
Protein MON2 homolog	MON2	12	45	45	38	39	38	39	31.5	190.36	1717	1.0929	0.97018	8927800000	2324000000	2499200000	2110100000	1994500000
Myotubularin	MTM1	5	12	11	11	9	10	8	27	69.931	603	1.0929	0.91571	682210000	183030000	178400000	158270000	162510000
Integrin-linked kinase-associated serine/threonine phosphatase 2C	ILKAP	2	14	14	14	13	14	13	42.1	42.906	392	1.0928	0.95214	7222100000	1504600000	1473000000	2258600000	1986000000
CDP-diacylglycerol--glycerol-3-phosphate 3-phosphatidyltransferase, mitochondrial	PGS1	6	12	12	11	10	11	10	26.8	62.73	556	1.0928	1.0831	1154400000	300840000	343340000	276900000	233320000
Mesoderm induction early response protein 1	MIER1	12	10	10	10	10	10	10	23.6	60.309	533	1.0928	0.96338	1626400000	383970000	473590000	425150000	343740000
Spermidine synthase	SRM	1	16	16	16	13	16	13	70.2	33.824	302	1.0927	0.89924	12497000000	3225700000	4234900000	2577700000	2458600000
Gem-associated protein 7	GEMIN7	1	6	6	6	4	6	4	75.6	14.536	131	1.0927	0.8306	837020000	242920000	233400000	195620000	165080000
Proliferation-associated protein 2G4	PA2G4	8	26	26	26	25	26	25	79.7	43.786	394	1.0927	0.95055	64785000000	15764000000	15710000000	18207000000	15104000000
COMM domain-containing protein 8	COMMD8	1	10	10	9	7	9	7	79.8	21.09	183	1.0926	0.94269	2832300000	833340000	927830000	528400000	542740000
Tubulin-specific chaperone E	TBCE	2	22	22	18	20	18	20	53.9	59.345	527	1.0925	0.97843	4795200000	1250900000	1144600000	1223700000	1176000000
Uncharacterized protein KIAA1522	KIAA1522	4	10	10	7	8	7	8	14.7	113.06	1094	1.0925	0.78462	788100000	156590000	185250000	196840000	249420000
Protein dopey-1	DOPEY1	3	12	11	10	6	9	6	7.2	277.35	2465	1.0925	0.78218	357840000	103730000	110180000	72138000	71781000
40S ribosomal protein S5;40S ribosomal protein S5, N-terminally processed	RPS5	1	15	15	15	14	15	14	56.9	22.876	204	1.0925	1.0234	70149000000	17183000000	19063000000	17189000000	16715000000
Pleckstrin homology-like domain family B member 2	PHLDB2	9	24	23	21	16	20	15	22.7	142.16	1253	1.0923	0.95402	2755600000	812010000	745790000	606770000	591050000
Structural maintenance of chromosomes protein 5	SMC5	1	8	8	4	7	4	7	7.8	128.81	1101	1.0923	1.0551	406670000	101680000	100030000	91947000	113010000
Plexin-A1	PLXNA1	3	27	20	17	24	12	19	16.6	208.55	1873	1.0923	0.84729	1714900000	328890000	325340000	610040000	450620000
U2 small nuclear ribonucleoprotein A	SNRPA1	6	15	15	15	12	15	12	57.3	28.415	255	1.0922	0.88548	19081000000	5435300000	4668700000	5141700000	3835600000
Nuclear RNA export factor 1	NXF1	8	24	24	23	21	23	21	48.6	70.182	619	1.0921	0.90875	6001200000	1687500000	1710000000	1423800000	1179900000
Protein FAM50A	FAM50A	3	20	20	19	19	19	19	52.2	40.241	339	1.0921	0.91579	23992000000	5191500000	6641000000	6657700000	5501900000
ATP-dependent RNA helicase DHX36	DHX36	5	36	35	34	33	33	32	43.8	114.76	1008	1.092	0.91209	12439000000	3574600000	3629000000	2879100000	2356700000
Bifunctional arginine demethylase and lysyl-hydroxylase JMJD6	JMJD6	4	14	14	12	14	12	14	51.2	42.002	361	1.0919	0.86691	12748000000	2613600000	4562300000	3071300000	2501200000
Trifunctional purine biosynthetic protein adenosine-3;Phosphoribosylamine--glycine ligase;Phosphoribosylformylglycinamidine cyclo-ligase;Phosphoribosylglycinamide formyltransferase	GART	7	54	45	51	53	42	44	70.4	107.77	1010	1.0918	0.90716	83967000000	20904000000	22480000000	21750000000	18832000000
Transcription initiation factor TFIID subunit 4	TAF4	4	8	8	5	7	5	7	9.9	97.367	949	1.0917	0.94601	446600000	85725000	81656000	154700000	124520000
ADP-ribosylation factor-binding protein GGA2	GGA2	1	12	11	9	10	9	9	27.7	67.15	613	1.0914	0.95203	1487100000	387480000	357230000	411890000	330500000
Anaphase-promoting complex subunit 7	ANAPC7	9	17	17	16	16	16	16	41.2	60.002	537	1.0914	0.97131	3060300000	780040000	751060000	799620000	729530000
Charged multivesicular body protein 1a	CHMP1A	5	9	9	8	6	8	6	30.1	21.703	196	1.0913	0.92766	4814700000	1207500000	1255100000	1262200000	1089900000
Histone deacetylase 7	HDAC7	22	15	14	13	13	12	12	23.1	99.091	915	1.0913	1.1197	1717900000	482560000	475720000	421610000	337990000
Selenoprotein S	SELS;VIMP	5	5	5	5	5	5	5	37.4	20.956	187	1.0911	0.85102	2010200000	524530000	440450000	602670000	442580000
GSK3-beta interaction protein	GSKIP	2	3	3	3	3	3	3	38.8	15.648	139	1.091	1.0104	612250000	155410000	154110000	170450000	132280000
Ras-related protein R-Ras2	RRAS2	6	9	7	8	9	6	7	47.5	23.399	204	1.091	1.0787	1515100000	380950000	379950000	379180000	374980000
BAG family molecular chaperone regulator 3	BAG3	2	34	34	31	29	31	29	73.7	61.594	575	1.0909	0.87649	16503000000	4665900000	4013100000	4393500000	3430600000
N-alpha-acetyltransferase 20	NAA20	3	7	7	7	7	7	7	41.6	20.368	178	1.0907	0.90236	2243200000	544270000	572110000	596020000	530810000
Exosome complex component RRP43	EXOSC8;DKFZp564C0482	2	8	8	7	7	7	7	46.7	30.039	276	1.0907	0.84528	3145400000	686490000	730200000	1001500000	727280000
GRAM domain-containing protein 1A	GRAMD1A	4	19	17	16	14	15	13	32.9	89.663	806	1.0907	0.86976	1411400000	420840000	444570000	303800000	242230000
Nuclear pore complex protein Nup85	NUP85	5	26	26	24	21	24	21	57.2	75.019	656	1.0905	0.87852	13973000000	4398100000	3135500000	3631600000	2808000000
Cleavage stimulation factor subunit 1	CSTF1	2	12	12	11	9	11	9	39.7	48.357	431	1.0905	0.91917	3636200000	897650000	823930000	1020800000	893840000
Ubiquitin-conjugating enzyme E2 J1	UBE2J1	2	5	5	4	4	4	4	28.4	33.41	303	1.0904	0.76783	910060000	205930000	196990000	298990000	208160000
HBS1-like protein	HBS1L	14	34	34	31	30	31	30	62.4	75.472	684	1.0904	0.90338	14410000000	4201600000	4190600000	3190800000	2826500000
AH receptor-interacting protein	AIP	3	16	16	16	14	16	14	63.3	37.636	330	1.0903	0.84785	7832800000	2072300000	2051600000	2062900000	1645900000
Glycogen synthase kinase-3 beta	GSK3B	3	16	11	15	15	10	10	56	46.744	420	1.0901	0.98774	2337600000	555640000	525580000	674000000	582340000
Inosine triphosphate pyrophosphatase	ITPA	3	13	13	12	12	12	12	77.3	21.445	194	1.0901	1.0369	7618100000	1947900000	1941700000	1901600000	1826900000
Protein SSXT	SS18	3	3	3	3	2	3	2	9.8	42.216	387	1.0901	0.96975	755080000	212760000	225760000	157920000	158630000
Citron Rho-interacting kinase	CIT	5	41	40	29	25	28	24	21.3	236.6	2069	1.0901	0.77757	2145800000	734170000	650380000	426750000	334480000
Borealin	CDCA8	1	9	9	8	8	8	8	41.1	31.323	280	1.09	0.82193	1480900000	332170000	312420000	446860000	389450000
COMM domain-containing protein 4	COMMD4	3	10	10	9	8	9	8	70.4	21.764	199	1.0897	0.93432	4326500000	1075200000	1224800000	1008600000	1018000000
Transcription factor Sp1	SP1	2	3	3	3	2	3	2	6.5	80.692	785	1.0896	0.99707	211630000	60018000	74363000	41252000	35996000
MTSS1-like protein	MTSS1L	6	13	13	11	13	11	13	24.2	79.928	747	1.0895	0.96018	1358000000	341990000	338470000	375890000	301630000
Tubulin beta-6 chain	TUBB6	3	24	10	23	24	9	10	73.8	49.857	446	1.0894	0.89393	17726000000	4796300000	3993100000	4942100000	3994700000
Craniofacial development protein 1	CFDP1	2	5	5	3	5	3	5	25.8	33.592	299	1.0894	0.75553	1933800000	419590000	453660000	619880000	440710000
Prefoldin subunit 3	VBP1	2	13	13	10	13	10	13	50.8	22.658	197	1.0894	0.93188	16659000000	4039400000	3702900000	5058100000	3858400000
dCTP pyrophosphatase 1	DCTPP1	1	10	10	10	9	10	9	64.1	18.681	170	1.0892	0.78569	4211300000	1114300000	1174700000	1108500000	813770000
Protein diaphanous homolog 2	DIAPH2	6	13	13	7	11	7	11	15.1	124.85	1096	1.0891	1.062	684940000	232170000	190050000	147310000	115400000
Transforming growth factor beta-1;Latency-associated peptide	TGFB1	1	14	14	13	11	13	11	47.4	44.341	390	1.0891	0.8494	7121600000	1777100000	1823100000	2003400000	1518000000
Transcription initiation factor TFIID subunit 6	TAF6	12	16	16	14	12	14	12	38.4	64.231	601	1.0891	0.90216	1672000000	422280000	431260000	427700000	390720000
Eukaryotic translation initiation factor 5A-1;Eukaryotic translation initiation factor 5A-1-like	EIF5A;EIF5AL1	3	14	8	14	14	8	8	88.3	16.832	154	1.0891	0.97926	48158000000	12401000000	13279000000	11581000000	10897000000
Wings apart-like protein homolog	WAPAL	5	16	16	14	13	14	13	19.9	137.41	1228	1.0889	0.9565	1307700000	371660000	351310000	329970000	254760000
Mitochondrial import inner membrane translocase subunit Tim13	TIMM13	1	4	4	3	4	3	4	53.7	10.5	95	1.0888	0.78218	1252300000	304080000	320230000	401800000	226140000
Elongator complex protein 3	ELP3	14	9	9	8	8	8	8	19.7	62.258	547	1.0888	0.98883	1205300000	243060000	354400000	240460000	367340000
Serine-threonine kinase receptor-associated protein	STRAP	4	21	21	20	19	20	19	70.5	39.777	363	1.0888	0.90276	35373000000	7182800000	7142700000	11653000000	9394500000
Metallo-beta-lactamase domain-containing protein 2	MBLAC2	3	10	10	9	9	9	9	49.8	31.371	279	1.0887	1.2311	2458000000	318960000	266390000	1055200000	817460000
40S ribosomal protein S18	RPS18	2	16	16	16	15	16	15	57.2	17.718	152	1.0887	1.0272	89686000000	21089000000	21798000000	23721000000	23078000000
Prothymosin alpha;Prothymosin alpha, N-terminally processed;Thymosin alpha-1	PTMA	7	6	6	6	4	6	4	40.2	11.758	107	1.0886	0.95209	11769000000	3395600000	3440500000	2739900000	2193300000
Ras-related protein Ral-B	RALB	7	12	7	12	10	7	5	54.4	23.408	206	1.0885	1.0086	1261600000	353430000	337310000	318310000	252550000
Nucleoporin p54	NUP54	4	23	23	22	20	22	20	60.1	50.775	459	1.0885	0.96805	11161000000	3018500000	3106000000	2695800000	2341000000
Armadillo repeat-containing X-linked protein 2	ARMCX2	4	16	16	16	13	16	13	45.3	65.683	632	1.0884	0.81663	3102000000	867630000	810390000	871480000	552520000
Checkpoint protein HUS1	HUS1	5	6	6	6	4	6	4	29.3	29.287	259	1.0884	0.66013	859520000	241580000	259360000	209020000	149560000
BAG family molecular chaperone regulator 5	BAG5	3	10	10	8	8	8	8	38.3	51.199	447	1.0883	0.74129	695170000	136210000	138350000	240530000	180080000
Chromosome transmission fidelity protein 18 homolog	CHTF18	6	24	24	21	14	21	14	33.6	107.38	975	1.0881	0.94649	1905700000	578060000	612180000	361790000	353700000
Peptidylprolyl isomerase domain and WD repeat-containing protein 1	PPWD1	10	16	16	11	14	11	14	31	73.574	646	1.088	0.89088	1654600000	397210000	338360000	475760000	443320000
Interferon-induced protein with tetratricopeptide repeats 5	IFIT5	2	21	21	17	20	17	20	51.5	55.846	482	1.088	1.0091	5922600000	1471500000	1509400000	1525400000	1416300000
Death-associated protein kinase 3	DAPK3	4	11	10	9	11	8	10	27.8	52.535	454	1.088	1.0653	4164900000	1044100000	1008800000	1124300000	987780000
ADP-ribosylation factor-like protein 3	ARL3	1	14	14	13	13	13	13	73.1	20.455	182	1.0879	0.96144	11076000000	2244700000	2222200000	3411500000	3197900000
		1	15	1	14	10	1	1	22.8	94.495	836	1.0879	0.86775	91372000	25204000	22692000	22248000	21229000
Ephrin type-B receptor 2	EPHB2	17	27	25	26	24	24	22	37.3	103.48	928	1.0877	1.0728	7202400000	1824400000	1989100000	1654300000	1734600000
MKL/myocardin-like protein 2	MKL2	2	5	4	2	4	1	4	7.1	114.12	1049	1.0877	0.96483	549630000	23495000	28675000	233300000	264170000
N-alpha-acetyltransferase 25, NatB auxiliary subunit	NAA25	6	34	34	31	32	31	32	45.6	112.29	972	1.0876	0.94199	10746000000	2612800000	2713800000	2919800000	2499700000
Profilin-2;Profilin	PFN2	3	8	2	8	8	2	2	81.4	15.046	140	1.0876	0.98663	5790300000	1673300000	1369900000	1418400000	1328700000
28S ribosomal protein S29, mitochondrial	DAP3	3	17	17	15	15	15	15	55.7	41.044	357	1.0876	0.81106	7555800000	1705000000	1701500000	2315900000	1833400000
Mitogen-activated protein kinase kinase kinase kinase 5	MAP4K5	5	21	20	20	15	20	14	29	95.039	846	1.0876	0.88909	3278900000	888590000	789710000	802550000	798040000
26S proteasome non-ATPase regulatory subunit 12	PSMD12	2	28	28	26	27	26	27	60.5	52.904	456	1.0875	0.96205	30429000000	7452100000	7328500000	8315200000	7333000000
Sedoheptulokinase	SHPK	1	12	12	11	8	11	8	34.1	51.49	478	1.0872	0.91419	1437300000	302100000	287850000	437200000	410180000
Serine/threonine-protein phosphatase 4 regulatory subunit 3A	SMEK1	10	32	24	27	29	20	22	49.3	95.367	833	1.0871	1.0125	4987800000	1206500000	1193700000	1364800000	1222800000
RNA binding protein fox-1 homolog 2;RNA binding protein fox-1 homolog;RNA binding protein fox-1 homolog 1	RBFOX2;RBFOX1	30	11	11	10	11	10	11	36.2	47.215	450	1.087	1.0508	3657800000	869330000	909680000	971720000	907070000
Transcription elongation factor A protein-like 4	TCEAL4	7	5	5	4	5	4	5	24.2	24.647	215	1.087	1.2141	405530000	61155000	82621000	112620000	149130000
Small glutamine-rich tetratricopeptide repeat-containing protein alpha	SGTA	2	11	11	10	11	10	11	40.2	31.455	291	1.0868	0.93473	12549000000	3228300000	3543700000	3051000000	2726200000
Phosphatidylinositol transfer protein beta isoform	PITPNB	6	20	18	19	18	17	16	71.2	31.54	271	1.0868	0.98266	15913000000	3995700000	3835700000	4517300000	3564400000
Heat shock 70 kDa protein 4L	HSPA4L	4	37	33	35	31	31	28	55.4	97.658	870	1.0868	0.96934	13683000000	3879100000	3657200000	3329700000	2816900000
DnaJ homolog subfamily C member 21	DNAJC21	3	10	10	9	7	9	7	21.3	62.027	531	1.0868	0.93356	1719400000	497770000	457860000	411320000	352420000
Serine/threonine-protein kinase WNK1	WNK1	12	22	18	20	21	16	17	12.9	225.5	2134	1.0868	0.95866	2798900000	819360000	720270000	678330000	580990000
40S ribosomal protein S9	RPS9	5	16	16	15	16	15	16	51	22.591	194	1.0867	1.0224	90286000000	20449000000	21685000000	24098000000	24054000000
WASH complex subunit CCDC53	CCDC53	8	6	6	6	5	6	5	48.2	21.044	193	1.0867	1.1412	1347000000	310290000	599390000	212790000	224530000
Ribonucleases P/MRP protein subunit POP1	POP1	2	31	31	25	27	25	27	38.8	114.71	1024	1.0866	0.85281	4968700000	1198000000	1210400000	1382400000	1178000000
Repressor of RNA polymerase III transcription MAF1 homolog	MAF1	5	4	4	3	4	3	4	26.2	28.306	252	1.0865	1.0799	228340000	52421000	56416000	60895000	58607000
Volume-regulated anion channel subunit LRRC8E	LRRC8E	3	21	19	14	15	13	13	33.9	90.246	796	1.0865	0.86419	6928700000	246840000	269100000	3549300000	2863500000
Round spermatid basic protein 1-like protein	RSBN1L	2	7	6	6	3	5	3	13.2	65.581	576	1.0864	0.96665	281100000	93791000	78753000	63433000	45124000
Small acidic protein	C11orf58;SMAP	5	4	4	3	4	3	4	30.1	17.506	156	1.0864	0.90254	1408800000	224780000	208890000	537580000	437540000
RNA polymerase II subunit A C-terminal domain phosphatase SSU72	SSU72	4	8	8	8	7	8	7	46.4	22.574	194	1.0863	0.86372	2549500000	656090000	675470000	670330000	547650000
ATP-citrate synthase	ACLY	2	66	2	63	63	2	1	65.5	126.22	1155	1.0862	0.83075	1777800000	591420000	554520000	367290000	264580000
Mothers against decapentaplegic homolog 1	SMAD1	6	14	4	13	11	4	2	41.9	52.259	465	1.0861	1.02	439050000	131730000	177300000	77198000	52820000
Nuclear receptor subfamily 2 group C member 2	NR2C2	5	12	12	12	9	12	9	29.2	65.414	596	1.0861	0.97991	775230000	379670000	178630000	109100000	107840000
WD repeat-containing protein 55	WDR55	4	6	6	5	2	5	2	22.7	42.07	383	1.086	1.232	154260000	60460000	52750000	15691000	25361000
SH3 domain-containing protein 19	SH3D19	6	15	15	13	10	13	10	22.9	86.166	787	1.086	0.79473	1058400000	275350000	267180000	264700000	251140000
Zinc finger protein 593	ZNF593	2	4	4	4	3	4	3	45.5	15.199	134	1.086	0.93922	264430000	59777000	62266000	68758000	73629000
General transcription factor 3C polypeptide 5	GTF3C5	9	28	28	22	27	22	27	61.1	59.57	519	1.0859	0.9057	8780900000	2050100000	2152500000	2591500000	1986800000
Neurofibromin;Neurofibromin truncated	NF1	8	55	55	47	38	47	38	25.6	317.03	2818	1.0859	0.97594	3793600000	1146400000	1185700000	744520000	716930000
Alpha-ketoglutarate-dependent dioxygenase alkB homolog 4	ALKBH4	2	6	6	4	6	4	6	25.8	33.837	302	1.0859	0.98688	661710000	134740000	140050000	193940000	192980000
28S ribosomal protein S10, mitochondrial	MRPS10	1	7	7	5	6	5	6	40.8	22.999	201	1.0859	0.938	1281400000	278420000	272180000	369030000	361780000
FH1/FH2 domain-containing protein 1	FHOD1	2	41	41	35	36	35	36	52.7	126.55	1164	1.0858	0.91252	10451000000	2590000000	2644800000	2655100000	2561400000
Ubiquitin-like protein 4A	UBL4A	3	9	9	8	9	8	9	62.4	17.776	157	1.0857	0.97643	3517800000	765230000	752190000	1056500000	943900000
Ubiquitin-associated domain-containing protein 2	UBAC2	6	8	8	8	6	8	6	32.8	38.963	344	1.0857	0.98157	733810000	210280000	200170000	203140000	120220000
Heat shock 70 kDa protein 4	HSPA4	3	56	53	54	52	51	49	77.9	94.33	840	1.0856	0.96048	108490000000	27755000000	28776000000	27416000000	24539000000
NFX1-type zinc finger-containing protein 1	ZNFX1	6	20	20	15	14	15	14	14.1	220.22	1918	1.0855	0.88045	944400000	225160000	266610000	213180000	239450000
Autophagy-related protein 2 homolog A	ATG2A	4	21	20	13	13	13	12	17.6	212.86	1938	1.0855	0.79286	634030000	151790000	143280000	190720000	148240000
Ceramide synthase 6	CERS6	2	5	5	3	5	3	5	14.6	44.889	384	1.0854	0.9674	945410000	224570000	225920000	261000000	233920000
Ubiquitin carboxyl-terminal hydrolase;Ubiquitin carboxyl-terminal hydrolase 3	USP3	11	6	6	6	4	6	4	22.2	40.953	356	1.0853	1.0341	539590000	168790000	146940000	120040000	103820000
Molybdopterin synthase catalytic subunit;Molybdopterin synthase sulfur carrier subunit	MOCS2	2	5	5	4	5	4	5	43.1	20.944	188	1.0852	0.90894	1099400000	218940000	202690000	358560000	319220000
Histone-lysine N-methyltransferase SETD7	SETD7	2	6	6	6	4	6	4	23.5	40.72	366	1.0851	1.1382	755580000	221300000	216560000	129080000	188640000
Ubiquitin-conjugating enzyme E2 Q1	UBE2Q1	6	11	11	10	11	10	11	31.8	46.126	422	1.085	0.96172	2993900000	647450000	709720000	873950000	762760000
Trafficking protein particle complex subunit 6B	TRAPPC6B	4	10	10	9	9	9	9	65.8	17.983	158	1.0848	0.92472	3080500000	880160000	609430000	1001700000	589190000
Lethal(3)malignant brain tumor-like protein 3	L3MBTL3	2	5	5	4	3	4	3	7.5	85.756	755	1.0847	0.96713	694260000	181230000	156640000	171590000	184790000
BH3-interacting domain death agonist;BH3-interacting domain death agonist p15;BH3-interacting domain death agonist p13;BH3-interacting domain death agonist p11	BID	4	9	9	9	8	9	8	54.8	26.836	241	1.0846	0.99815	5294400000	1307700000	1329300000	1330900000	1326500000
	PICALM	5	8	1	8	8	1	1	53	31.358	302	1.0846	0.86583	1095300000	265790000	287670000	297990000	243890000
Mismatch repair endonuclease PMS2	PMS2	10	13	12	13	9	12	8	19.7	95.796	862	1.0846	1.0081	617450000	193770000	219210000	107890000	96583000
1-acyl-sn-glycerol-3-phosphate acyltransferase gamma	AGPAT3	8	9	9	7	6	7	6	20.5	43.38	376	1.0845	1.0447	792900000	221170000	216660000	184060000	171010000
Methylosome protein 50	WDR77	3	11	11	10	11	10	11	48.2	36.724	342	1.0845	0.97699	9823100000	1882200000	1810100000	3243500000	2887400000
Methyl-CpG-binding domain protein 3	MBD3	2	12	12	12	10	12	10	52.2	32.844	291	1.0844	0.9439	6582200000	2017900000	2177100000	1263000000	1124200000
Splicing factor 3B subunit 3	SF3B3	3	55	55	54	51	54	51	58.5	135.58	1217	1.0844	0.89737	52826000000	14052000000	13989000000	13594000000	11191000000
Probable RNA-binding protein 19	RBM19	2	10	10	9	8	9	8	13	107.33	960	1.0843	0.90849	729620000	171200000	163870000	220110000	174440000
Cell surface glycoprotein MUC18	MCAM	2	30	30	27	29	27	29	46.3	71.607	646	1.0843	1.3701	36364000000	9617900000	9867400000	8331400000	8546800000
GTP-binding protein SAR1a	SAR1A	5	12	8	11	11	7	7	73.7	22.367	198	1.0843	0.87396	12565000000	3169500000	3092300000	3577900000	2724900000
Tudor domain-containing protein 3	TDRD3	3	9	9	7	6	7	6	17.2	83.102	744	1.084	1.003	435660000	112090000	186120000	69393000	68054000
Cyclin-dependent kinase 12	CDK12	4	9	7	5	7	4	5	9.1	163.23	1481	1.0839	0.81165	225830000	78217000	77394000	41650000	28570000
28S ribosomal protein S23, mitochondrial	MRPS23	1	8	8	7	6	7	6	48.4	21.77	190	1.0839	0.85308	3691600000	1060800000	1079200000	836390000	715170000
Proteasome assembly chaperone 2	PSMG2	2	11	11	11	10	11	10	38.3	29.396	264	1.0838	0.94153	5575000000	2053300000	1597000000	1007500000	917160000
YEATS domain-containing protein 2	YEATS2	2	19	19	15	12	15	12	18.1	150.78	1422	1.0838	0.81842	1065800000	276710000	286500000	267780000	234810000
Protein kinase C and casein kinase substrate in neurons protein 3	PACSIN3	7	13	13	13	12	13	12	34.4	48.486	424	1.0838	0.9486	5284300000	1492600000	1383700000	1359400000	1048600000
Ras GTPase-activating protein nGAP	RASAL2	9	25	22	20	16	17	13	24.7	142.87	1269	1.0838	0.95416	1976000000	475380000	420900000	608790000	470950000
RNA polymerase-associated protein RTF1 homolog	RTF1	2	25	25	21	16	21	16	36.8	80.313	710	1.0837	0.92546	5804000000	1556800000	1532400000	1413400000	1301300000
Sorting nexin-3	SNX3	4	12	10	8	12	7	10	71	18.762	162	1.0836	0.877	22458000000	5442100000	5394800000	6287400000	5333900000
Zinc finger CCCH domain-containing protein 7A	ZC3H7A	1	8	8	7	4	7	4	11.8	110.54	971	1.0835	0.8839	1126300000	677440000	228700000	112620000	107550000
40S ribosomal protein S13	RPS13	2	9	9	8	7	8	7	49.7	17.222	151	1.0835	1.0422	54102000000	13004000000	13806000000	13896000000	13397000000
COMM domain-containing protein 2	COMMD2	3	12	12	11	9	11	9	72.9	22.745	199	1.0835	1.0053	4608200000	1314100000	1202900000	1049200000	1042000000
Protein SCAI	SCAI;C9orf126	3	11	11	10	10	10	10	25.2	70.399	606	1.0832	0.95411	796900000	172530000	214830000	188840000	220690000
Serine/threonine-protein kinase ULK1	ULK1	2	3	3	3	2	3	2	3.1	112.63	1050	1.0832	0.98259	356240000	88508000	125300000	75942000	66495000
Erythrocyte band 7 integral membrane protein	STOM	4	11	11	11	11	11	11	69.2	25.964	237	1.0829	1.0875	5507300000	1415100000	1269700000	1335300000	1487200000
Low density lipoprotein receptor adapter protein 1	LDLRAP1	1	7	7	5	7	5	7	29.5	33.885	308	1.0828	0.918	1487300000	347200000	330910000	448980000	360200000
Huntingtin-interacting protein K	HYPK	1	3	3	3	2	3	2	36.4	14.665	129	1.0828	0.97753	513380000	153160000	152510000	108620000	99090000
Eukaryotic translation initiation factor 4E	EIF4E	9	10	10	9	9	9	9	59.4	25.097	217	1.0827	0.93951	10069000000	2553500000	2598800000	2599600000	2317300000
Homeobox protein PKNOX1	PKNOX1	11	3	3	3	2	3	2	8.6	46.168	419	1.0826	0.88349	148520000	44143000	54767000	28454000	21160000
Exosome complex component MTR3	EXOSC6	1	9	9	7	9	7	9	37.5	28.235	272	1.0826	0.78916	4190700000	994270000	1008800000	1242600000	945000000
Heterogeneous nuclear ribonucleoprotein M	HNRNPM	4	52	52	49	51	49	51	80.1	77.515	730	1.0824	1.0473	196460000000	51932000000	53162000000	45762000000	45600000000
Ras-related protein Rab-34	RAB34	11	15	15	13	13	13	13	72.7	29.2	260	1.0823	0.99353	5178600000	1463300000	1490800000	1196300000	1028200000
Large proline-rich protein BAG6	BAG6	29	29	29	26	26	26	26	39.3	118.7	1126	1.0823	0.90118	11947000000	3011600000	3116100000	3088500000	2731200000
Ribosome maturation protein SBDS	SBDS	3	18	18	18	17	18	17	66.4	28.763	250	1.0823	0.97246	28132000000	7282000000	7502900000	6944500000	6402500000
26S protease regulatory subunit 6B	PSMC4	2	33	33	29	31	29	31	74.2	47.366	418	1.0823	0.92008	39256000000	9387100000	9750800000	11127000000	8991600000
Pentatricopeptide repeat-containing protein 1, mitochondrial	ATP5J2-PTCD1;PTCD1	6	10	8	9	8	7	6	15.4	84.109	749	1.0821	0.90952	524280000	149140000	132220000	154900000	88020000
Probable dimethyladenosine transferase	DIMT1	2	9	9	9	7	9	7	39.3	35.236	313	1.0821	0.86087	969790000	280670000	309950000	194130000	185040000
Mediator of RNA polymerase II transcription subunit 14	MED14	1	25	25	23	18	23	18	24.6	160.6	1454	1.082	0.88989	3380600000	1647100000	674670000	587580000	471290000
Melanoma-associated antigen D4	MAGED4	6	10	9	8	9	7	8	18.4	81.377	741	1.0819	1.1372	588930000	211130000	113530000	139250000	125010000
Echinoderm microtubule-associated protein-like 1	EML1	14	22	21	14	17	13	16	35.6	88.716	803	1.0818	0.98214	1695100000	493310000	439480000	432790000	329520000
CD320 antigen	CD320	2	4	4	4	4	4	4	14.2	28.991	282	1.0815	0.95188	698920000	164940000	149820000	194230000	189930000
Glutamate-rich WD repeat-containing protein 1	GRWD1	2	18	18	16	14	16	14	71.1	49.419	446	1.0813	0.90355	10833000000	2772700000	2983800000	2922700000	2153900000
Microtubule-associated protein RP/EB family member 1	MAPRE1	1	20	17	20	20	17	17	85.1	29.999	268	1.0812	0.91113	47248000000	11664000000	11767000000	12501000000	11316000000
Golgi to ER traffic protein 4 homolog	GET4	5	9	9	8	9	8	9	34.3	36.504	327	1.0811	0.89803	3847800000	945090000	885680000	1117100000	899860000
40S ribosomal protein S4, X isoform	RPS4X	5	19	16	16	19	13	16	59.7	29.597	263	1.0811	1.0222	89342000000	21341000000	22235000000	23378000000	22387000000
Nuclear pore complex protein Nup93	NUP93	2	47	47	45	41	45	41	64.1	93.487	819	1.0809	0.90229	29110000000	8176000000	8085800000	7118000000	5730000000
SWI/SNF-related matrix-associated actin-dependent regulator of chromatin subfamily D member 1	SMARCD1	8	24	19	21	18	16	16	57.5	58.232	515	1.0809	0.96616	4225300000	1066100000	1020800000	1121500000	1016800000
Protein SEC13 homolog	SEC13	8	15	15	15	14	15	14	66.8	35.54	322	1.0809	0.89257	13232000000	3279200000	3494200000	3511500000	2947100000
TBC1 domain family member 4	TBC1D4	6	35	34	33	27	32	26	35.6	139.55	1235	1.0809	0.99335	5128500000	1534700000	1607900000	1043700000	942230000
Fanconi anemia group D2 protein	FANCD2	4	18	18	17	8	17	8	14.2	164.13	1451	1.0806	0.9414	716040000	303060000	269330000	75233000	68420000
Iron-responsive element-binding protein 2	IREB2	6	8	8	8	4	8	4	10	105.04	963	1.0806	0.89417	772030000	159540000	155890000	250080000	206520000
Cleft lip and palate transmembrane protein 1	CLPTM1	4	24	24	23	22	23	22	47.5	76.096	669	1.0806	0.85754	15098000000	4127300000	4143300000	3652700000	3174700000
Acetoacetyl-CoA synthetase	AACS	14	15	15	14	12	14	12	26	75.143	672	1.0806	1.0307	2882100000	784010000	847190000	616020000	634870000
Ubiquitin-fold modifier-conjugating enzyme 1	UFC1	1	10	10	9	10	9	10	66.5	19.458	167	1.0805	0.94034	5200300000	1360300000	1334200000	1307600000	1198200000
Ubiquitin carboxyl-terminal hydrolase BAP1	BAP1	5	14	14	9	11	9	11	23.9	80.361	729	1.0805	0.93549	951050000	237600000	235300000	271320000	206830000
DnaJ homolog subfamily A member 2	DNAJA2	1	18	18	18	16	18	16	56.1	45.745	412	1.0805	0.92077	13948000000	3566400000	3392300000	3886600000	3102700000
Geranylgeranyl transferase type-2 subunit alpha	RABGGTA	7	22	22	19	17	19	17	46.9	65.071	567	1.0803	0.97479	4695700000	1172000000	1190400000	1240500000	1092700000
Programmed cell death protein 2-like	PDCD2L	1	6	6	5	5	5	5	24.6	39.416	358	1.0803	0.94704	1758700000	405380000	396860000	579390000	377110000
60S acidic ribosomal protein P2	RPLP2	3	9	8	9	7	8	7	92.2	11.665	115	1.0801	1.0295	28876000000	9480000000	9659200000	4967500000	4769700000
Endoplasmic reticulum-Golgi intermediate compartment protein 3	ERGIC3	9	10	10	10	10	10	10	30.4	36.851	326	1.0801	0.88903	7006000000	1836500000	1776300000	1874700000	1518400000
Fatty acid-binding protein, epidermal	FABP5	2	11	11	11	10	11	10	71.9	15.164	135	1.0799	1.0199	32152000000	7506200000	7405600000	8701600000	8539100000
Protein S100-A10	S100A10	1	4	4	4	4	4	4	35.1	11.203	97	1.0798	2.8431	1431200000	369930000	354630000	200550000	506120000
AT-rich interactive domain-containing protein 2	ARID2	7	11	11	5	10	5	10	6.8	191.42	1783	1.0798	1.152	1480700000	288740000	268850000	478870000	444250000
Endoplasmic reticulum-Golgi intermediate compartment protein 2	ERGIC2;RLN3	9	8	8	6	7	6	7	31	42.548	377	1.0798	0.83353	2938200000	798370000	820840000	741800000	577220000
Putative helicase MOV-10	MOV10	5	48	48	44	45	44	45	59.9	113.67	1003	1.0797	1.015	22393000000	6159400000	6350100000	5052400000	4831100000
Rab11 family-interacting protein 5	RAB11FIP5	1	31	31	27	28	27	28	64.5	70.414	653	1.0795	0.96451	16467000000	4606300000	3788100000	4239200000	3833100000
Vacuolar protein-sorting-associated protein 25	VPS25	1	14	14	14	13	14	13	79	20.747	176	1.0794	0.96547	5588200000	1306000000	1331900000	1553000000	1397400000
EVI5-like protein	EVI5L	2	8	8	7	6	7	6	12.2	91.375	794	1.0794	0.91399	261400000	69350000	62134000	68554000	61365000
Histone-lysine N-methyltransferase SETMAR;Histone-lysine N-methyltransferase;Mariner transposase Hsmar1	SETMAR	6	14	14	14	10	14	10	26.2	76.668	671	1.0793	0.93185	931210000	359780000	315110000	67796000	188520000
Dedicator of cytokinesis protein 5	DOCK5	3	9	8	5	7	4	6	6.4	215.31	1870	1.0792	0.97854	1499300000	98135000	1141800000	142990000	116440000
COMM domain-containing protein 1	COMMD1	3	8	8	8	8	8	8	68.4	21.178	190	1.0792	0.92929	3978600000	889490000	919010000	1190300000	979820000
Nucleoporin Nup37	NUP37	2	10	10	9	10	9	10	38.7	36.707	326	1.0792	0.86236	3164300000	791940000	741590000	895660000	735130000
Adenosine deaminase	ADA	4	15	15	10	13	10	13	56.2	40.764	363	1.079	1.0238	2880400000	638180000	666600000	713700000	861900000
Disintegrin and metalloproteinase domain-containing protein 9	ADAM9	4	8	8	6	6	6	6	16.9	69.323	628	1.079	0.91429	510460000	162140000	158590000	106170000	83559000
Formin-like protein 1	FMNL1	3	11	10	8	5	7	5	12.7	121.85	1100	1.0788	0.92782	925630000	257290000	260120000	223000000	185210000
Eukaryotic translation initiation factor 6	EIF6	5	10	10	10	9	10	9	60	26.599	245	1.0787	0.96322	14820000000	3502400000	3685300000	3634100000	3997900000
40S ribosomal protein S2	RPS2	8	17	17	16	17	16	17	54.9	31.324	293	1.0785	1.0429	91255000000	23244000000	23606000000	22612000000	21793000000
N-alpha-acetyltransferase 10	NAA10	9	15	15	14	13	14	13	71.1	26.458	235	1.0784	0.9705	11377000000	2761600000	2714000000	3102100000	2799500000
Alpha-centractin	ACTR1A	3	19	9	18	17	9	9	63.8	42.613	376	1.0784	0.97014	12781000000	3041900000	2869000000	3669300000	3200700000
Proteasome subunit beta type-7	PSMB7	3	14	14	14	11	14	11	79.8	29.965	277	1.0783	0.96718	24422000000	6716000000	6607700000	5857700000	5240900000
Cyclic AMP-responsive element-binding protein 1;cAMP-responsive element modulator;Cyclic AMP-dependent transcription factor ATF-1	CREB1;CREM;ATF1	25	4	4	4	4	4	4	18	35.136	327	1.0782	0.81527	1574100000	463410000	422460000	364300000	323980000
Mediator of RNA polymerase II transcription subunit 18	MED18	1	4	4	3	3	3	3	30.8	23.662	208	1.078	1.0687	719510000	212780000	191310000	167350000	148060000
Rap guanine nucleotide exchange factor 2	RAPGEF2	4	12	11	12	8	11	7	11.7	167.41	1499	1.078	0.93652	785620000	209720000	212090000	177520000	186290000
Ral guanine nucleotide dissociation stimulator-like 2	RGL2	4	7	7	5	5	5	5	12.6	83.548	777	1.0779	0.97974	270430000	85620000	66704000	64776000	53333000
Protein diaphanous homolog 1	DIAPH1	12	53	53	52	44	52	44	45.7	141.06	1269	1.0778	0.95516	19599000000	6750500000	6571300000	3271700000	3005900000
Protein FAM111A	FAM111A	3	12	12	8	8	8	8	28.3	70.195	611	1.0777	0.97951	385960000	84014000	83637000	114500000	103810000
Soluble calcium-activated nucleotidase 1	CANT1	4	11	11	5	10	5	10	43.7	38.988	350	1.0777	1.1044	755830000	168180000	178290000	195510000	213860000
Periodic tryptophan protein 1 homolog	PWP1	6	9	9	8	7	8	7	22.4	55.827	501	1.0777	1.1141	1889900000	565790000	547800000	396520000	379780000
Melanoma-associated antigen D2	MAGED2	13	30	29	29	28	28	27	55.6	64.953	606	1.0777	0.90664	32990000000	8740500000	8499100000	8594100000	7156200000
40S ribosomal protein S21	RPS21	5	6	6	6	5	6	5	65.4	8.85	81	1.0777	1.0087	16124000000	4557900000	4537800000	3606400000	3422300000
Zinc finger ZZ-type and EF-hand domain-containing protein 1	ZZEF1	3	43	43	29	31	29	31	20.1	331.07	2961	1.0777	0.87228	2474700000	650180000	754630000	561380000	508530000
Developmentally-regulated GTP-binding protein 2	DRG2	2	4	4	3	2	3	2	15.7	38.129	343	1.0777	1.0211	222070000	44355000	41262000	43097000	93359000
Sorting nexin-29	SNX29	8	4	4	3	4	3	4	5.5	89.143	793	1.0775	1.0913	192080000	40537000	50200000	44590000	56757000
Ubiquitin carboxyl-terminal hydrolase isozyme L5	UCHL5	15	14	14	14	14	14	14	60.3	36.418	317	1.0774	0.96737	6344900000	1307600000	1288200000	1944200000	1804800000
Adenylosuccinate synthetase isozyme 2	ADSS	2	15	14	13	13	12	13	45	50.097	456	1.0774	0.93953	3442900000	614190000	590660000	1382700000	855340000
UPF0568 protein C14orf166	C14orf166	4	16	16	15	15	15	15	70.9	28.068	244	1.0773	0.9094	19887000000	5719600000	5745500000	4526700000	3895200000
Migration and invasion enhancer 1	MIEN1	1	3	3	3	3	3	3	38.3	12.403	115	1.0773	1.0037	866690000	242040000	241020000	182190000	201430000
ATP-dependent Clp protease ATP-binding subunit clpX-like, mitochondrial	CLPX;DKFZp586J151	5	22	22	19	17	19	17	46.3	69.223	633	1.0773	0.9222	7835800000	2425800000	2218800000	2007400000	1183700000
Charged multivesicular body protein 4b	CHMP4B	3	15	15	15	13	15	13	77.2	24.95	224	1.0772	0.93958	9946100000	2654400000	2553800000	2531200000	2206700000
SEC14 domain and spectrin repeat-containing protein 1	SESTD1	6	10	10	5	9	5	9	21.3	79.242	695	1.0771	0.86904	550920000	112830000	132190000	167680000	138220000
Bloom syndrome protein	BLM	5	6	6	5	5	5	5	5.7	159	1417	1.077	0.86691	1444300000	465190000	441330000	277730000	260060000
		1	64	2	64	62	2	2	67.2	100.91	927	1.077	0.85401	300270000	83065000	79424000	72053000	65726000
Uncharacterized protein KIAA2013	KIAA2013	3	17	17	11	16	11	16	41.6	69.184	634	1.077	1.1068	3981600000	1095500000	1029500000	953350000	903210000
Tetratricopeptide repeat protein 39C	TTC39C	3	4	4	3	3	3	3	7.1	59.217	522	1.0768	1.2066	527150000	65823000	64853000	206890000	189580000
NADH dehydrogenase [ubiquinone] 1 alpha subcomplex assembly factor 3	NDUFAF3	2	5	5	5	5	5	5	44.6	20.35	184	1.0768	0.87048	1615100000	373790000	408220000	448940000	384100000
Centrosomal protein of 164 kDa	CEP164	6	4	4	2	3	2	3	5	127.16	1127	1.0767	1.0041	1519700000	354810000	338660000	411030000	415220000
V-type proton ATPase subunit F	ATP6V1F	2	5	5	5	5	5	5	68.1	13.37	119	1.0766	0.84584	1328600000	363100000	385940000	317920000	261610000
Na(+)/H(+) exchange regulatory cofactor NHE-RF1	SLC9A3R1	2	22	22	19	21	19	21	66.5	38.868	358	1.0766	0.94064	15666000000	3881700000	3876600000	4264100000	3643800000
Syntaxin-binding protein 6	STXBP6	4	9	9	9	5	9	5	47.6	23.587	210	1.0766	1.0919	2544100000	724890000	693910000	557990000	567280000
Leucine-rich repeat-containing protein 15	LRRC15	2	20	20	20	19	20	19	49.7	64.365	581	1.0765	0.76952	60670000000	16323000000	16766000000	16095000000	11486000000
NudC domain-containing protein 3	NUDCD3	2	16	16	12	15	12	15	60.1	40.822	361	1.0765	0.96833	1891600000	390720000	423940000	599940000	476960000
DNA polymerase delta subunit 3	POLD3	7	8	8	8	4	8	4	21.9	51.4	466	1.0764	0.95372	864350000	198290000	380040000	167530000	118490000
DNA ligase 1;DNA ligase	LIG1	5	20	20	16	17	16	17	27	101.73	919	1.0764	0.88457	2423800000	641570000	571810000	654420000	555960000
ADP-ribosylation factor-like protein 6-interacting protein 6	ARL6IP6	1	5	5	5	4	5	4	26.1	24.676	226	1.0762	1.0887	1072500000	226960000	231870000	312280000	301390000
TIP41-like protein	TIPRL	2	15	15	15	15	15	15	70.2	31.444	272	1.0757	0.91085	11099000000	2789600000	2724700000	3006000000	2578900000
Synaptojanin-1	SYNJ1	11	38	38	32	28	32	28	31	173.1	1573	1.0757	0.84373	4390800000	1496900000	1110700000	1066500000	716660000
Golgi-specific brefeldin A-resistance guanine nucleotide exchange factor 1	GBF1	1	64	64	59	55	59	55	48	206.44	1859	1.0757	0.94477	20303000000	5364000000	5321000000	5158600000	4459200000
28S ribosomal protein S24, mitochondrial	MRPS24	2	6	6	3	5	3	5	51.8	18.592	164	1.0756	0.94366	1051900000	152140000	159140000	479480000	261100000
Suppressor of SWI4 1 homolog	PPAN	7	4	4	2	4	2	4	11.7	51.872	460	1.0755	1.0132	169020000	27956000	27609000	51966000	61490000
Putative ATP-dependent RNA helicase DHX33	DHX33	3	15	15	13	10	13	10	28.1	78.873	707	1.0753	0.86872	1359300000	369030000	368150000	356250000	265830000
Conserved oligomeric Golgi complex subunit 6	COG6	4	19	19	16	18	16	18	44.1	68.411	615	1.0753	0.98128	3543000000	944250000	898000000	914030000	786690000
Nibrin	NBN	6	25	25	21	24	21	24	47.3	84.958	754	1.0752	0.99524	3568800000	898920000	770130000	984280000	915440000
Wiskott-Aldrich syndrome protein family member 1	WASF1	4	10	10	10	8	10	8	28.3	61.651	559	1.0751	1.011	1269000000	328040000	322110000	320870000	297940000
Ras-related protein Rap-1A	RAP1A	4	13	4	13	13	4	4	78.3	20.987	184	1.075	1.0291	2156000000	622380000	550900000	512570000	470120000
N-terminal kinase-like protein	SCYL1	12	23	23	19	19	19	19	40.5	85.718	775	1.0748	0.91767	3799200000	955020000	984700000	920690000	938790000
Thymidine kinase, cytosolic	TK1	1	14	14	12	13	12	13	58.5	25.468	234	1.0746	0.7915	15155000000	3449300000	3350100000	4613900000	3741300000
Homer protein homolog 3	HOMER3	5	9	8	7	6	6	6	34.1	39.478	358	1.0746	1.0445	388670000	44517000	46883000	170260000	127020000
Spermatid perinuclear RNA-binding protein	STRBP	5	20	16	14	16	10	12	36.2	71.966	658	1.0745	0.96423	3696300000	313250000	283350000	460430000	2639300000
V-type proton ATPase subunit C 1	ATP6V1C1	5	21	21	17	19	17	19	62	43.941	382	1.0743	0.92692	7032300000	1721100000	1797400000	1931300000	1582500000
Splicing factor 3B subunit 4	SF3B4	2	9	9	9	7	9	7	32.8	44.385	424	1.0742	0.93522	6456000000	1724700000	1616800000	1744400000	1370100000
Triple functional domain protein	TRIO	9	72	65	59	51	53	47	30.8	346.9	3097	1.0742	0.83369	5655100000	1507000000	1487100000	1452900000	1208100000
ATP-binding cassette sub-family F member 2	ABCF2	3	22	22	18	18	18	18	43.3	71.289	623	1.074	1.02	6890200000	1890400000	1949100000	1653900000	1396900000
Steroid receptor RNA activator 1	SRA1	2	7	7	7	6	7	6	40.7	25.673	236	1.074	1.0633	866360000	270530000	263580000	166790000	165450000
RAC-gamma serine/threonine-protein kinase	AKT3	2	9	5	8	9	4	5	25.4	54.031	465	1.074	0.92548	981930000	181720000	224160000	236930000	339130000
N-alpha-acetyltransferase 50	NAA50	8	13	7	12	13	6	7	66.1	19.311	168	1.0739	0.94005	6377600000	1441300000	1412800000	1881600000	1641800000
Clathrin interactor 1	CLINT1	4	19	19	19	16	19	16	34.7	70.294	643	1.0739	1.0703	8491600000	2111100000	2266600000	2032100000	2081900000
BSD domain-containing protein 1	BSDC1	15	13	13	11	11	11	11	40.3	46.159	422	1.0738	1.0125	6355600000	646290000	2280700000	788340000	2640200000
26S proteasome non-ATPase regulatory subunit 10	PSMD10	5	12	12	10	11	10	11	61.5	24.428	226	1.0737	0.95272	5481100000	1127300000	1125600000	1822800000	1405400000
DNA excision repair protein ERCC-1	ERCC1	4	6	6	6	3	6	3	24.9	32.562	297	1.0736	1.0803	450330000	156340000	139150000	83232000	71604000
Putative RNA-binding protein Luc7-like 1	LUC7L	9	13	7	13	9	7	4	41.8	38.405	325	1.0734	0.89884	1516800000	449360000	440350000	367770000	259340000
G patch domain-containing protein 8	GPATCH8	2	8	8	5	8	5	8	7.4	155.19	1424	1.0733	0.93979	283610000	68194000	66047000	82672000	66695000
Replication factor C subunit 2	RFC2	3	16	16	13	14	13	14	57.1	39.157	354	1.0732	0.94163	7683100000	1983800000	1873500000	2061300000	1764500000
MAU2 chromatid cohesion factor homolog	MAU2	4	12	12	10	10	10	10	24.3	69.081	613	1.0732	0.94849	1398600000	353230000	347270000	374990000	323090000
Uncharacterized protein C9orf114	C9orf114	2	5	5	4	4	4	4	18.6	42.008	376	1.0731	0.95155	693430000	154670000	156470000	213010000	169270000
DNA primase small subunit;DNA primase	PRIM1	4	14	11	14	12	11	9	41.9	49.901	420	1.0731	0.83071	1904000000	474750000	478980000	539820000	410420000
Dynein light chain 1, cytoplasmic	DYNLL1	4	4	1	4	4	1	1	50.6	10.366	89	1.073	0.97184	2534700000	783070000	792540000	500560000	458540000
Fatty acid desaturase 1	FADS1	15	10	5	8	9	5	4	27.5	51.964	444	1.073	0.9732	1030100000	355080000	342750000	169680000	162570000
Disco-interacting protein 2 homolog B	DIP2B	3	43	39	34	31	31	29	37.5	171.49	1576	1.073	0.94361	4280900000	1113900000	1221900000	996050000	949090000
DnaJ homolog subfamily B member 12	DNAJB12	2	8	8	6	5	6	5	22.4	41.818	375	1.0729	0.78712	660270000	63437000	70552000	308260000	218010000
Regulator of nonsense transcripts 1	UPF1	2	58	58	56	56	56	56	60.5	124.34	1129	1.0728	0.99333	36650000000	9208900000	8947800000	9619700000	8873600000
Chloride transport protein 6	CLCN6	6	6	6	6	5	6	5	8.5	94.659	847	1.0728	1.3356	277080000	102990000	80717000	47576000	45793000
Zinc finger and BTB domain-containing protein 4	ZBTB4	1	5	4	4	3	4	2	9.7	105.11	1013	1.0727	0.79584	377460000	148080000	186910000	27899000	14568000
28S ribosomal protein S34, mitochondrial	MRPS34	2	7	7	5	6	5	6	40	26.332	225	1.0727	0.94405	1165000000	339810000	352010000	250010000	223220000
28S ribosomal protein S7, mitochondrial	MRPS7	1	13	13	13	11	13	11	49.6	28.134	242	1.0726	0.80627	7169300000	1993200000	1987900000	1851700000	1336400000
Stress-induced-phosphoprotein 1	STIP1	6	47	47	45	41	45	41	65.9	62.639	543	1.0726	0.95286	134650000000	34977000000	35784000000	33729000000	30161000000
Protein bicaudal D homolog 1	GLYAT;BICD1	4	7	4	7	5	4	2	11.4	94.885	827	1.0725	0.98125	216500000	76692000	70448000	37373000	31987000
Core-binding factor subunit beta	CBFB	1	9	2	6	9	2	2	57.1	21.508	182	1.0724	1.0232	795670000	214220000	198240000	196790000	186410000
DNA-binding protein SMUBP-2	IGHMBP2	3	17	17	12	13	12	13	25.2	109.15	993	1.0724	0.88143	1428400000	364740000	374610000	359710000	329340000
Heat shock factor protein 1	HSF1	11	13	11	10	9	8	8	38.7	52.88	489	1.0723	0.9492	1982300000	523760000	533670000	539770000	385090000
BRCA1-associated ATM activator 1	BRAT1	4	22	22	19	19	19	19	43.4	88.118	821	1.0723	1.0199	3018100000	855600000	867020000	691430000	604030000
Plexin-D1	PLXND1	4	21	20	15	15	14	15	16.3	212	1925	1.0722	1.0208	1070600000	242620000	261640000	279290000	287020000
Zinc finger protein 148	ZNF148	7	12	12	11	11	11	11	19.4	88.975	794	1.0721	0.90595	1872200000	345850000	466400000	509940000	549960000
SNW domain-containing protein 1	SNW1	5	18	18	13	16	13	16	43.8	61.494	536	1.0719	0.86441	3910800000	1053700000	1120100000	959380000	777610000
26S proteasome non-ATPase regulatory subunit 3	PSMD3	4	34	34	34	33	34	33	61.4	60.977	534	1.0718	0.98175	41091000000	10095000000	10266000000	10861000000	9870100000
Ephexin-1	NGEF	8	6	6	5	5	5	5	12.7	69.789	600	1.0717	0.92808	191910000	40589000	55574000	50811000	44932000
Putative ataxin-7-like protein 3B	ATXN7L3B	1	3	3	3	2	3	2	44.3	10.771	97	1.0715	0.91753	614190000	219450000	222190000	94080000	78470000
Transportin-1	TNPO1	6	40	31	34	37	26	28	55.6	101.31	890	1.0714	0.94985	34643000000	8583700000	8529400000	9448200000	8081600000
Ubiquitin carboxyl-terminal hydrolase 36	USP36	4	16	16	10	12	10	12	15	122.65	1121	1.0713	0.90408	1483500000	193990000	224490000	360940000	704050000
26S proteasome non-ATPase regulatory subunit 6	PSMD6	6	30	30	27	27	27	27	65	45.531	389	1.071	0.97476	21457000000	5652700000	5100000000	5601000000	5103100000
Nipped-B-like protein	NIPBL	3	48	48	40	39	40	39	21.1	316.05	2804	1.071	0.88427	4315600000	1160800000	1309400000	1007100000	838270000
E3 ubiquitin-protein ligase MARCH6	MARCH6	4	3	3	2	3	2	3	3.8	102.54	910	1.0709	1.0374	100320000	13870000	14186000	34815000	37452000
Cyclin-K	CCNK	11	10	10	9	9	9	9	25.3	66.109	600	1.0707	0.88608	1206000000	356880000	359660000	274750000	214710000
N-alpha-acetyltransferase 15, NatA auxiliary subunit	NAA15	3	52	47	49	48	44	43	58.9	101.27	866	1.0706	1.0086	40091000000	11169000000	10796000000	9458800000	8667300000
26S proteasome non-ATPase regulatory subunit 1	PSMD1	4	54	54	47	51	47	51	72.4	105.84	953	1.0706	0.94729	54663000000	13995000000	14129000000	14364000000	12176000000
Protein FAM49A	FAM49A	3	12	10	11	11	9	9	52.3	37.312	323	1.0706	0.98786	2036500000	503870000	426570000	712940000	393080000
Tetratricopeptide repeat protein 1	TTC1	7	14	14	12	11	12	11	50.3	33.526	292	1.0706	1.057	4114500000	952870000	1033400000	1125300000	1002800000
Histone-lysine N-methyltransferase 2A;MLL cleavage product N320;MLL cleavage product C180	KMT2A	5	28	28	19	21	19	21	10.3	427.73	3931	1.0706	0.96141	1286600000	250570000	244180000	460290000	331530000
Phosphoribosylformylglycinamidine synthase	PFAS	3	47	47	41	43	41	43	54	144.73	1338	1.0706	0.95441	29815000000	6595000000	8227800000	6835800000	8156700000
THO complex subunit 5 homolog	THOC5	6	10	10	10	8	10	8	25.9	78.507	683	1.0705	0.98112	799250000	228810000	255680000	159930000	154840000
General transcription factor 3C polypeptide 3	GTF3C3	4	26	26	23	24	23	24	43.5	101.27	886	1.0705	0.96036	7256600000	2121200000	1589300000	1838200000	1707900000
Ubiquitin-conjugating enzyme E2 R2	UBE2R2	1	7	7	5	7	5	7	26.5	27.166	238	1.0705	0.90645	2459600000	520770000	509680000	759660000	669450000
Rho GTPase-activating protein 21	ARHGAP21	8	7	6	7	2	6	2	4.2	217.33	1957	1.0703	1.1016	168800000	61348000	56794000	23264000	27398000
U2 snRNP-associated SURP motif-containing protein	U2SURP	9	31	31	27	28	27	28	34.2	118.23	1028	1.0703	0.93622	14275000000	3373000000	4268400000	3542500000	3091500000
60S ribosomal protein L28	RPL28	8	9	9	9	8	9	8	51.1	15.747	137	1.0702	1.0842	37808000000	9617000000	8982000000	9735500000	9474000000
Peptidyl-tRNA hydrolase 2, mitochondrial	PTRH2	1	6	6	6	5	6	5	52	19.193	179	1.0702	0.83256	8712000000	2333600000	2264600000	2304700000	1809000000
RNA-binding protein 6	RBM6	8	12	9	9	7	7	4	11	128.64	1123	1.0702	0.86671	376390000	114180000	116170000	81138000	64897000
Multifunctional protein ADE2;Phosphoribosylaminoimidazole-succinocarboxamide synthase;Phosphoribosylaminoimidazole carboxylase	PAICS	4	26	26	24	26	24	26	67.8	47.079	425	1.0701	0.92367	69449000000	16484000000	17617000000	18617000000	16731000000
tRNA (adenine(58)-N(1))-methyltransferase non-catalytic subunit TRM6	TRMT6	4	16	16	15	12	15	12	40.4	55.799	497	1.07	0.99463	3213100000	803200000	929420000	745570000	734880000
Glutamine--fructose-6-phosphate aminotransferase [isomerizing] 2	GFPT2	2	25	18	22	21	15	14	49.3	76.93	682	1.07	0.83041	3852000000	1028500000	1119800000	981200000	722520000
40S ribosomal protein S8	RPS8	2	14	14	13	12	13	12	57.7	24.205	208	1.0699	1.0465	49520000000	11706000000	12204000000	12699000000	12910000000
GMP reductase 1	GMPR	1	5	4	5	3	4	2	20.6	37.418	345	1.0697	0.89154	242240000	51808000	57204000	68289000	64941000
Heat shock protein HSP 90-alpha	HSP90AA1	6	55	34	54	53	34	33	66.4	84.659	732	1.0697	0.93179	372740000000	95176000000	98990000000	94801000000	83770000000
Serine/threonine-protein kinase Nek1	NEK1	7	13	13	12	3	12	3	13.5	135.3	1189	1.0697	1.0837	557440000	255420000	230850000	34523000	36640000
TBC1 domain family member 15	TBC1D15	10	30	30	29	24	29	24	51.8	77.394	674	1.0697	0.88792	17489000000	3825800000	5257400000	3616700000	4788800000
40S ribosomal protein S27;40S ribosomal protein S27-like	RPS27L	3	4	2	3	4	1	2	33	11.345	100	1.0697	1.06	2801400000	768000000	736270000	655830000	641250000
Glucose-induced degradation protein 8 homolog	GID8	2	10	10	10	10	10	10	65.8	26.748	228	1.0696	0.93007	3975900000	945090000	1009100000	1021800000	999920000
OTU domain-containing protein 4	OTUD4	8	17	17	12	14	12	14	21.1	124.04	1114	1.0696	0.93895	4308200000	439470000	465820000	1884200000	1518600000
CWF19-like protein 1	CWF19L1	3	9	9	8	8	8	8	23.2	60.618	538	1.0696	0.85234	1451700000	337690000	337970000	426360000	349730000
Myomegalin	PDE4DIP	12	24	24	20	16	20	16	25.5	126.9	1116	1.0695	0.90021	2191400000	643000000	572020000	535320000	441040000
Ribosomal protein S6 kinase delta-1	RPS6KC1	4	2	2	1	2	1	2	3.7	94.456	854	1.0695	1.2564	46392000	10913000	11602000	13613000	10264000
26S proteasome non-ATPase regulatory subunit 11	PSMD11	1	28	28	28	25	28	25	70.6	47.463	422	1.0694	0.9762	40173000000	9698100000	9356900000	11505000000	9613200000
Thioredoxin-like protein 4B	TXNL4B	1	3	3	3	2	3	2	28.2	17.014	149	1.0694	1.0536	343890000	107080000	106900000	63624000	66282000
Zinc finger CCCH-type antiviral protein 1	ZC3HAV1	7	38	37	34	33	33	32	53.7	101.43	902	1.0691	1.0202	8081800000	2120600000	2215700000	1907900000	1837500000
60S ribosomal protein L35a	RPL35A	4	9	9	9	6	9	6	63.6	12.538	110	1.0691	1.1162	36875000000	8717900000	8880300000	9344600000	9932500000
Dynactin subunit 3	DCTN3	5	11	11	11	7	11	7	64	21.119	186	1.069	0.9129	8548000000	2627000000	2756500000	1708800000	1455700000
Transcription initiation factor TFIID subunit 8	TAF8	5	6	6	4	5	4	5	28.7	34.262	310	1.0689	0.90119	251250000	44828000	43108000	82734000	80584000
COMM domain-containing protein 6	COMMD6	3	6	6	6	5	6	5	80	9.638	85	1.0689	0.96613	1199500000	255390000	275060000	345900000	323170000
Nucleoside diphosphate kinase A	NME1	2	14	2	14	14	2	2	89.5	17.149	152	1.0688	0.90302	12045000000	3274200000	3768800000	2713000000	2289500000
Adenylate kinase isoenzyme 6	AK6;TAF9	3	10	10	9	10	9	10	66.9	20.061	172	1.0688	0.88431	2782900000	634180000	617030000	813670000	717990000
Vesicle-associated membrane protein 5	VAMP5	1	5	5	5	2	5	2	44.8	12.805	116	1.0687	1.1048	2138500000	486720000	462690000	599280000	589830000
Mini-chromosome maintenance complex-binding protein	MCMBP	2	27	1	24	26	1	1	50.6	72.748	640	1.0687	0.71732	412150000	93687000	99593000	131100000	87765000
KDEL motif-containing protein 1	KDELC1	1	26	26	21	25	21	25	62.2	58.042	502	1.0687	0.91028	6691600000	1461500000	1396600000	2046300000	1787200000
Proteasome subunit alpha type-5	PSMA5	2	14	14	13	14	13	14	69.3	26.411	241	1.0686	0.96695	61516000000	15630000000	15629000000	15965000000	14293000000
Serine/threonine-protein kinase N3	PKN3	1	11	10	8	6	7	5	19.2	99.419	889	1.0681	0.89829	677750000	289200000	253590000	67565000	67390000
Lamin-B2	LMNB2	1	38	34	33	34	29	30	54.7	67.688	600	1.0681	1.1192	26297000000	7415900000	7126000000	5863400000	5891200000
Serine/arginine-rich splicing factor 10	SRSF10	7	5	3	5	4	3	3	35.5	20.913	172	1.068	0.91174	1706900000	379700000	350810000	531480000	444920000
Tetratricopeptide repeat protein 4	TTC4	2	10	10	10	8	10	8	31	44.678	387	1.0678	0.85952	1713200000	397940000	407350000	499160000	408710000
FAS-associated death domain protein	FADD	1	5	5	4	4	4	4	40.9	23.279	208	1.0677	1.0026	1192700000	287490000	278250000	329460000	297530000
tRNA (adenine(58)-N(1))-methyltransferase, mitochondrial	TRMT61B	2	6	6	5	5	5	5	20.8	52.965	477	1.0676	0.81463	346960000	89147000	82141000	103400000	72269000
Signal recognition particle 9 kDa protein	SRP9	3	5	5	5	5	5	5	53.5	10.112	86	1.0675	1.0556	10862000000	3003800000	3064300000	2446400000	2347500000
Histone deacetylase 1	HDAC1	3	19	12	18	19	11	12	49	55.102	482	1.0673	0.96495	8016800000	1996200000	2039500000	2110800000	1870300000
Prefoldin subunit 6	PFDN6	2	10	10	10	8	10	8	51.2	14.582	129	1.0673	0.96283	5598700000	1134400000	1631900000	1225500000	1606900000
Integrin alpha-6;Integrin alpha-6 heavy chain;Integrin alpha-6 light chain;Processed integrin alpha-6	ITGA6	11	30	30	24	24	24	24	35.1	119.09	1068	1.0673	1.1345	4474000000	1135300000	1160300000	1080600000	1097800000
DnaJ homolog subfamily C member 8	DNAJC8	1	18	18	13	17	13	17	58.9	29.841	253	1.0672	0.8748	16495000000	4519300000	4669100000	3927400000	3379700000
TBC1 domain family member 13	TBC1D13	3	18	18	16	17	16	17	54.5	46.553	400	1.0672	1.0318	4443800000	1134800000	1092000000	1146100000	1070800000
	DST	18	233	2	193	179	2	2	36.6	880.55	7750	1.0671	0.87634	243590000	55686000	67534000	66298000	54069000
Cell growth-regulating nucleolar protein	LYAR	2	9	9	5	8	5	8	31.1	43.614	379	1.0671	0.95148	1127900000	292200000	256780000	302480000	276450000
Polypeptide N-acetylgalactosaminyltransferase 2;Polypeptide N-acetylgalactosaminyltransferase 2 soluble form	GALNT2	7	24	24	21	23	21	23	50.3	64.732	571	1.0671	0.93345	8984000000	2235200000	2090800000	2526200000	2131800000
Myotubularin-related protein 14	MTMR14	7	6	6	4	3	4	3	13.9	66.653	598	1.067	1.0274	1582400000	78048000	78926000	733710000	691730000
cAMP-dependent protein kinase catalytic subunit alpha	PRKACA	3	12	3	11	12	3	3	37	39.821	343	1.067	0.86926	3889700000	973310000	1020800000	1065200000	830400000
TOX high mobility group box family member 4	TOX4	12	9	9	9	7	9	7	20.9	59.36	549	1.0668	0.8048	1361800000	335600000	345610000	383340000	297250000
40S ribosomal protein S15	RPS15	1	8	8	8	8	8	8	64.8	17.04	145	1.0667	0.97446	26283000000	6601700000	6528100000	6844900000	6307800000
cAMP-dependent protein kinase type I-alpha regulatory subunit;cAMP-dependent protein kinase type I-alpha regulatory subunit, N-terminally processed	PRKAR1A	1	20	17	20	17	17	14	53	42.981	381	1.0666	0.94275	19165000000	4932700000	4778300000	5165300000	4289100000
Mediator of RNA polymerase II transcription subunit 12	MED12	6	17	17	12	13	12	13	11.9	222.34	2000	1.0666	0.78759	800600000	215580000	219140000	205680000	160200000
Prefoldin subunit 4	PFDN4	2	5	5	4	4	4	4	38.1	15.314	134	1.0665	0.9432	3291500000	802130000	778740000	933870000	776800000
L-lactate dehydrogenase B chain;L-lactate dehydrogenase	LDHB	4	25	24	25	22	24	21	67.1	36.638	334	1.0665	0.93994	327940000000	82341000000	83403000000	85561000000	76639000000
Deoxynucleotidyltransferase terminal-interacting protein 2	DNTTIP2	2	10	10	9	8	9	8	17.7	84.468	756	1.0662	0.97427	1160400000	263910000	252760000	337020000	306750000
Lysine-specific demethylase 3B	KDM3B	6	29	28	26	22	25	21	22.7	191.58	1761	1.0662	0.91207	2928700000	779350000	933930000	655960000	559450000
Proteasome subunit alpha type-4;Proteasome subunit alpha type;Proteasome subunit beta type	PSMA4	12	15	15	13	15	13	15	71.6	29.483	261	1.0662	0.95552	48810000000	12481000000	12153000000	12830000000	11347000000
Protein phosphatase 1 regulatory subunit 3D	PPP1R3D	1	7	7	5	3	5	3	31.4	32.559	299	1.0661	1.1314	402270000	101440000	127890000	94221000	78716000
Feline leukemia virus subgroup C receptor-related protein 1	FLVCR1	1	6	6	6	4	6	4	16.2	59.862	555	1.0661	0.99002	448120000	126480000	133830000	99770000	88044000
40S ribosomal protein S6	RPS6	3	11	11	10	11	10	11	39.8	28.68	249	1.0661	1.0257	42427000000	10205000000	10330000000	11258000000	10634000000
60S ribosomal protein L5	RPL5	3	16	16	15	15	15	15	55.6	34.362	297	1.0661	1.0843	70314000000	19129000000	18570000000	16360000000	16255000000
U4/U6 small nuclear ribonucleoprotein Prp3	PRPF3	3	17	17	13	16	13	16	33.7	77.528	683	1.066	0.86847	4821900000	1322700000	1221000000	1303100000	975090000
Remodeling and spacing factor 1	RSF1	5	7	7	5	5	5	5	11.8	79.219	702	1.0659	0.83667	267960000	89101000	101190000	44861000	32812000
Transmembrane protein 131-like	KIAA0922	6	4	4	2	4	2	4	3	154.75	1387	1.0659	1.0108	109900000	19316000	19450000	36857000	34275000
Small ubiquitin-related modifier 3;Small ubiquitin-related modifier 4	SUMO3;SUMO4	5	2	1	2	2	1	1	15.6	15.317	135	1.0658	0.91862	1863300000	483120000	490100000	484550000	405500000
DNA mismatch repair protein Msh6	MSH6	12	60	60	59	53	59	53	56.8	152.78	1360	1.0657	0.867	38369000000	11737000000	11893000000	7572000000	7167500000
Polycomb group RING finger protein 6	PCGF6	2	2	2	2	2	2	2	9.1	39.047	350	1.0657	0.99618	156500000	42606000	48471000	36938000	28490000
60S ribosomal protein L35	RPL35	3	8	8	5	8	5	8	37.4	14.551	123	1.0657	1.1476	27065000000	6298200000	5788300000	7445500000	7533400000
40S ribosomal protein S10	RPS10	3	12	12	9	11	9	11	64.2	18.898	165	1.0655	1.015	56793000000	13581000000	14086000000	14902000000	14224000000
Nuclease-sensitive element-binding protein 1	YBX1	4	16	12	15	14	11	10	63.9	35.924	324	1.0655	0.90216	6646800000	1440100000	1425500000	2082800000	1698400000
Band 4.1-like protein 1	EPB41L1	10	9	4	7	8	4	4	16.9	87.644	779	1.0655	1.1293	440000000	139750000	131330000	83100000	85819000
Rho GTPase-activating protein 12	ARHGAP12	5	16	16	12	15	12	15	26.2	90.402	794	1.0654	0.95355	1441700000	358770000	341020000	404650000	337240000
tRNA-specific adenosine deaminase 1	ADAT1	3	7	7	4	7	4	7	15.6	51.986	473	1.0653	1.0855	496030000	100040000	86924000	152490000	156580000
Collagen type IV alpha-3-binding protein	COL4A3BP	4	15	15	11	15	11	15	40.3	68.006	598	1.0653	0.95068	1972400000	492230000	490130000	516540000	473460000
Uncharacterized protein CXorf57	CXorf57	3	6	6	4	5	4	5	10.2	97.553	855	1.0653	0.98394	245940000	46563000	49880000	82953000	66548000
AP-2 complex subunit sigma	AP2S1	2	7	7	7	6	7	6	44.4	17.018	142	1.0652	1.0559	4243500000	1413700000	1192900000	803530000	833420000
Ribonuclease P protein subunit p30	RPP30	6	14	14	13	11	13	11	69	29.321	268	1.0652	0.89577	4349600000	1139100000	1061900000	1140700000	1007900000
Importin subunit alpha-7	KPNA6	5	23	12	21	19	11	8	46.5	60.029	536	1.0651	0.92007	8640800000	2334900000	2692700000	1786000000	1827300000
Coiled-coil domain-containing protein 91	CCDC91	13	13	13	10	8	10	8	30.7	47.067	411	1.0651	1.0524	1220400000	345070000	311900000	278080000	285400000
Phosphatidate phosphatase LPIN1	LPIN1	7	9	8	6	8	6	7	18.3	98.663	890	1.0649	0.96214	1061200000	193600000	184060000	360100000	323420000
Arfaptin-2	ARFIP2	4	8	8	6	7	6	7	32.6	37.855	341	1.0648	1.0112	959740000	170240000	179490000	326770000	283230000
Calcium-binding and coiled-coil domain-containing protein 1	CALCOCO1	22	6	6	5	5	5	5	14.4	61.474	541	1.0647	0.85918	236360000	50298000	57939000	73259000	54868000
GPI ethanolamine phosphate transferase 3	PIGO	2	7	7	5	5	5	5	8.8	118.7	1089	1.0646	1.0106	205810000	51968000	53549000	49300000	50992000
Protein N-terminal asparagine amidohydrolase	NTAN1	1	6	6	6	3	6	3	28.1	34.677	310	1.0646	0.94043	495920000	171420000	141770000	97075000	85653000
Nuclear receptor corepressor 2	NCOR2	16	39	37	31	27	29	26	21.7	268.04	2458	1.0644	0.85986	3012100000	933620000	946630000	603180000	528660000
Valine--tRNA ligase, mitochondrial	VARS2	14	7	7	5	5	5	5	9.8	102.43	923	1.0644	0.96765	336930000	95849000	77975000	87892000	75211000
60S ribosomal protein L3	RPL3	6	27	27	26	25	26	25	53.3	46.108	403	1.0643	1.0755	76410000000	20302000000	22081000000	16710000000	17317000000
Mitochondrial enolase superfamily member 1	ENOSF1	6	16	16	13	9	13	9	49.9	49.786	443	1.0643	1.0998	1260800000	307070000	305980000	318900000	328880000
DNA mismatch repair protein Msh2	MSH2	9	46	46	41	44	41	44	61.3	104.74	934	1.0642	0.89819	35770000000	8639400000	8602600000	10102000000	8426000000
Protein RMD5 homolog A	RMND5A	2	6	6	5	4	5	4	16.6	43.992	391	1.0642	0.97012	760830000	212560000	222520000	166290000	159470000
UPF0469 protein KIAA0907	KIAA0907	4	5	5	4	5	4	5	19.3	40.282	384	1.0641	0.95296	543550000	166190000	167620000	96957000	112780000
Zinc finger CCCH-type antiviral protein 1-like	ZC3HAV1L	2	14	14	12	13	12	13	74.3	32.962	300	1.0641	0.97343	7293600000	1917200000	1850100000	1875800000	1650500000
WD repeat-containing protein 61;WD repeat-containing protein 61, N-terminally processed	WDR61	6	15	15	15	11	15	11	67.5	33.58	305	1.0641	0.84925	6200600000	1781000000	1953300000	1302400000	1163900000
DENN domain-containing protein 5B	DENND5B	8	16	12	14	12	10	9	16.7	149.34	1309	1.0641	0.91381	668050000	168600000	198400000	159080000	141970000
Mitochondrial import inner membrane translocase subunit Tim23;Putative mitochondrial import inner membrane translocase subunit Tim23B	TIMM23;TIMM23B	8	6	6	5	6	5	6	42.1	21.943	209	1.0641	0.8983	2459000000	580960000	577500000	658570000	641960000
Legumain	LGMN	8	4	4	3	2	3	2	13.2	47.071	410	1.064	0.93646	362070000	98386000	89889000	90515000	83281000
Retinal rod rhodopsin-sensitive cGMP 3,5-cyclic phosphodiesterase subunit delta	PDE6D	3	4	4	4	3	4	3	33.3	17.42	150	1.0639	0.94205	1278800000	395960000	391430000	252880000	238540000
RING finger protein 11	RNF11	1	2	2	2	2	2	2	13.6	17.444	154	1.0637	0.94299	271570000	71169000	63208000	70422000	66770000
Complex III assembly factor LYRM7	LYRM7	2	4	4	3	2	3	2	40.4	11.955	104	1.0636	1.0002	570250000	198600000	202870000	87703000	81076000
SWI/SNF-related matrix-associated actin-dependent regulator of chromatin subfamily A member 5	SMARCA5	2	60	42	58	55	41	39	53.7	121.9	1052	1.0636	0.92229	14183000000	3220800000	3657000000	3717000000	3587700000
Tubulin gamma-1 chain;Tubulin gamma-2 chain	TUBG1;TUBG2	2	21	21	20	19	20	19	75.8	51.169	451	1.0635	0.9405	9862400000	2065000000	1993000000	3735800000	2068600000
Arf-GAP domain and FG repeat-containing protein 1	AGFG1	7	8	7	7	7	6	7	21.4	59.029	569	1.0634	1.169	2788200000	547330000	933460000	655310000	652120000
Eukaryotic peptide chain release factor GTP-binding subunit ERF3A;Eukaryotic peptide chain release factor GTP-binding subunit ERF3B	GSPT1;GSPT2	4	30	30	29	26	29	26	50	68.6	636	1.0634	0.97406	29671000000	8264500000	8183600000	6913700000	6309100000
Anaphase-promoting complex subunit 5	ANAPC5	10	13	13	11	9	11	9	26	85.076	755	1.0634	1.0056	1181900000	280100000	329120000	223450000	349200000
Probable helicase with zinc finger domain	HELZ	2	34	34	27	28	27	28	22.2	218.97	1942	1.0634	0.89045	3445100000	747070000	873240000	1004500000	820250000
Monocarboxylate transporter 2	SLC16A7	4	4	4	4	4	4	4	14.2	41.718	379	1.0634	1.0855	994060000	205640000	197430000	285130000	305860000
Pleiotropic regulator 1	PLRG1	8	23	23	20	19	20	19	56.4	57.181	514	1.0632	0.90855	6609200000	1890900000	1828400000	1394300000	1495500000
Cap-specific mRNA (nucleoside-2-O-)-methyltransferase 2	CMTR2	1	5	5	4	3	4	3	8.6	88.119	770	1.0631	0.86014	132220000	42026000	41557000	26522000	22116000
Nuclear pore glycoprotein p62	NUP62	1	12	12	12	11	12	11	28	53.254	522	1.0631	0.96607	11647000000	3171800000	2897700000	3077300000	2499900000
FGFR1 oncogene partner	FGFR1OP	5	11	11	8	8	8	8	40.7	39.605	364	1.063	0.80018	993900000	277130000	270410000	258970000	187380000
Vacuolar protein sorting-associated protein 37B	VPS37B	3	10	10	10	9	10	9	56.5	31.307	285	1.0628	0.95258	2656400000	546550000	815620000	710720000	583500000
Zinc finger FYVE domain-containing protein 1	ZFYVE1	3	11	11	7	10	7	10	17.9	88.422	789	1.0628	1.0597	1167300000	296970000	341760000	246760000	281830000
Ras-related protein Rab-3A	RAB3A	1	5	3	5	4	3	3	28.6	24.984	220	1.0628	0.7931	247110000	73897000	65050000	59315000	48845000
ADP-ribosylation factor 4	ARF4	3	12	7	12	12	7	7	81.1	20.511	180	1.0628	0.96065	22489000000	5335600000	5267500000	6176700000	5708900000
TNF receptor-associated factor 2	TRAF2	8	15	15	13	14	13	14	40.5	53.055	476	1.0627	0.89631	2000300000	494500000	435640000	556820000	513340000
ADP-ribosylation factor-binding protein GGA3	GGA3	8	20	19	13	16	13	15	40.1	78.314	723	1.0626	0.94363	2090500000	538680000	586890000	517000000	447890000
T-lymphoma invasion and metastasis-inducing protein 2	TIAM2	9	12	7	11	8	6	5	7.5	218.68	1947	1.0625	0.94269	6316500000	1513800000	1550600000	1656200000	1595900000
Kinesin-like protein KIF15	KIF15	6	32	32	27	19	27	19	27.6	160.16	1388	1.0624	0.86953	3219300000	1184400000	971130000	718960000	344850000
Vacuolar-sorting protein SNF8	SNF8	6	5	5	5	4	5	4	26.8	28.736	257	1.0624	0.92614	1146200000	278330000	232030000	373580000	262310000
Heterogeneous nuclear ribonucleoprotein R	HNRNPR	3	28	1	26	27	1	1	47.6	70.942	633	1.0624	1.3626	1678300000	402160000	420330000	429150000	426670000
Dynactin subunit 6	DCTN6	5	4	4	4	3	4	3	26.8	20.747	190	1.0623	1.0003	1534000000	370410000	397100000	515990000	250510000
Ras GTPase-activating protein 2	RASA2	4	21	21	17	13	17	13	33.1	96.526	849	1.0623	1.1008	1188500000	299100000	317230000	313430000	258730000
Proteasome subunit beta type-1	PSMB1	2	14	14	14	13	14	13	65.1	26.489	241	1.0622	0.94687	56076000000	14171000000	13249000000	15068000000	13588000000
Cyclin-L2	CCNL2	5	7	7	4	7	4	7	25.8	58.147	520	1.0622	0.82831	248850000	51655000	70305000	62346000	64539000
DNA-directed RNA polymerase;DNA-directed RNA polymerase II subunit RPB2	POLR2B	5	43	43	36	34	36	34	39.4	133.06	1167	1.0621	0.9627	7429300000	1883900000	1807000000	2024600000	1713800000
DDB1- and CUL4-associated factor 8	DCAF8	8	11	7	8	8	5	4	18.5	84.752	751	1.0621	0.80921	334480000	102770000	94785000	79173000	57754000
Nucleosome assembly protein 1-like 4	NAP1L4	15	17	16	17	17	16	16	63.7	42.823	375	1.0621	0.91556	32281000000	7693100000	7655100000	9289400000	7643000000
ATR-interacting protein	ATRIP	6	6	6	4	4	4	4	11	72.361	664	1.0619	1.1452	19582000000	4693900000	5175700000	4866500000	4845800000
Importin-7	IPO7	3	40	39	39	38	38	37	46.9	119.52	1038	1.0618	0.95661	55692000000	14080000000	13563000000	15071000000	12977000000
Protein FAM91A1	FAM91A1	7	28	28	21	26	21	26	45.6	93.908	838	1.0618	0.9243	8002400000	1942600000	1928200000	2201200000	1930400000
Proteasome subunit alpha type-3	PSMA3	5	12	7	12	11	7	7	44.8	27.647	248	1.0617	0.97974	20822000000	5085000000	4936500000	5415400000	5384800000
Nucleolar complex protein 2 homolog	NOC2L	1	23	23	22	22	22	22	27.6	84.918	749	1.0617	0.97346	11280000000	2907500000	2902900000	2948300000	2521400000
Abnormal spindle-like microcephaly-associated protein	ASPM	4	6	6	3	5	3	5	3.9	217.79	1892	1.0617	0.7681	141250000	30088000	41446000	37680000	32035000
Myotubularin-related protein 5	SBF1	5	38	35	31	28	28	25	26.7	211.05	1893	1.0617	0.96678	2932700000	858470000	806470000	675440000	592310000
Serine/threonine-protein phosphatase;Serine/threonine-protein phosphatase 5	PPP5C	4	19	19	15	19	15	19	40.4	55.096	485	1.0617	0.98168	12946000000	2629500000	4221900000	3017600000	3076800000
Nuclear pore complex protein Nup205	NUP205	4	73	73	65	68	65	68	46.7	227.92	2012	1.0612	0.90957	21981000000	5898300000	5530100000	5730200000	4822600000
60S ribosomal protein L22	RPL22	4	6	6	5	6	5	6	58.6	14.787	128	1.061	0.97513	38658000000	9338200000	9602000000	9988900000	9729100000
Heat shock 70 kDa protein 1A/1B	HSPA1A	10	36	16	32	31	13	16	64.8	77.405	708	1.0609	0.91172	42037000000	11414000000	11420000000	10299000000	8903500000
Metastasis-associated protein MTA2	MTA2	2	33	29	29	31	26	28	55.2	75.022	668	1.0609	0.96408	26430000000	5548200000	9354800000	5692400000	5835000000
Low molecular weight phosphotyrosine protein phosphatase	ACP1	5	10	5	8	10	4	5	73.4	18.042	158	1.0609	0.83901	3256400000	886180000	801880000	871470000	696840000
THAP domain-containing protein 11	THAP11	1	4	4	4	3	4	3	10.8	34.455	314	1.0609	1.0116	294470000	85786000	71310000	70520000	66850000
Maturin	MTURN	4	1	1	1	1	1	1	10.5	8.657	76	1.0607	1.1104	117410000	32336000	30634000	23652000	30783000
Signal recognition particle receptor subunit alpha	SRPR	2	27	27	21	25	21	25	52.5	69.81	638	1.0607	1.0325	7088000000	1868000000	1815500000	1725700000	1678700000
Thymidylate kinase	DTYMK	2	20	20	19	19	19	19	82.1	23.819	212	1.0606	0.95009	29692000000	6901000000	6484100000	8660400000	7646700000
Ankyrin repeat and KH domain-containing protein 1	ANKHD1;FLJ00246	18	31	18	25	26	13	14	18.9	268.81	2540	1.0604	0.92585	1094200000	331280000	284540000	264560000	213790000
E3 ubiquitin-protein ligase UBR1	UBR1	3	32	32	26	22	26	22	22.6	200.21	1749	1.0604	0.95703	2641800000	658180000	653270000	875590000	454760000
Ubiquitin carboxyl-terminal hydrolase 28;Ubiquitin carboxyl-terminal hydrolase	USP28	11	15	15	12	13	12	13	19.6	119.12	1045	1.0604	0.95149	1358100000	281330000	311230000	417720000	347810000
Mediator of RNA polymerase II transcription subunit 4	MED4	4	8	8	8	6	8	6	39.3	29.745	270	1.0603	0.85372	1965800000	675770000	359980000	701620000	228430000
Proteasome subunit beta type-3	PSMB3	1	13	13	13	12	13	12	59.5	22.949	205	1.0603	0.97619	32981000000	9415400000	8358400000	8526600000	6680300000
Serine/threonine-protein phosphatase PP1-alpha catalytic subunit;Serine/threonine-protein phosphatase	PPP1CA	7	21	7	21	21	7	7	75.8	37.512	330	1.0602	0.97304	10568000000	2751700000	2657200000	2804000000	2354800000
Clathrin heavy chain 1	CLTC	3	112	90	107	105	86	83	76.5	187.89	1639	1.0601	1.004	348800000000	94141000000	92052000000	83701000000	78902000000
Alsin	ALS2	5	12	12	7	11	7	11	11	183.63	1657	1.06	1.0701	449200000	97223000	84621000	140800000	126560000
Coiled-coil domain-containing protein 134	CCDC134	3	9	9	9	8	9	8	47.2	26.56	229	1.0599	0.96386	3038700000	743870000	750680000	775630000	768500000
Coiled-coil domain-containing protein 43	CCDC43	2	6	6	6	4	6	4	34.4	25.248	224	1.0597	1.0175	1328200000	329990000	314730000	362090000	321440000
Serine/arginine-rich splicing factor 5	SRSF5	6	8	7	8	7	7	6	25.4	31.263	272	1.0593	1.0474	2336200000	575050000	632920000	575590000	552610000
Nuclear cap-binding protein subunit 1	NCBP1	2	31	31	30	28	30	28	58.6	91.838	790	1.0593	0.92603	21786000000	6070300000	5876600000	5230500000	4608900000
26S proteasome non-ATPase regulatory subunit 13	PSMD13	8	26	26	24	24	24	24	77.4	42.945	376	1.0591	0.98089	35185000000	7425500000	7524000000	10622000000	9613600000
Phospholipase A-2-activating protein	PLAA	5	42	42	35	39	35	39	63.9	87.156	795	1.059	0.91232	15041000000	4093100000	3953000000	3711100000	3283500000
Putative pre-mRNA-splicing factor ATP-dependent RNA helicase DHX15	DHX15	2	41	40	37	40	36	39	56.1	89.502	784	1.0586	0.99289	69629000000	19726000000	17255000000	18004000000	14644000000
Mediator of RNA polymerase II transcription subunit 30	MED30	2	3	3	2	3	2	3	21	16.279	143	1.0584	0.87737	512250000	124810000	116060000	134870000	136510000
Centromere protein O	CENPO	2	6	6	5	2	5	2	23.7	33.785	300	1.0584	0.9552	433950000	132400000	228280000	41309000	31957000
Zinc finger and BTB domain-containing protein 7A	ZBTB7A	1	5	5	2	5	2	5	12.7	61.438	584	1.0583	0.75167	315460000	53949000	45290000	127090000	89133000
DnaJ homolog subfamily C member 9	DNAJC9	1	15	15	15	14	15	14	56.2	29.909	260	1.0582	0.89784	6109900000	1772000000	1733200000	1450700000	1154100000
Signal transducing adapter molecule 1	STAM	5	15	13	15	15	13	13	52.1	44.971	403	1.0581	1.0189	5961100000	1326900000	1372000000	1700700000	1561500000
Protein DDI1 homolog 2	DDI2	6	14	14	12	10	12	10	57.1	44.522	399	1.0579	1.0393	5398900000	1131500000	1037700000	1668700000	1561000000
60S ribosomal protein L23	RPL23	3	10	10	10	8	10	8	66.4	14.865	140	1.0578	1.055	58194000000	13943000000	16119000000	13308000000	14824000000
WD and tetratricopeptide repeats protein 1	WDTC1	7	4	4	4	4	4	4	5.9	75.79	676	1.0576	0.88889	290210000	89295000	74258000	69706000	56949000
Transcription elongation factor B polypeptide 3	TCEB3	1	19	19	18	17	18	17	27.1	89.908	798	1.0576	1.0042	4183300000	1068200000	988120000	1101000000	1026100000
UPF0364 protein C6orf211	C6orf211	2	16	16	15	16	15	16	52.8	51.172	441	1.0576	0.98526	8295300000	1816100000	1854900000	2493700000	2130600000
Coiled-coil domain-containing protein 97	CCDC97	1	10	10	9	7	9	7	48.4	38.946	343	1.0576	0.95046	1771700000	771800000	305360000	372570000	321930000
DnaJ homolog subfamily B member 1	DNAJB1	2	19	18	16	16	15	15	42.9	38.044	340	1.0576	0.92589	7330700000	1875000000	1786000000	2011400000	1658400000
Copper transport protein ATOX1	ATOX1	3	4	4	4	3	4	3	44.1	6.3304	59	1.0571	0.89883	3929500000	1001300000	916350000	1093400000	918450000
Sister chromatid cohesion protein PDS5 homolog A	PDS5A	5	60	56	52	56	48	52	53.1	150.83	1337	1.057	0.90273	19202000000	4714600000	4625200000	4792900000	5069400000
60S ribosomal protein L19	RPL19	1	8	8	8	7	8	7	31.6	23.466	196	1.057	1.1022	40771000000	10060000000	10009000000	10150000000	10550000000
Phosphoglucomutase-2	PGM2	6	35	35	33	33	33	33	58.5	68.283	612	1.0569	0.98299	48455000000	12882000000	12358000000	12278000000	10936000000
Replication protein A 32 kDa subunit	RPA2	5	11	11	11	11	11	11	69.6	29.247	270	1.0568	0.9136	10793000000	2793600000	2866700000	2764200000	2368400000
Importin subunit alpha-5;Importin subunit alpha-5, N-terminally processed	KPNA1	7	19	11	17	18	10	10	36.6	60.221	538	1.0568	0.89313	8213300000	1910500000	2178200000	2156100000	1968600000
Intron-binding protein aquarius	AQR	3	41	41	37	31	37	31	38.5	171.29	1485	1.0568	0.94239	4861900000	1430100000	1372200000	1132600000	926980000
60S ribosomal protein L34	RPL34	1	9	9	7	8	7	8	40.2	13.293	117	1.0568	1.1213	17969000000	4614400000	4527700000	4557600000	4269000000
Transitional endoplasmic reticulum ATPase	VCP	4	63	63	61	60	61	60	83.6	89.321	806	1.0568	0.9771	321720000000	86213000000	89049000000	76509000000	69949000000
G2 and S phase-expressed protein 1	GTSE1	1	9	9	5	8	5	8	16.8	76.644	720	1.0566	0.74976	714920000	134000000	108990000	276220000	195710000
SWI/SNF-related matrix-associated actin-dependent regulator of chromatin subfamily D member 2	SMARCD2	5	26	21	25	23	20	20	56.9	55.857	494	1.0564	0.92178	9850900000	2435300000	2506400000	2661800000	2247300000
Xylosyltransferase 2	XYLT2	3	6	6	3	6	3	6	8.8	96.766	865	1.0564	1.0281	184400000	27559000	27964000	64902000	63971000
Serine/threonine-protein kinase TAO1	TAOK1	5	20	15	14	16	9	12	20.9	116.07	1001	1.0563	1.0357	6231700000	292180000	251310000	2749400000	2938800000
tRNA wybutosine-synthesizing protein 4	LCMT2	2	5	5	4	4	4	4	12.1	75.601	686	1.0562	0.89325	292670000	78165000	84361000	64053000	66089000
Ras-related protein Rab-9A	RAB9A	2	8	8	7	7	7	7	44.8	22.837	201	1.0562	0.88832	3095700000	741630000	673430000	956470000	724210000
Proteasome subunit alpha type;Proteasome subunit alpha type-6	PSMA6	10	14	14	13	13	13	13	57.5	28.147	252	1.0562	0.97073	39767000000	10921000000	10946000000	9171400000	8728100000
Spermine synthase	SMS	3	12	12	9	10	9	10	44.8	41.268	366	1.0561	0.90994	4261500000	1008100000	932590000	1253500000	1067400000
Eukaryotic translation initiation factor 4 gamma 2	EIF4G2	6	46	1	42	44	1	1	53.7	102.36	907	1.056	1.4489	740980000	198300000	183820000	166560000	192300000
tRNA (guanine-N(7)-)-methyltransferase non-catalytic subunit WDR4	WDR4	3	15	15	13	12	13	12	54	45.361	411	1.056	0.95855	3579300000	1005700000	992110000	813180000	768340000
Tyrosine-protein kinase BAZ1B	BAZ1B	2	41	41	32	36	32	36	33.5	170.45	1479	1.056	1.0256	6425100000	1524600000	1394200000	1758800000	1747500000
GEM-interacting protein	GMIP	2	13	13	11	10	11	10	21.7	103.7	941	1.0558	1.0148	786100000	217590000	199580000	193610000	175320000
FCH and double SH3 domains protein 1	FCHSD1	7	5	5	5	4	5	4	10.4	77.097	691	1.0558	1.1992	302170000	55544000	118650000	60633000	67351000
U4/U6 small nuclear ribonucleoprotein Prp4	PRPF4	2	24	24	21	21	21	21	57	58.32	521	1.0557	0.943	6930700000	1683400000	1532200000	2016800000	1698200000
Ribosomal protein S6 kinase alpha-3	RPS6KA3	13	33	19	29	32	17	18	53.2	83.735	740	1.0555	0.95108	6981700000	1832500000	1953700000	1707800000	1487700000
Long-chain fatty acid transport protein 1	SLC27A1	2	6	5	4	5	3	4	11.6	71.107	646	1.0555	1.0938	2354400000	567160000	544750000	646940000	595530000
Protein arginine N-methyltransferase 5;Protein arginine N-methyltransferase 5, N-terminally processed;Protein arginine N-methyltransferase 5	PRMT5	18	33	33	33	30	33	30	63.6	72.683	637	1.0554	0.93559	39812000000	11220000000	11382000000	8760000000	8449800000
40S ribosomal protein S27	RPS27	3	5	3	5	5	3	3	40.5	9.461	84	1.0553	0.92803	11051000000	2765900000	2933500000	2801500000	2550000000
Low-density lipoprotein receptor-related protein 10	LRP10	3	5	5	5	4	5	4	12.5	76.193	713	1.0553	0.86397	441050000	141980000	125720000	97586000	75760000
Glucose-6-phosphate isomerase	GPI	3	40	30	37	37	27	28	67	63.146	558	1.0553	0.95002	252030000000	62128000000	63814000000	66485000000	59608000000
60S ribosomal protein L11	RPL11	3	15	1	14	14	1	1	73.6	20.252	178	1.0553	1.0223	2159800000	569200000	594070000	526810000	469690000
Serine/threonine-protein phosphatase 2B catalytic subunit gamma isoform;Serine/threonine-protein phosphatase	PPP3CC	8	8	5	7	8	4	5	17.3	57.073	502	1.0552	1.0133	636200000	150880000	148340000	180760000	156210000
Nucleolar GTP-binding protein 2	GNL2	3	14	14	8	13	8	13	25.2	83.654	731	1.0551	1.0448	1188400000	216360000	220610000	385430000	366010000
Periodic tryptophan protein 2 homolog	PWP2	2	17	17	11	12	11	12	24.5	102.45	919	1.0549	0.83785	1590100000	325510000	345200000	520790000	398610000
Crooked neck-like protein 1	CRNKL1	4	23	23	18	22	18	22	29.7	99.172	836	1.0546	0.90116	4667400000	1138900000	1168700000	1291000000	1068900000
Sterol-4-alpha-carboxylate 3-dehydrogenase, decarboxylating	NSDHL	2	22	22	17	21	17	21	73.5	41.9	373	1.0546	0.8657	14988000000	3485100000	3524600000	4339100000	3638900000
Translocon-associated protein subunit delta	SSR4	2	5	5	5	5	5	5	36.4	18.998	173	1.0546	0.86802	31014000000	8253200000	8311100000	7917000000	6532400000
Chromatin accessibility complex protein 1	CHRAC1	3	5	5	5	3	5	3	51.9	14.71	131	1.0544	0.86603	1097500000	380220000	281140000	270540000	165610000
Ubiquitin conjugation factor E4 B	UBE4B	4	51	51	45	45	45	45	61.8	133.27	1173	1.0544	0.97885	14874000000	3924600000	3912900000	3667000000	3369200000
Putative hydrolase RBBP9	RBBP9	3	8	8	6	4	6	4	68.8	21	186	1.0544	1.1474	469850000	158970000	175890000	65594000	69398000
Phosphomannomutase 2;Phosphomannomutase	PMM2	3	12	11	11	10	10	9	48	28.082	246	1.0544	0.96621	5333200000	1397700000	1220100000	1497600000	1217700000
DBH-like monooxygenase protein 1	MOXD1	2	4	4	4	2	4	2	8.6	69.652	613	1.0543	1.07	295700000	115330000	85834000	49793000	44741000
Immunity-related GTPase family Q protein	IRGQ	1	23	23	22	20	22	20	61.8	62.717	623	1.0543	0.89109	13201000000	3867500000	3056400000	3671600000	2605900000
Vesicle-fusing ATPase	NSF	3	44	43	39	42	39	41	64.5	82.593	744	1.0543	0.96372	43413000000	12137000000	11700000000	10335000000	9241500000
Golgin subfamily A member 2	GOLGA2	3	28	17	23	24	13	16	38.4	113.08	1002	1.0542	0.92116	3033400000	648500000	672160000	961750000	751040000
Serine/threonine-protein phosphatase 2A regulatory subunit B subunit gamma	PPP2R3C	7	3	3	3	3	3	3	9.5	53.315	453	1.0541	1.1556	152070000	33604000	37947000	36866000	43656000
60S ribosomal protein L36a-like	RPL36AL	1	8	2	6	8	2	2	46.2	12.469	106	1.0541	1.1039	1775500000	502270000	503770000	377010000	392440000
DNA-directed RNA polymerase II subunit RPB3	POLR2C	1	11	11	10	9	10	9	59.3	31.441	275	1.0541	0.84682	2442100000	763210000	653020000	563330000	462520000
Pre-mRNA-splicing regulator WTAP	WTAP	2	12	12	10	7	10	7	37.4	44.243	396	1.0541	1.0089	1388700000	296710000	357300000	284630000	450020000
60S ribosomal protein L10a	RPL10A	1	15	15	15	15	15	15	56.2	24.831	217	1.0541	1.0955	47709000000	12010000000	12036000000	11746000000	11917000000
CAD protein;Glutamine-dependent carbamoyl-phosphate synthase;Aspartate carbamoyltransferase;Dihydroorotase	CAD	2	111	108	108	108	105	106	71.6	242.98	2225	1.054	0.90009	200840000000	54130000000	52251000000	51202000000	43258000000
Protein LSM12 homolog	LSM12	2	5	5	4	5	4	5	39.5	21.701	195	1.0539	0.95455	3401000000	999750000	926800000	692560000	781910000
60S ribosomal protein L24	RPL24	3	6	6	6	5	6	5	46.3	14.369	121	1.0539	1.049	23406000000	5898800000	5831200000	5741100000	5934900000
Polymerase delta-interacting protein 3	POLDIP3	7	17	17	16	16	16	16	50.1	46.089	421	1.0538	0.84398	6840700000	1893200000	1764200000	1756400000	1426900000
Nucleoside diphosphate kinase;Nucleoside diphosphate kinase 6	NME6	5	4	4	3	4	3	4	29.8	16.188	141	1.0537	0.83419	418530000	84445000	107380000	128100000	98608000
Hamartin	TSC1	5	23	23	19	20	19	20	27.4	129.77	1164	1.0537	0.98985	1734600000	370480000	357040000	512850000	494200000
HIG1 domain family member 2A, mitochondrial	HIGD2A	1	3	3	3	3	3	3	70.8	11.528	106	1.0537	0.7567	1805300000	728120000	716830000	224580000	135810000
Ribonuclease UK114	HRSP12	4	4	4	4	4	4	4	45.3	14.494	137	1.0535	0.91025	1535000000	390540000	386420000	418680000	339360000
Poly [ADP-ribose] polymerase 4	PARP4	1	22	22	17	16	17	16	18	192.59	1724	1.0535	0.98165	2045700000	640510000	563040000	445740000	396430000
ADP-ribosylation factor-like protein 1	ARL1	7	9	9	9	8	9	8	54.9	18.565	164	1.0534	0.9631	7199600000	1570000000	1491600000	2194400000	1943600000
Dolichyl-phosphate beta-glucosyltransferase	ALG5	3	11	11	10	8	10	8	35.8	36.946	324	1.0534	1.0048	2616700000	1125400000	538580000	487390000	465360000
Protein O-mannosyl-transferase 1	POMT1	11	5	5	4	3	4	3	8.8	76.294	671	1.0533	0.8391	214530000	66371000	66291000	36326000	45542000
UHRF1-binding protein 1-like	UHRF1BP1L	6	25	24	20	15	19	14	23.6	164.2	1464	1.0533	0.89651	1087200000	304510000	320260000	272730000	189710000
Rab-like protein 3	RABL3	5	10	10	6	9	6	9	43.6	26.422	236	1.0532	0.96419	2936600000	664610000	646860000	814370000	810730000
Epidermal growth factor receptor	EGFR	9	19	18	16	15	15	14	20.7	134.28	1210	1.0532	0.95363	1684300000	451680000	413060000	458050000	361470000
Major facilitator superfamily domain-containing protein 1	MFSD1	9	4	4	3	3	3	3	11.5	46.619	426	1.0531	0.96363	1265200000	171440000	150730000	497810000	445210000
		1	45	1	44	42	1	1	46.3	135.19	1183	1.0531	0.93705	464410000	131280000	128660000	105210000	99259000
UPF0687 protein C20orf27	C20orf27	3	7	7	7	6	7	6	54.6	19.291	174	1.0529	0.97193	2698300000	772380000	765850000	614210000	545880000
LYR motif-containing protein 2	LYRM2	4	3	3	3	2	3	2	33	10.449	88	1.0529	0.98704	296210000	90831000	85835000	67341000	52200000
Proteasome subunit beta type-6	PSMB6	1	8	8	7	8	7	8	48.5	25.357	239	1.0528	0.91027	21100000000	5280200000	5350700000	5681700000	4787300000
Cysteine protease ATG4C	ATG4C	4	4	4	3	4	3	4	13.1	51.674	451	1.0527	1.0051	221880000	61046000	60845000	47097000	52887000
Pinin	PNN	4	25	25	22	23	22	23	39.5	81.613	717	1.0527	1.0745	12273000000	3120400000	3084100000	3126100000	2942300000
Gamma-tubulin complex component 2	TUBGCP2	5	36	36	29	33	29	33	54.8	102.53	902	1.0527	0.97252	8318900000	2034700000	2063100000	2267800000	1953400000
Peptidyl-prolyl cis-trans isomerase C	PPIC	1	5	5	5	2	5	2	33	22.763	212	1.0526	0.95419	9347300000	2436700000	2421200000	2407900000	2081400000
Proteasome subunit alpha type-7	PSMA7	10	16	16	16	15	16	15	67.3	27.887	248	1.0526	0.9672	66559000000	15478000000	15420000000	17798000000	17863000000
WD40 repeat-containing protein SMU1;WD40 repeat-containing protein SMU1, N-terminally processed	SMU1	2	16	16	14	14	14	14	43.3	57.543	513	1.0526	0.8969	4552500000	1168300000	1115500000	1006000000	1262600000
Thyroid receptor-interacting protein 6	TRIP6	3	19	19	19	18	19	18	71.8	50.287	476	1.0525	0.89242	19024000000	5024600000	4698700000	5053900000	4247200000
GTP-binding nuclear protein Ran	RAN	5	17	17	16	15	16	15	47.2	26.224	233	1.0524	0.94582	111880000000	27373000000	27421000000	29311000000	27774000000
Shugoshin-like 2	SGOL2	3	11	11	9	7	9	7	14.2	144.18	1261	1.0524	0.82227	524330000	164130000	80952000	202060000	77191000
Ral GTPase-activating protein subunit alpha-2	RALGAPA2	5	13	12	10	7	9	7	8.4	210.77	1873	1.0524	0.97664	302810000	91051000	85722000	61672000	64363000
Protein arginine N-methyltransferase 3	PRMT3	3	18	18	15	14	15	14	39.1	58.35	517	1.0523	1.0617	4693200000	1382700000	1611100000	909520000	789800000
Katanin p60 ATPase-containing subunit A-like 2	KATNAL2	3	1	1	1	1	1	1	6.2	21.485	194	1.0522	0.97662	11708000000	3178600000	3005600000	3002600000	2521100000
Replication factor C subunit 3	RFC3	3	16	16	15	15	15	15	57.3	40.556	356	1.052	0.94217	6310400000	1468900000	1524800000	1810900000	1505900000
Condensin-2 complex subunit H2	NCAPH2	13	13	13	9	11	9	11	32.9	65.715	583	1.052	0.70787	952050000	272260000	284090000	232920000	162790000
Nucleoporin NUP53	NUP35	8	8	8	8	8	8	8	41.1	33.12	309	1.0519	0.82181	2375500000	632320000	557790000	652950000	532450000
Pre-mRNA-splicing factor SPF27	BCAS2	1	12	12	10	10	10	10	68.4	26.131	225	1.0518	0.8687	4479500000	1160900000	1028500000	1386000000	904070000
Inositol hexakisphosphate kinase 1	IP6K1	3	9	9	8	9	8	9	25.4	50.235	441	1.0516	0.92393	1596100000	420430000	414120000	407470000	354060000
UDP-galactose translocator	SLC35A2	5	3	3	3	3	3	3	15.4	34.193	332	1.0515	1.0832	486320000	129760000	115320000	126370000	114870000
Receptor expression-enhancing protein 1	REEP1	11	9	9	8	8	8	8	50.7	22.254	201	1.0512	0.92875	1308500000	315330000	592260000	220970000	179900000
Nuclear receptor-binding protein	NRBP1	4	18	18	17	18	17	18	50.7	59.844	535	1.0512	0.92998	22204000000	5748000000	5886800000	5799500000	4770000000
40S ribosomal protein S3	RPS3	13	21	12	20	19	11	11	79.4	26.688	243	1.0511	0.96898	72513000000	16789000000	16725000000	20269000000	18730000000
Alpha-1-syntrophin	SNTA1	1	10	10	10	9	10	9	35	53.895	505	1.0511	1.0434	1482200000	385540000	389320000	368540000	338780000
Mitotic checkpoint serine/threonine-protein kinase BUB1 beta	BUB1B	6	27	27	20	19	20	19	30.2	119.54	1050	1.0508	1.0427	2433500000	607440000	651400000	638350000	536340000
Ankyrin repeat and MYND domain-containing protein 2	ANKMY2	4	5	5	5	4	5	4	18.2	38.072	341	1.0508	1.1556	940820000	198550000	223860000	261840000	256570000
Nuclear receptor corepressor 1	NCOR1	9	20	18	16	13	14	12	10.6	270.21	2440	1.0508	0.88728	800430000	214730000	190650000	207430000	187620000
DNA mismatch repair protein Msh3	MSH3	2	13	13	11	10	11	10	16.9	126.72	1128	1.0508	0.95407	929240000	235610000	246970000	240140000	206520000
UPF0554 protein C2orf43	C2orf43;FLJ21820	11	10	10	9	9	9	9	30.3	42.668	370	1.0507	0.92615	2075200000	562750000	514710000	538350000	459380000
Kelch-like protein 22	KLHL22	5	12	8	9	7	6	5	23	71.666	634	1.0507	1.1059	525200000	148900000	159530000	102820000	113960000
5-3 exoribonuclease 1	XRN1	5	41	41	36	38	36	38	30.9	192.84	1694	1.0506	0.94525	6138100000	1539500000	1620700000	1580300000	1397600000
60S ribosomal protein L31	RPL31	7	7	7	6	6	6	6	52.8	14.463	125	1.0506	1.0819	42077000000	9711000000	9460000000	11202000000	11703000000
PEST proteolytic signal-containing nuclear protein	PCNP	3	5	5	3	4	3	4	36	18.925	178	1.0506	0.88843	2886800000	589710000	642510000	1018100000	636570000
Microtubule cross-linking factor 1	MTCL1	6	22	21	11	19	10	18	17.6	208.75	1896	1.0505	0.94613	1168000000	273910000	288320000	338570000	267210000
Transcription termination factor 2	TTF2	2	31	31	27	24	27	24	34.7	129.59	1162	1.0504	0.93603	3274400000	1300700000	663320000	694490000	615890000
ATP-dependent RNA helicase DHX29	DHX29	2	37	36	34	30	33	29	34.5	155.23	1369	1.0504	0.92143	5456500000	1529800000	1509600000	1307800000	1109300000
ADP-ribose pyrophosphatase, mitochondrial	NUDT9	4	8	8	6	8	6	8	30.7	33.775	300	1.0503	0.99384	1923500000	478660000	457430000	536080000	451330000
Interleukin-1 receptor-associated kinase 4	IRAK4	5	11	11	10	8	10	8	22.8	51.529	460	1.0502	1.1381	1351900000	361420000	324120000	327990000	338370000
Helicase-like transcription factor	HLTF	4	38	38	34	31	34	31	49.6	113.93	1009	1.0501	0.99346	11791000000	2783300000	2852500000	3224300000	2930800000
Protein kinase C-binding protein 1	ZMYND8	21	22	22	18	10	18	10	24.6	125.47	1135	1.05	0.99082	1480500000	415680000	591030000	267700000	206070000
Parafibromin	CDC73	2	30	30	29	23	29	23	64.2	60.576	531	1.05	0.90265	8443200000	2225000000	2326900000	2053500000	1837800000
Interferon-related developmental regulator 2	IFRD2	1	9	9	6	7	6	7	27.7	54.813	506	1.0498	1.0678	956810000	175170000	167970000	311730000	301940000
Insulin-degrading enzyme	IDE	3	42	42	38	38	38	38	45.6	117.97	1019	1.0498	0.96725	16393000000	4352900000	4459700000	4122000000	3458400000
Polypyrimidine tract-binding protein 2	PTBP2	9	19	19	18	18	18	18	62.1	57.49	531	1.0497	0.86651	23279000000	7253900000	5564900000	5764500000	4695800000
E3 ubiquitin-protein ligase CHIP	STUB1	2	20	20	18	14	18	14	69.6	34.856	303	1.0497	0.93437	6055300000	1913800000	1655600000	1371900000	1114000000
Receptor expression-enhancing protein 5	REEP5	6	7	7	7	5	7	5	25.9	21.493	189	1.0496	0.97444	15609000000	4126600000	3970900000	3858200000	3653700000
Eukaryotic translation initiation factor 3 subunit G	EIF3G	1	16	16	15	15	15	15	64.7	35.611	320	1.0495	0.92667	16501000000	3183400000	3029900000	5593500000	4693800000
Mannose-1-phosphate guanyltransferase alpha	GMPPA	5	13	13	12	11	12	11	40.5	46.291	420	1.0495	0.87892	8907900000	2031300000	1964400000	2679600000	2232600000
Adenylate cyclase type 7	ADCY7	3	11	10	8	6	7	6	14.9	120.31	1080	1.0493	1.4571	566010000	188450000	167980000	100340000	109250000
Terminal uridylyltransferase 4	ZCCHC11	8	22	20	20	15	18	13	16.8	185.16	1644	1.0493	0.87161	1426600000	387220000	376250000	371990000	291170000
Sorting nexin-1	SNX1	6	21	19	19	21	17	19	45.6	59.069	522	1.0493	0.96809	7220600000	1794200000	1672600000	2138300000	1615400000
EH domain-containing protein 4	EHD4	1	33	26	32	31	25	24	79.5	61.174	541	1.0492	1.0985	23377000000	6022200000	5765200000	5703100000	5886300000
Nucleoredoxin	NXN	4	24	24	22	21	22	21	60.2	48.392	435	1.049	0.9262	17215000000	4842700000	4222000000	4434100000	3716100000
[truncated: 4,203 more rows]
