# Supplementary material for: Signalling inhibition by ponatinib disrupts productive alternative lengthening of telomeres (ALT)
Source: Nat Commun. 2023 Apr 6;14:1919. doi: 10.1038/s41467-023-37633-3 (PMC10079688; doi:10.1038/s41467-023-37633-3)
Supplement: Supplementary file 6 — Supplementary Data 3 [file 41467_2023_37633_MOESM6_ESM.xlsx]

## Sheet: SAOS2_pona_vs_SAOS2_DMSO_DEG
Ens_id	baseMean	log2FoldChange	lfcSE	stat	pvalue	padj	Strand	GeneBiotype	GeneName	GeneNameSource	GeneLocation	SAOS2_DMSO_4	SAOS2_DMSO_5	SAOS2_pona_4	SAOS2_pona_5
ENSG00000139269.2	266.729	3.33978	0.266786	12.1219	8.08505e-34	1.3557e-29	1	protein_coding	INHBE	HGNC Symbol	12:57452323-57459280	1.53869	1.03477	14.0941	12.595
ENSG00000095752.6	5093.25	-2.45107	0.210688	-11.1621	6.24999e-29	5.23999e-25	-1	protein_coding	IL11	HGNC Symbol	19:55364389-55370463	258.749	227.504	44.9781	42.6414
ENSG00000130766.4	2247.72	2.27029	0.199162	10.9002	1.15036e-27	6.42974e-24	1	protein_coding	SESN2	HGNC Symbol	1:28259527-28282491	9.26218	8.58876	45.8937	41.3
ENSG00000128165.8	627.491	3.5694	0.345013	10.0523	8.97245e-24	3.76125e-20	1	protein_coding	ADM2	HGNC Symbol	22:50481556-50486440	0.998208	1.08157	13.4235	12.7557
ENSG00000101255.10	390.67	3.10387	0.30703	9.7809	1.35994e-22	4.56068e-19	1	protein_coding	TRIB3	HGNC Symbol	20:362835-397559	1.74645	1.58599	16.4331	13.3918
ENSG00000189052.6	579.614	-1.46634	0.169109	-8.07224	6.90221e-16	1.92894e-12	1	protein_coding	CGB5	HGNC Symbol	19:49043884-49045311	65.8574	61.8573	23.4031	22.661
ENSG00000176046.8	212.168	3.73706	0.466262	7.78147	7.16865e-15	1.7172e-11	-1	protein_coding	NUPR1	HGNC Symbol	16:28532708-28539174	1.13862	0.827408	16.7761	12.5647
ENSG00000142765.17	219.448	2.53728	0.324492	7.50753	6.02524e-14	1.26289e-10	1	protein_coding	SYTL1	HGNC Symbol	1:27342020-27353937	0.948854	0.857054	5.2747	5.61088
ENSG00000170290.3	1008.46	-1.26981	0.156253	-7.48306	7.26123e-14	1.35285e-10	-1	protein_coding	SLN	HGNC Symbol	11:107707378-107719693	114.12	132.548	52.1676	49.8578
ENSG00000157514.16	760.49	1.69753	0.216196	7.39228	1.44332e-13	2.42016e-10	-1	protein_coding	TSC22D3	HGNC Symbol	X:107713221-107777342	11.8868	10.7358	38.9342	35.2376
ENSG00000111981.4	365.199	1.84168	0.250688	6.94953	3.66516e-12	5.58704e-09	1	protein_coding	ULBP1	HGNC Symbol	6:149964007-149973710	2.59148	2.23759	9.16837	8.41203
ENSG00000221926.12	3861.64	1.05281	0.13886	6.86443	6.6758e-12	9.32831e-09	-1	protein_coding	TRIM16	HGNC Symbol	17:15627960-15684311	20.1039	20.812	44.8008	40.3619
ENSG00000070371.15	1691.09	1.04509	0.139394	6.78258	1.18049e-11	1.41389e-08	-1	protein_coding	CLTCL1	HGNC Symbol	22:19179473-19291716	11.6002	11.5273	24.7583	23.1086
ENSG00000168209.4	2640.12	2.09619	0.297506	6.71517	1.87843e-11	1.96859e-08	1	protein_coding	DDIT4	HGNC Symbol	10:72273920-72276036	21.9173	17.9348	93.0917	81.8073
ENSG00000211584.13	859.507	1.06054	0.144347	6.65716	2.79169e-11	2.75359e-08	1	protein_coding	SLC48A1	HGNC Symbol	12:47753916-47782753	4.82214	5.22412	11.2195	9.837
ENSG00000170379.20	199.284	-1.9217	0.274443	-6.63711	3.19886e-11	2.97992e-08	1	protein_coding	TCAF2	HGNC Symbol	7:143620952-143730409	1.88291	1.93152	0.357613	0.623665
ENSG00000135269.17	2163.02	1.2665	0.176358	6.61769	3.64856e-11	3.21995e-08	1	protein_coding	TES	HGNC Symbol	7:116210493-116258783	22.4264	26.2936	55.658	62.154
ENSG00000149596.6	1195.8	1.43155	0.203254	6.55552	5.54473e-11	4.6487e-08	-1	protein_coding	JPH2	HGNC Symbol	20:44111695-44187578	2.558	1.81687	6.59284	5.31651
ENSG00000168003.16	9469.05	1.37424	0.197147	6.46719	9.98411e-11	7.60971e-08	1	protein_coding	SLC3A2	HGNC Symbol	11:62856102-62888875	103.098	108.349	289.763	262.438
ENSG00000174564.12	87.9563	2.55592	0.379749	6.45964	1.04955e-10	7.65169e-08	1	protein_coding	IL20RB	HGNC Symbol	3:136946230-137011085	0.599898	0.850473	5.0351	3.93665
ENSG00000116852.14	906.613	1.13097	0.165082	6.24739	4.17356e-10	2.79929e-07	-1	protein_coding	KIF21B	HGNC Symbol	1:200969390-201023700	6.39367	5.27721	12.2626	13.3924
ENSG00000141526.16	6299.17	-1.07687	0.156651	-6.24059	4.35922e-10	2.81136e-07	1	protein_coding	SLC16A3	HGNC Symbol	17:82228397-82261129	37.4654	27.7295	15.2247	15.5432
ENSG00000105612.8	899.441	1.21974	0.180015	6.22339	4.86519e-10	3.00203e-07	-1	protein_coding	DNASE2	HGNC Symbol	19:12875211-12881468	11.3379	12.0137	29.3254	25.3824
ENSG00000100767.16	1331.73	1.1213	0.168501	6.0643	1.32526e-09	7.1684e-07	1	protein_coding	PAPLN	HGNC Symbol	14:73237497-73274640	5.01564	4.68205	10.5593	10.6291
ENSG00000127129.9	123.833	-1.87451	0.294475	-6.00464	1.91759e-09	9.57052e-07	-1	protein_coding	EDN2	HGNC Symbol	1:41478775-41484673	11.2124	11.0134	3.33218	2.67289
ENSG00000116761.11	933.912	1.96635	0.315342	5.92173	3.1858e-09	1.52627e-06	1	protein_coding	CTH	HGNC Symbol	1:70411218-70439851	12.0267	11.5927	48.7464	46.0677
ENSG00000225177.5	72.1886	2.35557	0.394762	5.70609	1.15598e-08	5.23876e-06	1	antisense	FLJ46906	NCBI gene	6:138692548-138697288	1.4532	2.45762	10.6465	10.4312
ENSG00000103257.8	21327.1	1.49217	0.247135	5.63775	1.72282e-08	7.40726e-06	-1	protein_coding	SLC7A5	HGNC Symbol	16:87830023-87869488	95.737	89.5786	269.646	258.293
ENSG00000006652.13	1753.33	1.13763	0.187107	5.54886	2.87535e-08	1.09765e-05	1	protein_coding	IFRD1	HGNC Symbol	7:112422968-112481017	25.7068	25.355	58.2689	54.6944
ENSG00000110619.17	4713.61	1.21822	0.201546	5.55214	2.82199e-08	1.09765e-05	-1	protein_coding	CARS	HGNC Symbol	11:3000922-3057613	35.7558	38.6703	87.6506	86.6975
ENSG00000128510.11	5392.03	-1.56621	0.264603	-5.54856	2.88027e-08	1.09765e-05	1	protein_coding	CPA4	HGNC Symbol	7:130293134-130324180	40.7371	32.6167	11.3409	13.0194
ENSG00000136541.14	31.0314	-3.23356	0.568209	-5.45945	4.7761e-08	1.74099e-05	-1	protein_coding	ERMN	HGNC Symbol	2:157318625-157327713	1.81172	2.69281	0.244668	0.180762
ENSG00000070669.16	4292.58	2.85726	0.505879	5.44925	5.05832e-08	1.76704e-05	-1	protein_coding	ASNS	HGNC Symbol	7:97852118-97872542	26.2149	27.9717	224.137	212.642
ENSG00000157150.4	96.3522	1.8443	0.319371	5.45259	4.96406e-08	1.76704e-05	-1	protein_coding	TIMP4	HGNC Symbol	3:12153051-12159351	1.65805	1.46757	5.99442	5.4588
ENSG00000111058.7	357.423	1.10714	0.185411	5.4347	5.48875e-08	1.87827e-05	1	protein_coding	ACSS3	HGNC Symbol	12:80936414-81261205	3.22126	3.26506	6.86327	7.17049
ENSG00000172164.14	1205.9	1.21427	0.205459	5.42673	5.73946e-08	1.92479e-05	-1	protein_coding	SNTB1	HGNC Symbol	8:120535745-120813273	11.3815	10.7325	24.4865	27.1672
ENSG00000188599.17	437.566	1.11116	0.187242	5.40388	6.52135e-08	2.14412e-05	-1	transcribed_unprocessed_pseudogene	NPIPP1	HGNC Symbol	16:15104312-15123498	5.18834	6.0562	12.2794	12.1557
ENSG00000059378.12	413.128	1.163	0.196981	5.40007	6.66141e-08	2.14805e-05	-1	protein_coding	PARP12	HGNC Symbol	7:140023744-140063721	3.18368	3.3979	6.88861	7.93303
ENSG00000186567.12	257.495	1.25968	0.216866	5.35122	8.73647e-08	2.71284e-05	1	protein_coding	CEACAM19	HGNC Symbol	19:44662278-44684359	2.04096	2.07518	4.63973	5.27639
ENSG00000116717.12	4259.76	1.16665	0.199887	5.34018	9.28561e-08	2.83093e-05	1	protein_coding	GADD45A	HGNC Symbol	1:67685061-67688338	67.6499	67.726	156.205	149.674
ENSG00000074935.13	698.472	1.17239	0.201137	5.33526	9.54055e-08	2.85375e-05	-1	protein_coding	TUBE1	HGNC Symbol	6:112070777-112087529	10.8218	12.8064	26.2226	27.3503
ENSG00000153879.8	3772.37	1.30729	0.226582	5.33224	9.70085e-08	2.85375e-05	1	protein_coding	CEBPG	HGNC Symbol	19:33373330-33382686	22.0685	22.8561	57.0143	55.1938
ENSG00000169213.6	2629.38	-1.07544	0.183709	-5.31476	1.06798e-07	3.08756e-05	-1	protein_coding	RAB3B	HGNC Symbol	1:51907956-51990764	2.91368	2.63923	1.19347	1.42258
ENSG00000175197.12	576.751	1.47366	0.259099	5.30654	1.11726e-07	3.12236e-05	-1	protein_coding	DDIT3	HGNC Symbol	12:57516588-57521737	10.2046	10.5084	31.0872	27.2782
ENSG00000128965.12	2044.7	2.54542	0.46239	5.29034	1.22091e-07	3.35609e-05	1	protein_coding	CHAC1	HGNC Symbol	15:40952962-40956519	19.2605	16.3126	118.567	106.008
ENSG00000104827.12	284.494	-1.32249	0.232358	-5.25224	1.50261e-07	3.90418e-05	-1	protein_coding	CGB3	HGNC Symbol	19:49022869-49024333	30.937	27.5475	12.4013	10.8694
ENSG00000183426.16	3872.98	1.01221	0.173788	5.25241	1.50123e-07	3.90418e-05	1	protein_coding	NPIPA1	HGNC Symbol	16:14922802-14952060	26.0286	34.7664	65.1929	57.9335
ENSG00000166986.14	14243.1	1.35878	0.24009	5.24749	1.54182e-07	3.91717e-05	1	protein_coding	MARS	HGNC Symbol	12:57475445-57517569	168.29	164.29	441.467	420.806
ENSG00000135842.16	1905.78	1.49506	0.267284	5.2242	1.74911e-07	4.25641e-05	-1	protein_coding	FAM129A	HGNC Symbol	1:184790724-184974550	5.89028	5.5005	14.9759	17.6074
ENSG00000248498.4	57.3923	2.23116	0.406842	5.21556	1.83267e-07	4.39004e-05	-1	transcribed_unprocessed_pseudogene	ASNSP1	HGNC Symbol	8:46579213-46638886	0.7856	0.82599	3.85996	4.00033
ENSG00000135063.19	614.411	1.33095	0.238176	5.17311	2.30224e-07	5.21676e-05	1	protein_coding	FAM189A2	HGNC Symbol	9:69324567-69392558	2.04037	1.9578	5.22144	4.95072
ENSG00000162733.17	5413.58	1.14566	0.202556	5.1663	2.38776e-07	5.33839e-05	1	protein_coding	DDR2	HGNC Symbol	1:162631373-162787400	17.8224	15.7544	33.6847	41.0729
ENSG00000128272.14	14626.6	1.13796	0.203038	5.11604	3.12019e-07	6.79473e-05	1	protein_coding	ATF4	HGNC Symbol	22:39519695-39522685	212.302	234.577	511.872	477.967
ENSG00000211448.11	393.585	-1.48055	0.270402	-5.10886	3.24105e-07	6.87923e-05	-1	protein_coding	DIO2	HGNC Symbol	14:80197527-80387757	7.35399	7.64526	2.11032	3.17159
ENSG00000140105.17	4937.27	1.18371	0.212781	5.09737	3.444e-07	7.14703e-05	-1	protein_coding	WARS	HGNC Symbol	14:100333788-100376805	50.169	49.9338	118.038	111.068
ENSG00000261770.1	608.413	1.03013	0.186668	4.98559	6.17731e-07	0.00012186	-1	lincRNA	AC006504.1	Clone-based (Ensembl) gene	19:27757184-27760849	5.78305	6.09027	11.0625	13.2796
ENSG00000166123.13	3000.76	1.38068	0.260554	4.91934	8.68377e-07	0.000165465	1	protein_coding	GPT2	HGNC Symbol	16:46884378-46931297	29.2361	28.9589	79.3491	74.153
ENSG00000068079.7	398.123	1.37734	0.262271	4.87747	1.07455e-06	0.00020245	1	protein_coding	IFI35	HGNC Symbol	17:43006725-43014456	1.75208	2.29264	6.24164	4.48587
ENSG00000140044.12	1390.06	1.20979	0.229463	4.84066	1.29406e-06	0.000238449	1	protein_coding	JDP2	HGNC Symbol	14:75427716-75474111	25.0284	25.1081	64.4237	52.6108
ENSG00000092621.12	15146.4	2.2796	0.452272	4.82429	1.40504e-06	0.000256085	1	protein_coding	PHGDH	HGNC Symbol	1:119648411-119744226	134.507	126.065	708.51	645.249
ENSG00000158055.15	237.855	-1.1543	0.221688	-4.74577	2.07714e-06	0.000362807	1	protein_coding	GRHL3	HGNC Symbol	1:24319322-24364482	5.83988	5.69618	2.45495	2.69581
ENSG00000138061.11	544.547	-1.1838	0.229706	-4.72054	2.35219e-06	0.0003984	-1	protein_coding	CYP1B1	HGNC Symbol	2:38066973-38109902	11.3853	7.94135	4.14659	4.28539
ENSG00000147852.15	830.196	1.45736	0.293212	4.6336	3.59357e-06	0.000596604	1	protein_coding	VLDLR	HGNC Symbol	9:2621834-2660053	4.76529	5.11157	14.1345	13.4597
ENSG00000130707.17	4336.49	1.50002	0.304462	4.61723	3.88904e-06	0.000622088	1	protein_coding	ASS1	HGNC Symbol	9:130444929-130501274	1.12378	1.17174	3.71252	2.99007
ENSG00000172137.18	1008.92	-1.00176	0.197549	-4.58227	4.5996e-06	0.000717255	1	protein_coding	CALB2	HGNC Symbol	16:71358713-71390438	4.08268	4.31564	2.19027	1.98701
ENSG00000128342.4	3852.26	-1.26297	0.255472	-4.55749	5.17688e-06	0.000789144	-1	protein_coding	LIF	HGNC Symbol	22:30240447-30246851	40.998	39.7808	17.8405	15.4437
ENSG00000090861.15	13517.3	1.20022	0.24288	4.53464	5.77011e-06	0.00085251	-1	protein_coding	AARS	HGNC Symbol	16:70252295-70289543	68.866	69.6661	163.263	158.198
ENSG00000248975.2	91.6785	2.09236	0.442473	4.49589	6.92812e-06	0.000998038	-1	lincRNA	AL133372.2	Clone-based (Ensembl) gene	14:29952397-30297043	0.66419	0.591241	2.63479	3.10073
ENSG00000165272.15	307.005	-1.06596	0.219218	-4.41008	1.03333e-05	0.00140869	-1	protein_coding	AQP3	HGNC Symbol	9:33441154-33447633	6.10989	6.42806	3.10756	2.85038
ENSG00000163328.13	229.904	-1.66848	0.358189	-4.38577	1.15576e-05	0.00151601	-1	protein_coding	GPR155	HGNC Symbol	2:174431571-174487094	3.53407	1.50374	0.653441	0.861357
ENSG00000105281.12	15503.2	1.26235	0.266548	4.36592	1.26589e-05	0.00163281	-1	protein_coding	SLC1A5	HGNC Symbol	19:46774883-46788594	99.6194	97.7202	246.436	232.92
ENSG00000156587.15	682.002	1.08787	0.228677	4.32546	1.52217e-05	0.00190476	-1	protein_coding	UBE2L6	HGNC Symbol	11:57551656-57568284	2.48852	2.63265	5.94204	5.07476
ENSG00000141682.11	550.426	1.00769	0.211784	4.28976	1.78866e-05	0.00214231	1	protein_coding	PMAIP1	HGNC Symbol	18:59899948-59904306	7.81659	8.21515	15.6306	16.7914
ENSG00000136010.13	2104.15	2.16544	0.48275	4.28275	1.84598e-05	0.00217982	-1	protein_coding	ALDH1L2	HGNC Symbol	12:105019784-105084577	3.7465	3.73247	16.1697	19.9447
ENSG00000221963.5	1332.78	1.20549	0.258358	4.28281	1.84544e-05	0.00217982	1	protein_coding	APOL6	HGNC Symbol	22:35648395-35668409	3.7488	3.70952	7.86859	9.51698
ENSG00000003249.13	336.889	-1.28499	0.279614	-4.24302	2.20535e-05	0.00253283	-1	protein_coding	DBNDD1	HGNC Symbol	16:90004865-90020128	7.40643	5.80885	2.9919	2.3717
ENSG00000119922.9	240.192	1.31352	0.287723	4.22356	2.40471e-05	0.00274301	1	protein_coding	IFIT2	HGNC Symbol	10:89283694-89309276	0.532425	0.63051	1.416	1.51773
ENSG00000177519.3	117.637	1.45647	0.325142	4.17425	2.9897e-05	0.00334208	-1	protein_coding	RPRM	HGNC Symbol	2:153477338-153478808	2.11945	2.43567	7.09414	5.68335
ENSG00000236404.9	36.2579	2.39572	0.548725	4.14989	3.32631e-05	0.00366945	-1	antisense	VLDLR-AS1	HGNC Symbol	9:2421597-2643359	0.366726	0.349522	1.95533	2.1866
ENSG00000135069.13	8167.48	2.55057	0.593478	4.11751	3.82988e-05	0.00406452	1	protein_coding	PSAT1	HGNC Symbol	9:78297143-78330093	50.1688	56.3184	360.522	351.233
ENSG00000132965.9	67.1964	1.49989	0.342619	4.08396	4.42748e-05	0.0045546	1	protein_coding	ALOX5AP	HGNC Symbol	13:30713478-30764426	2.54291	2.38939	6.87211	7.36163
ENSG00000105519.15	572.204	1.02659	0.227847	4.07184	4.66434e-05	0.00470053	1	protein_coding	CAPS	HGNC Symbol	19:5911707-5915877	2.4549	1.67758	4.69383	3.81131
ENSG00000267001.1	88.9835	1.60814	0.376846	4.0097	6.07956e-05	0.00592686	-1	protein_coding	AC006538.2	Clone-based (Ensembl) gene	19:2717769-2740048	1.32098	1.85912	4.64935	5.44537
ENSG00000143320.8	616.466	-1.06947	0.243177	-3.99208	6.54961e-05	0.00631009	-1	protein_coding	CRABP2	HGNC Symbol	1:156699606-156705816	20.9888	22.5273	10.5503	10.0111
ENSG00000175868.13	42.2831	1.94865	0.460654	3.99111	6.57644e-05	0.00631009	1	protein_coding	CALCB	HGNC Symbol	11:14904997-15082342	0.851987	0.973308	3.86812	3.49958
ENSG00000125618.16	146.518	1.05892	0.240952	3.98427	6.76885e-05	0.00639974	-1	protein_coding	PAX8	HGNC Symbol	2:113215997-113278950	1.85968	1.94633	3.66122	4.3134
ENSG00000172927.7	1341.43	-1.4927	0.351442	-3.9834	6.79362e-05	0.00639974	1	protein_coding	MYEOV	HGNC Symbol	11:69294138-69367726	2.61467	3.29113	1.15962	0.850085
ENSG00000155158.20	222.048	1.2737	0.295474	3.97798	6.95043e-05	0.00643894	-1	protein_coding	TTC39B	HGNC Symbol	9:15163622-15307360	1.07023	0.658831	1.93518	2.28071
ENSG00000274049.4	79.3371	-2.54314	0.618892	-3.96506	7.33788e-05	0.00668704	1	protein_coding	INO80B-WBP1	HGNC Symbol	2:74455088-74460884	2.09837	1.4354	0.397789	0.132693
ENSG00000140961.12	536.828	1.01745	0.234113	3.92383	8.71524e-05	0.00755855	1	protein_coding	OSGIN1	HGNC Symbol	16:83948282-83966332	4.41188	4.15254	8.11398	9.34623
ENSG00000115902.10	2603.14	1.7153	0.413817	3.9081	9.30261e-05	0.00787809	1	protein_coding	SLC1A4	HGNC Symbol	2:64988477-65023865	11.6284	12.9892	42.6669	41.6121
ENSG00000269834.5	439.562	1.10838	0.268045	3.77069	0.000162799	0.0123726	-1	processed_transcript	ZNF528-AS1	HGNC Symbol	19:52388842-52397766	1.36972	1.22101	2.25807	3.3353
ENSG00000283977.1	42.9446	4.03288	0.844757	3.76915	0.000163807	0.0123726	1	protein_coding	AC084337.2	Clone-based (Ensembl) gene	11:6481485-6508978	0.0604509	0	0.626517	3.5082
ENSG00000196517.11	969.209	2.53863	0.652946	3.76591	0.000165947	0.012478	-1	protein_coding	SLC6A9	HGNC Symbol	1:43991500-44031467	1.76198	2.00684	13.0162	13.4182
ENSG00000178026.12	246.013	1.18914	0.291074	3.75521	0.000173196	0.0129074	-1	protein_coding	LRRC75B	HGNC Symbol	22:24585620-24593208	0.668174	0.866954	2.05603	1.49852
ENSG00000100889.11	3102.92	2.19973	0.559393	3.74781	0.000178387	0.0132354	1	protein_coding	PCK2	HGNC Symbol	14:24094053-24110598	29.4588	28.2403	150.503	142.394
ENSG00000261884.2	164.021	-1.31402	0.325619	-3.73496	0.000187748	0.0137475	-1	protein_coding	AC040162.1	Clone-based (Ensembl) gene	16:67929614-67936017	1.63421	2.2266	0.905603	0.622327
ENSG00000100311.16	80.9873	1.41893	0.358695	3.68081	0.000232495	0.0164493	-1	protein_coding	PDGFB	HGNC Symbol	22:39223359-39244751	0.697499	0.780382	2.27673	1.78124
ENSG00000164342.12	54.0633	1.67421	0.427466	3.67852	0.000234587	0.0165276	1	protein_coding	TLR3	HGNC Symbol	4:186069152-186088069	0.577097	0.472224	1.96355	1.5189
ENSG00000268655.2	107.997	-1.35721	0.340966	-3.67681	0.000236164	0.0165691	-1	protein_coding	AC008687.4	Clone-based (Ensembl) gene	19:49017496-49020523	11.0188	9.49837	4.61289	3.30496
ENSG00000247095.2	150.677	-1.43282	0.369483	-3.61318	0.000302467	0.0203685	-1	lincRNA	MIR210HG	HGNC Symbol	11:565660-568457	10.4301	8.65828	4.13329	2.80555
ENSG00000134871.18	7437.91	-1.09991	0.284049	-3.55977	0.000371178	0.0243121	1	protein_coding	COL4A2	HGNC Symbol	13:110305812-110513209	1.38642	1.41743	0.550259	0.712819
ENSG00000182179.12	274.292	1.61004	0.426414	3.55062	0.00038432	0.0247857	-1	protein_coding	UBA7	HGNC Symbol	3:49805207-49813946	1.74225	1.7877	5.88206	5.38004
ENSG00000266714.8	111.053	2.10054	0.56854	3.53107	0.000413877	0.0262875	1	protein_coding	MYO15B	HGNC Symbol	17:75588058-75626501	0.632098	0.631703	3.50567	2.5903
ENSG00000149781.12	349.003	-1.16272	0.30393	-3.52611	0.000421719	0.0265841	1	protein_coding	FERMT3	HGNC Symbol	11:64206678-64223886	1.51732	1.46608	0.555926	0.729367
ENSG00000229689.3	340.964	-1.03181	0.265281	-3.51248	0.000443945	0.0275706	1	transcribed_unprocessed_pseudogene	AC009237.3	Clone-based (Ensembl) gene	2:95525345-95532405	7.46132	5.97314	2.75285	3.74322
ENSG00000077984.5	68.0672	1.39127	0.370653	3.47806	0.000505062	0.0303544	1	protein_coding	CST7	HGNC Symbol	20:24949230-24959928	3.04009	2.7566	7.62169	7.89393
ENSG00000072163.19	1024.06	1.20523	0.318559	3.47517	0.000510535	0.0304629	-1	protein_coding	LIMS2	HGNC Symbol	2:127638381-127681786	12.1502	13.1986	32.04	27.4262
ENSG00000264049.1	146.429	1.04901	0.273875	3.46995	0.000520549	0.0307344	-1	miRNA	MIR4737	HGNC Symbol	17:60043025-60043105	39.2465	46.8248	85.3406	93.2499
ENSG00000117016.9	802.248	1.01428	0.266878	3.43051	0.000602459	0.0343606	-1	protein_coding	RIMS3	HGNC Symbol	1:40620679-40665657	3.89002	3.43109	7.18449	7.74837
ENSG00000198496.11	145.597	1.18542	0.318517	3.41496	0.000637918	0.0358947	1	bidirectional_promoter_lncRNA	NBR2	HGNC Symbol	17:43125610-43153671	1.17412	1.27282	3.22929	2.47163
ENSG00000165899.11	147.82	-1.24943	0.339451	-3.38282	0.000717464	0.0395738	1	protein_coding	OTOGL	HGNC Symbol	12:80099537-80380879	1.69471	1.16627	0.540503	0.639248
ENSG00000065911.11	7399.14	1.70734	0.477568	3.36797	0.000757237	0.0416306	1	protein_coding	MTHFD2	HGNC Symbol	2:74198562-74217565	105.574	103.366	369.961	351.383
ENSG00000171658.8	30.6732	2.51555	0.712894	3.36649	0.000761315	0.0417181	1	transcribed_unprocessed_pseudogene	NMRAL2P	HGNC Symbol	3:185959943-185980872	0.380154	0.273556	1.37289	3.22607
ENSG00000221883.3	55.3825	1.55724	0.436633	3.34483	0.000823338	0.043689	-1	protein_coding	ARIH2OS	HGNC Symbol	3:48917782-48919385	0.774406	0.516675	2.3053	1.67273
ENSG00000212232.1	74.3355	-1.38423	0.386877	-3.32228	0.000892857	0.0462081	-1	snoRNA	SNORD17	HGNC Symbol	20:17962710-17962946	55.9248	36.3022	17.1236	17.0858
ENSG00000013588.8	5912.21	-1.00079	0.279724	-3.24107	0.00119082	0.057337	1	protein_coding	GPRC5A	HGNC Symbol	12:12890782-12917937	2.42067	1.87694	1.22304	0.9091
ENSG00000093100.13	487.659	1.33307	0.382049	3.23729	0.0012067	0.0576464	-1	processed_transcript	AC016026.1	Clone-based (Ensembl) gene	22:17787652-17811497	0.875962	0.702467	2.55966	1.54493
ENSG00000205078.5	65.9501	-1.40451	0.404983	-3.22535	0.00125817	0.0594281	1	protein_coding	SYCE1L	HGNC Symbol	16:77199397-77213215	6.20273	5.47834	2.1762	2.08923
ENSG00000151773.12	114.466	1.26447	0.367444	3.17706	0.00148777	0.0665252	-1	protein_coding	CCDC122	HGNC Symbol	13:43823909-43879727	0.956011	2.10839	3.29506	4.0965
ENSG00000259319.1	132.43	1.10445	0.322259	3.1227	0.00179199	0.0759105	-1	antisense	AF111167.2	Clone-based (Ensembl) gene	14:75423683-75427741	1.21843	0.919898	2.89133	1.79629
ENSG00000154319.15	142.651	1.14441	0.335402	3.11988	0.00180927	0.0764175	-1	protein_coding	FAM167A	HGNC Symbol	8:11421463-11475908	0.716263	0.702632	1.65491	1.54146
ENSG00000090554.12	142.404	1.13752	0.333641	3.11604	0.00183299	0.0770314	1	protein_coding	FLT3LG	HGNC Symbol	19:49474207-49486231	3.11371	2.60922	6.93788	5.90118
ENSG00000124772.11	159.087	1.00937	0.296472	3.07155	0.00212948	0.0856706	-1	protein_coding	CPNE5	HGNC Symbol	6:36740775-36840002	2.70529	2.15017	5.14828	4.73829
ENSG00000145824.12	98.4278	1.0709	0.316902	3.06678	0.00216379	0.0868001	-1	protein_coding	CXCL14	HGNC Symbol	5:135570679-135579279	1.94112	2.07034	4.37874	4.16716
ENSG00000151012.13	3482.31	1.91982	0.594573	3.0626	0.00219425	0.0876028	-1	protein_coding	SLC7A11	HGNC Symbol	4:138164097-138242349	5.8609	5.10865	19.2052	26.8025

## Sheet: T1000_pona_vs_T1000_DMSO_DEG
Ens_id	baseMean	log2FoldChange	lfcSE	stat	pvalue	padj	Strand	GeneBiotype	GeneName	GeneNameSource	GeneLocation	T1000_DMSO_1	T1000_DMSO_7	T1000_pona_1	T1000_pona_7
ENSG00000162849.15	1009.9	3.2665	0.163417	19.3696	1.3927e-83	5.12835e-79	1	protein_coding	KIF26B	HGNC Symbol	1:245154985-245709431	0.665169	0.775363	7.2208	6.80723
ENSG00000092853.13	1931.92	-3.11831	0.161132	-18.7288	2.8816e-78	5.30546e-74	-1	protein_coding	CLSPN	HGNC Symbol	1:35720218-35769967	21.0482	23.8616	2.16376	2.9755
ENSG00000175305.17	604.801	-4.062	0.21439	-18.3927	1.50373e-75	1.84572e-71	-1	protein_coding	CCNE2	HGNC Symbol	8:94879770-94896678	15.9272	19.6595	0.932658	1.11781
ENSG00000171848.14	8709.36	-3.00248	0.169872	-17.0888	1.79709e-65	1.65436e-61	1	protein_coding	RRM2	HGNC Symbol	2:10120698-10131419	477.632	417.883	44.4745	66.0383
ENSG00000168496.3	3900.81	-2.63169	0.151749	-16.6853	1.67588e-62	1.23422e-58	1	protein_coding	FEN1	HGNC Symbol	11:61792637-61797244	79.0864	64.5587	10.1974	12.8163
ENSG00000094804.10	2695.21	-3.02127	0.176692	-16.5337	2.09703e-61	1.22244e-57	1	protein_coding	CDC6	HGNC Symbol	17:40287633-40304657	59.3385	56.3081	5.78076	8.33577
ENSG00000135678.11	7057.38	2.69717	0.157161	16.5276	2.32384e-61	1.22244e-57	-1	protein_coding	CPM	HGNC Symbol	12:68842197-68971570	36.9053	36.1483	257.945	220.083
ENSG00000112118.18	8233.81	-2.05619	0.118834	-16.4638	6.68146e-61	3.07539e-57	-1	protein_coding	MCM3	HGNC Symbol	6:52264009-52284881	79.3285	67.1307	16.7159	18.3743
ENSG00000137310.11	3917.56	-2.76679	0.169956	-15.6933	1.68144e-55	6.8795e-52	1	protein_coding	TCF19	HGNC Symbol	6:31158542-31167159	41.9895	34.4179	4.60146	6.52837
ENSG00000109805.9	3575.7	-2.21408	0.135037	-15.6575	2.9505e-55	1.08646e-51	1	protein_coding	NCAPG	HGNC Symbol	4:17810902-17844862	34.2705	41.0131	7.69235	8.45232
ENSG00000122786.19	14606.3	2.17801	0.134067	15.5024	3.33991e-54	1.11805e-50	1	protein_coding	CALD1	HGNC Symbol	7:134744252-134970728	47.1293	49.6529	240.673	199.642
ENSG00000007968.6	647.351	-2.52562	0.157669	-15.3792	2.25589e-53	6.92239e-50	-1	protein_coding	E2F2	HGNC Symbol	1:23506430-23531220	5.84116	5.15725	0.93031	0.964756
ENSG00000164176.12	3422.83	2.49966	0.1568	15.3064	6.93249e-53	1.96365e-49	-1	protein_coding	EDIL3	HGNC Symbol	5:83940554-84384793	3.76124	4.22681	23.9662	21.6104
ENSG00000146670.9	3044.56	-2.1438	0.134491	-15.1985	3.62079e-52	9.52345e-49	-1	protein_coding	CDCA5	HGNC Symbol	11:65066300-65084164	62.3716	53.6916	11.8631	14.2948
ENSG00000144136.10	2999.5	-1.98329	0.124352	-15.1464	8.00271e-52	1.96456e-48	1	protein_coding	SLC20A1	HGNC Symbol	2:112645857-112663827	70.4921	72.0035	16.2537	19.6712
ENSG00000140525.17	2831.38	-2.13233	0.135375	-15.0146	5.89033e-51	1.35562e-47	1	protein_coding	FANCI	HGNC Symbol	15:89243949-89317261	29.685	35.5193	6.80434	8.00635
ENSG00000276043.4	6194.18	-2.12128	0.135053	-14.9689	1.17332e-50	2.54149e-47	1	protein_coding	UHRF1	HGNC Symbol	19:4903080-4962154	81.7494	69.1379	15.4214	19.099
ENSG00000167325.14	5738.44	-1.7999	0.114422	-14.8587	6.11185e-50	1.25031e-46	1	protein_coding	RRM1	HGNC Symbol	11:4094707-4138876	62.9924	58.3933	16.2563	18.5194
ENSG00000156802.12	5535.23	-2.14586	0.139042	-14.7172	5.00194e-49	9.69403e-46	-1	protein_coding	ATAD2	HGNC Symbol	8:123319850-123416350	11.755	12.4027	2.8325	2.58962
ENSG00000105011.8	1890.22	-2.7311	0.179183	-14.6846	8.08918e-49	1.41842e-45	-1	protein_coding	ASF1B	HGNC Symbol	19:14119509-14136956	41.8562	35.2955	4.69776	6.82611
ENSG00000138623.10	1781.98	-2.51135	0.164195	-14.6873	7.77923e-49	1.41842e-45	-1	protein_coding	SEMA7A	HGNC Symbol	15:74409289-74433958	24.6367	20.1048	3.32307	4.47567
ENSG00000101057.15	6095.2	-2.87015	0.189466	-14.6242	1.96967e-48	3.29678e-45	1	protein_coding	MYBL2	HGNC Symbol	20:43667019-43716496	73.7459	66.5499	7.31187	11.6353
ENSG00000093009.9	845.942	-2.83798	0.188831	-14.4952	1.29989e-47	2.08113e-44	1	protein_coding	CDC45	HGNC Symbol	22:19479459-19520612	27.6475	28.0571	3.14072	4.5703
ENSG00000162073.13	1504.62	-2.36453	0.157436	-14.3851	6.42263e-47	9.85419e-44	1	protein_coding	PAQR4	HGNC Symbol	16:2969245-2973489	31.3539	27.6573	5.27454	6.11118
ENSG00000137309.19	24299.4	-1.732	0.113976	-14.3207	1.62424e-46	2.39238e-43	1	protein_coding	HMGA1	HGNC Symbol	6:34236873-34246231	1316.49	1117.16	348.096	382.317
ENSG00000176890.15	4132.92	-2.06582	0.137815	-14.2669	3.51873e-46	4.98348e-43	1	protein_coding	TYMS	HGNC Symbol	18:657604-673578	65.2441	55.29	13.1166	15.5486
ENSG00000146918.19	2919.61	-1.66382	0.110119	-14.2035	8.70995e-46	1.18788e-42	-1	protein_coding	NCAPG2	HGNC Symbol	7:158631311-158704829	17.3273	17.24	5.20416	5.68958
ENSG00000012048.21	1294.17	-2.00143	0.134301	-14.1592	1.63767e-45	2.07945e-42	-1	protein_coding	BRCA1	HGNC Symbol	17:43044295-43170245	16.1987	17.4303	3.83032	4.54678
ENSG00000095752.6	5093.25	-3.13518	0.214389	-14.1605	1.60909e-45	2.07945e-42	-1	protein_coding	IL11	HGNC Symbol	19:55364389-55370463	122.903	91.6225	8.73715	15.2353
ENSG00000122952.16	3481.16	-2.034	0.138829	-13.933	3.99075e-44	4.89839e-41	-1	protein_coding	ZWINT	HGNC Symbol	10:56357228-56361275	126.672	109.475	27.7258	29.6389
ENSG00000178573.6	840.276	2.92429	0.204091	13.8332	1.60679e-43	1.90861e-40	-1	protein_coding	MAF	HGNC Symbol	16:79585843-79600714	0.772667	1.13246	8.19048	6.37711
ENSG00000123485.11	2732.33	-1.66647	0.114061	-13.7357	6.20254e-43	7.13738e-40	-1	protein_coding	HJURP	HGNC Symbol	2:233833416-233854566	30.6797	30.4711	9.05167	10.1759
ENSG00000065328.16	1031.71	-2.95253	0.208113	-13.705	9.47458e-43	1.05722e-39	1	protein_coding	MCM10	HGNC Symbol	10:13161554-13211104	10.4845	10.374	1.05305	1.60998
ENSG00000131470.14	693.79	-2.54696	0.178596	-13.6991	1.02786e-42	1.1132e-39	-1	protein_coding	PSMC3IP	HGNC Symbol	17:42572315-42577831	38.0235	29.4488	5.36405	6.07587
ENSG00000189057.10	485.638	-3.76183	0.266999	-13.6826	1.28913e-42	1.35628e-39	1	protein_coding	FAM111B	HGNC Symbol	11:59107185-59127410	5.54492	7.96817	0.337789	0.639851
ENSG00000132646.10	3900.18	-1.87234	0.129865	-13.6497	2.02585e-42	2.07216e-39	-1	protein_coding	PCNA	HGNC Symbol	20:5114953-5126626	147.431	132.493	33.9548	42.2442
ENSG00000127564.16	2884.93	-2.84276	0.202008	-13.5803	5.2441e-42	5.21902e-39	-1	protein_coding	PKMYT1	HGNC Symbol	16:2968024-2980539	125.435	120.419	12.2621	21.558
ENSG00000167670.15	2456.96	-2.43768	0.172554	-13.5499	7.93275e-42	7.68705e-39	1	protein_coding	CHAF1A	HGNC Symbol	19:4402662-4445018	44.774	36.9253	7.43448	7.49397
ENSG00000164045.11	1271.64	-2.39399	0.170548	-13.4508	3.04412e-41	2.87419e-38	-1	protein_coding	CDC25A	HGNC Symbol	3:48157146-48188402	13.3664	17.7564	2.91863	2.93895
ENSG00000171241.8	2154.17	-1.86493	0.13167	-13.4064	5.54571e-41	5.10524e-38	-1	protein_coding	SHCBP1	HGNC Symbol	16:46580554-46621626	16.7246	16.5777	4.16968	4.95763
ENSG00000073111.13	6256.82	-1.8721	0.133226	-13.3041	2.18985e-40	1.96675e-37	1	protein_coding	MCM2	HGNC Symbol	3:127598223-127622436	53.8375	46.9458	12.3329	15.0971
ENSG00000170779.10	2109.72	-1.71126	0.122022	-13.2065	8.04904e-40	7.0569e-37	-1	protein_coding	CDCA4	HGNC Symbol	14:105009573-105021148	39.8303	36.6033	10.6225	12.6716
ENSG00000165304.7	1736.3	-1.80169	0.129588	-13.1344	2.09114e-39	1.75005e-36	1	protein_coding	MELK	HGNC Symbol	9:36572862-36677683	12.1125	12.7932	3.38426	3.75575
ENSG00000171208.9	2322.61	-1.78322	0.128163	-13.136	2.04762e-39	1.75005e-36	-1	protein_coding	NETO2	HGNC Symbol	16:47077703-47143997	23.3162	21.4499	6.1457	6.81833
ENSG00000166508.17	6686.62	-1.76372	0.128167	-12.9834	1.52017e-38	1.24393e-35	-1	protein_coding	MCM7	HGNC Symbol	7:100092728-100101940	81.3136	73.2123	20.6218	24.7324
ENSG00000162063.12	2852.9	-1.97275	0.144487	-12.9636	1.96714e-38	1.5747e-35	1	protein_coding	CCNF	HGNC Symbol	16:2429394-2458854	30.231	27.0262	6.32	8.21133
ENSG00000085840.12	1862.09	-2.23967	0.165265	-12.9491	2.37657e-38	1.86196e-35	-1	protein_coding	ORC1	HGNC Symbol	1:52372829-52404459	12.064	12.2749	2.34005	2.7803
ENSG00000076003.4	2463.02	-1.63396	0.118599	-12.9362	2.81043e-38	2.15601e-35	-1	protein_coding	MCM6	HGNC Symbol	2:135839626-135876426	17.6602	17.052	5.35369	5.80516
ENSG00000100767.16	1331.73	2.31508	0.172463	12.8453	9.14464e-38	6.8721e-35	1	protein_coding	PAPLN	HGNC Symbol	14:73237497-73274640	2.3502	3.12705	12.2987	15.2347
ENSG00000113361.12	2189.43	1.8367	0.135365	12.8271	1.1561e-37	8.5142e-35	1	protein_coding	CDH6	HGNC Symbol	5:31193750-31329146	8.90967	9.50169	31.4137	34.6138
ENSG00000145386.9	2784.91	-1.49529	0.109273	-12.7705	2.39631e-37	1.73019e-34	-1	protein_coding	CCNA2	HGNC Symbol	4:121816444-121823933	42.8072	42.344	15.6312	14.4835
ENSG00000165891.15	1523.94	-2.35569	0.177652	-12.699	5.99166e-37	4.2429e-34	-1	protein_coding	E2F7	HGNC Symbol	12:77021247-77065580	11.566	13.8893	2.35836	2.56591
ENSG00000143476.17	1982.98	-2.65672	0.202766	-12.612	1.81438e-36	1.26058e-33	1	protein_coding	DTL	HGNC Symbol	1:212035553-212107400	28.4604	26.3267	3.4373	5.14587
ENSG00000138193.15	1072.72	2.63291	0.201287	12.5834	2.60703e-36	1.77775e-33	1	protein_coding	PLCE1	HGNC Symbol	10:94030812-94332823	0.473014	0.613709	3.67499	3.15562
ENSG00000187634.11	16634.1	1.96097	0.148118	12.5679	3.16884e-36	2.12157e-33	1	protein_coding	SAMD11	HGNC Symbol	1:923928-944581	26.2113	23.5577	103.363	91.5893
ENSG00000198805.11	1581.12	-1.84491	0.139165	-12.5404	4.48798e-36	2.95109e-33	1	protein_coding	PNP	HGNC Symbol	14:20468954-20477094	48.9815	45.0231	11.6801	14.4519
ENSG00000112312.9	1503.13	-1.91511	0.144805	-12.5371	4.68024e-36	3.02351e-33	1	protein_coding	GMNN	HGNC Symbol	6:24774931-24786099	42.7492	36.7899	10.1696	10.8222
ENSG00000149503.12	4420.75	-1.42105	0.105637	-12.5076	6.78566e-36	4.30808e-33	1	protein_coding	INCENP	HGNC Symbol	11:62123973-62153163	70.1663	66.5321	26.8337	24.0863
ENSG00000079616.12	3557.19	-1.58961	0.119325	-12.4857	8.9354e-36	5.57675e-33	1	protein_coding	KIF22	HGNC Symbol	16:29790719-29805385	79.3068	67.1171	22.9953	25.5345
ENSG00000178999.12	1826.12	-1.94013	0.148189	-12.4195	2.04837e-35	1.25712e-32	-1	protein_coding	AURKB	HGNC Symbol	17:8204733-8210600	96.7701	82.9437	21.6079	25.0027
ENSG00000085999.11	1339.9	-2.31666	0.179341	-12.3619	4.19964e-35	2.53514e-32	1	protein_coding	RAD54L	HGNC Symbol	1:46247688-46278473	16.5571	13.4352	2.50644	3.51759
ENSG00000112029.9	1180.6	-1.91121	0.146814	-12.3383	5.63099e-35	3.34436e-32	-1	protein_coding	FBXO5	HGNC Symbol	6:152970519-152983579	22.3621	24.3377	5.58347	6.79242
ENSG00000111602.11	4623.73	-1.55954	0.118353	-12.3344	5.9111e-35	3.45499e-32	-1	protein_coding	TIMELESS	HGNC Symbol	12:56416373-56449403	30.4643	28.8769	9.13296	10.9629
ENSG00000165480.15	1136.94	-1.8748	0.14428	-12.302	8.83122e-35	5.08112e-32	-1	protein_coding	SKA3	HGNC Symbol	13:21153595-21176602	28.2003	31.1337	7.5638	8.54831
ENSG00000112759.17	1763.28	-2.05646	0.159308	-12.284	1.10349e-34	6.25137e-32	1	protein_coding	SLC29A1	HGNC Symbol	6:44219505-44234151	20.4298	20.4102	4.11941	5.67656
ENSG00000101773.18	1606.68	-1.76508	0.135702	-12.2723	1.27504e-34	7.11377e-32	1	protein_coding	RBBP8	HGNC Symbol	18:22798261-23026488	21.7735	18.1671	5.95162	5.73296
ENSG00000049239.12	3547.73	1.59854	0.122496	12.2356	2.00678e-34	1.10292e-31	1	protein_coding	H6PD	HGNC Symbol	1:9234775-9271337	4.83529	5.82111	15.6742	16.7055
ENSG00000159259.7	1855.19	-1.76739	0.137301	-12.1466	5.97852e-34	3.23746e-31	1	protein_coding	CHAF1B	HGNC Symbol	21:36385378-36419015	11.7152	9.92243	2.9321	3.40679
ENSG00000011422.11	6223.55	-1.55986	0.120851	-12.0823	1.3101e-33	6.99155e-31	-1	protein_coding	PLAUR	HGNC Symbol	19:43646095-43670547	132.909	109.293	39.3226	42.5993
ENSG00000051180.16	558.403	-2.51015	0.200024	-12.0453	2.05358e-33	1.08027e-30	1	protein_coding	RAD51	HGNC Symbol	15:40694774-40732339	12.0299	10.521	1.74298	2.18433
ENSG00000169258.6	1671.23	-2.0264	0.16232	-11.8712	1.67064e-32	8.66448e-30	-1	protein_coding	GPRIN1	HGNC Symbol	5:176595802-176610133	6.73049	7.72934	1.50158	2.03696
ENSG00000140534.13	1121.63	-1.98633	0.159061	-11.8609	1.88932e-32	9.66256e-30	1	protein_coding	TICRR	HGNC Symbol	15:89575482-89631056	6.20624	6.63851	1.48821	1.73672
ENSG00000121152.9	1741.97	-1.57986	0.125038	-11.8375	2.49912e-32	1.26062e-29	1	protein_coding	NCAPH	HGNC Symbol	2:96335787-96373845	25.7152	25.9131	8.48565	8.73174
ENSG00000130816.15	9133.38	-1.48232	0.116901	-11.8271	2.82897e-32	1.40772e-29	-1	protein_coding	DNMT1	HGNC Symbol	19:10133345-10231286	68.1703	65.1658	21.8176	25.804
ENSG00000049541.10	1433.58	-2.03136	0.163568	-11.8102	3.45554e-32	1.69658e-29	-1	protein_coding	RFC2	HGNC Symbol	7:74231499-74254458	29.4051	26.876	6.4555	7.23405
ENSG00000123473.15	1770.96	-1.77605	0.142475	-11.7662	5.82583e-32	2.82269e-29	-1	protein_coding	STIL	HGNC Symbol	1:47250139-47314147	10.722	13.1906	3.24758	3.71139
ENSG00000087586.17	3867.84	-1.43079	0.113233	-11.7546	6.68522e-32	3.19701e-29	-1	protein_coding	AURKA	HGNC Symbol	20:56369389-56392337	97.4601	82.1978	33.5389	32.9284
ENSG00000243244.6	877.712	2.44345	0.199751	11.7326	8.67258e-32	4.09424e-29	1	protein_coding	STON1	HGNC Symbol	2:48529383-48598513	1.95505	1.72068	12.0458	8.18956
ENSG00000092470.11	1149.69	-2.27539	0.186034	-11.6956	1.34289e-31	6.25942e-29	1	protein_coding	WDR76	HGNC Symbol	15:43826963-43868419	15.7223	14.9916	2.57836	3.74134
ENSG00000077152.10	1599.51	-1.81072	0.146441	-11.6843	1.53418e-31	7.06162e-29	-1	protein_coding	UBE2T	HGNC Symbol	1:202331657-202341980	84.3444	69.4925	19.8433	23.8478
ENSG00000160957.12	5542.85	-2.0564	0.167774	-11.6647	1.93178e-31	8.78197e-29	-1	protein_coding	RECQL4	HGNC Symbol	8:144511288-144517845	35.5296	32.9182	6.80629	9.55016
ENSG00000237649.7	4728.81	-1.62454	0.130765	-11.6611	2.01497e-31	9.04845e-29	1	protein_coding	KIFC1	HGNC Symbol	6:33391536-33409924	77.1688	61.2271	22.2062	22.507
ENSG00000118655.5	878.241	-1.81968	0.147573	-11.6545	2.17663e-31	9.65664e-29	1	protein_coding	DCLRE1B	HGNC Symbol	1:113905141-113914086	11.3774	9.76501	3.00499	2.94787
ENSG00000181938.13	463.916	-2.27608	0.186822	-11.6443	2.45357e-31	1.07557e-28	1	protein_coding	GINS3	HGNC Symbol	16:58295080-58406144	8.05821	7.44369	1.39916	1.78583
ENSG00000151503.12	1462.99	-1.66449	0.13465	-11.6209	3.22566e-31	1.39739e-28	-1	protein_coding	NCAPD3	HGNC Symbol	11:134150119-134225454	17.5245	16.3931	4.79824	5.89239
ENSG00000213551.4	2147.58	-1.43811	0.115446	-11.5926	4.49022e-31	1.9226e-28	-1	protein_coding	DNAJC9	HGNC Symbol	10:73183362-73248862	33.5608	32.6553	12.4008	11.9665
ENSG00000136492.8	1974.91	-1.85872	0.151793	-11.5888	4.69421e-31	1.98684e-28	-1	protein_coding	BRIP1	HGNC Symbol	17:61681266-61863521	10.1311	13.1001	3.14582	3.2226
ENSG00000165501.16	785.188	-1.97813	0.162486	-11.5602	6.55692e-31	2.7437e-28	1	protein_coding	LRR1	HGNC Symbol	14:49598697-49614672	24.1699	20.9494	5.5697	5.79883
ENSG00000161888.11	867.653	-2.10917	0.17428	-11.5299	9.3258e-31	3.85847e-28	-1	protein_coding	SPC24	HGNC Symbol	19:11131520-11155808	37.2323	37.7484	7.30211	9.95648
ENSG00000105173.13	551.317	-2.59291	0.217382	-11.4664	1.94679e-30	7.96519e-28	1	protein_coding	CCNE1	HGNC Symbol	19:29811898-29824308	21.6729	21.8075	2.75799	4.38784
ENSG00000186185.13	3741.2	-1.73176	0.142475	-11.4555	2.20736e-30	8.93205e-28	-1	protein_coding	KIF18B	HGNC Symbol	17:44924709-44947711	48.336	47.1696	12.8407	15.8031
ENSG00000149636.15	658.904	-1.97866	0.164531	-11.4188	3.36662e-30	1.34749e-27	-1	protein_coding	DSN1	HGNC Symbol	20:36751791-36773818	21.8759	21.3963	4.73785	6.19846
ENSG00000071539.13	1465.47	-1.51254	0.124088	-11.386	4.90786e-30	1.94325e-27	1	protein_coding	TRIP13	HGNC Symbol	5:892643-919357	12.8829	13.3521	4.28836	4.90788
ENSG00000171992.12	4106.89	1.60253	0.132017	11.3836	5.04613e-30	1.97674e-27	1	protein_coding	SYNPO	HGNC Symbol	5:150601080-150659220	11.4662	10.7456	34.0352	33.6708
ENSG00000131737.5	231.823	-3.9951	0.343993	-11.2821	1.60769e-29	6.16667e-27	-1	protein_coding	KRT34	HGNC Symbol	17:41377650-41382403	24.2567	13.6409	1.06027	1.20442
ENSG00000088756.12	355.969	2.77416	0.23745	11.2517	2.27229e-29	8.62602e-27	1	protein_coding	ARHGAP28	HGNC Symbol	18:6729718-6915716	0.583627	0.741138	5.18085	4.07819
ENSG00000113368.11	3982.16	-1.38994	0.115026	-11.2166	3.37911e-29	1.26968e-26	1	protein_coding	LMNB1	HGNC Symbol	5:126776623-126837020	42.9181	39.7836	15.8664	15.6082
ENSG00000151725.11	834.337	-2.13468	0.181595	-11.2057	3.8226e-29	1.42181e-26	-1	protein_coding	CENPU	HGNC Symbol	4:184694618-184734133	7.86044	8.67517	1.58715	2.17371
ENSG00000100297.15	7337.29	-2.19554	0.187561	-11.1765	5.31336e-29	1.95654e-26	1	protein_coding	MCM5	HGNC Symbol	22:35400063-35425430	87.2186	66.5983	13.7422	19.5105
ENSG00000163918.10	891.282	-1.60313	0.135439	-11.0998	1.25658e-28	4.5813e-26	-1	protein_coding	RFC4	HGNC Symbol	3:186789880-186807058	37.3107	35.4984	11.4681	12.4372
ENSG00000184445.11	3014.55	-1.60102	0.13538	-11.0894	1.4126e-28	5.09963e-26	1	protein_coding	KNTC1	HGNC Symbol	12:122527246-122626396	51.7314	60.6374	16.9993	19.914
ENSG00000124766.6	6393.26	1.77148	0.151005	11.0721	1.71262e-28	6.12269e-26	1	protein_coding	SOX4	HGNC Symbol	6:21592768-21598619	7.01731	9.22566	25.869	29.9085
ENSG00000169439.11	3155.9	2.63073	0.230246	10.9966	3.96759e-28	1.4048e-25	1	protein_coding	SDC2	HGNC Symbol	8:96493351-96611780	7.36164	6.69215	51.7832	37.0185
ENSG00000101412.12	2689.5	-2.23159	0.194321	-10.9729	5.15737e-28	1.80867e-25	-1	protein_coding	E2F1	HGNC Symbol	20:33675683-33686404	36.0449	33.8734	5.69884	9.04762
ENSG00000120802.13	7851.11	-1.23558	0.103794	-10.9425	7.2165e-28	2.50692e-25	1	protein_coding	TMPO	HGNC Symbol	12:98515512-98550379	160.034	174.328	69.4666	72.2831
ENSG00000091651.8	1294.92	-2.04258	0.178237	-10.9018	1.13056e-27	3.87011e-25	1	protein_coding	ORC6	HGNC Symbol	16:46689643-46698394	20.1166	24.5948	4.49877	6.30069
ENSG00000101868.10	1064.11	-1.88125	0.163429	-10.9014	1.13508e-27	3.87011e-25	1	protein_coding	POLA1	HGNC Symbol	X:24693919-24996986	7.25744	7.04873	1.97794	1.87584
ENSG00000131153.8	649.627	-2.44576	0.215331	-10.8935	1.23767e-27	4.18116e-25	-1	protein_coding	GINS2	HGNC Symbol	16:85676198-85690073	12.1511	8.57116	1.69366	2.05483
ENSG00000180447.6	890.249	2.02789	0.177837	10.8416	2.18599e-27	7.3177e-25	-1	protein_coding	GAS1	HGNC Symbol	9:86944363-86947189	3.87344	4.63568	17.9534	17.0431
ENSG00000166396.12	1831.19	-1.8278	0.159917	-10.8059	3.22759e-27	1.07072e-24	1	protein_coding	SERPINB7	HGNC Symbol	18:63752935-63805376	93.5598	86.4195	23.7686	26.6398
ENSG00000125885.13	1215.63	-1.75335	0.153245	-10.7915	3.77663e-27	1.24167e-24	1	protein_coding	MCM8	HGNC Symbol	20:5950652-5998977	7.6038	8.38281	2.09227	2.63479
ENSG00000197299.11	497.36	-2.50232	0.222902	-10.7745	4.54315e-27	1.48046e-24	1	protein_coding	BLM	HGNC Symbol	15:90717327-90816165	3.48343	4.60293	0.731307	0.668637
ENSG00000170153.10	623.103	2.45668	0.220611	10.6823	1.23137e-26	3.97745e-24	-1	protein_coding	RNF150	HGNC Symbol	4:140859807-141212877	1.26014	1.47575	8.07869	7.1798
ENSG00000138092.10	3465.28	-1.46497	0.127878	-10.677	1.30425e-26	4.17619e-24	1	protein_coding	CENPO	HGNC Symbol	2:24793136-24822376	18.1957	20.8511	6.63557	7.46943
ENSG00000175592.8	9154.86	-2.13554	0.190807	-10.6709	1.39251e-26	4.42038e-24	-1	protein_coding	FOSL1	HGNC Symbol	11:65892049-65900573	618.146	534.478	98.0874	161.534
ENSG00000104332.11	4378.35	-1.39835	0.12172	-10.6678	1.43983e-26	4.53152e-24	-1	protein_coding	SFRP1	HGNC Symbol	8:41261958-41309497	88.9457	86.4994	32.8062	33.5774
ENSG00000160949.16	3889.25	-1.5182	0.133201	-10.6499	1.74643e-26	5.4499e-24	-1	protein_coding	TONSL	HGNC Symbol	8:144428775-144444444	20.6909	19.5507	6.45648	7.55205
ENSG00000135476.11	3137.56	-1.82032	0.161688	-10.6425	1.89013e-26	5.84875e-24	1	protein_coding	ESPL1	HGNC Symbol	12:53268299-53293643	30.5683	32.571	9.08236	8.67797
ENSG00000129173.12	327.423	-2.82679	0.256846	-10.6057	2.80235e-26	8.59925e-24	-1	protein_coding	E2F8	HGNC Symbol	11:19224063-19241620	5.95717	6.81734	0.648364	1.12189
ENSG00000101003.9	840.223	-1.89415	0.169797	-10.5686	4.16472e-26	1.26742e-23	1	protein_coding	GINS1	HGNC Symbol	20:25407727-25452628	7.00222	7.19661	1.86741	1.92404
ENSG00000160886.13	8718.87	-1.67462	0.149143	-10.56	4.56891e-26	1.37903e-23	1	protein_coding	LY6K	HGNC Symbol	8:142700111-142705127	720.155	562.451	188.525	211.277
ENSG00000170312.15	2101.14	-1.67516	0.149309	-10.5521	4.96715e-26	1.48703e-23	1	protein_coding	CDK1	HGNC Symbol	10:60778331-60794852	46.4884	54.4502	15.3609	16.0935
ENSG00000075218.18	2880.78	-1.43994	0.12715	-10.5406	5.61436e-26	1.66724e-23	1	protein_coding	GTSE1	HGNC Symbol	22:46296741-46330810	38.0984	33.2627	12.0142	14.2424
ENSG00000129195.15	2392.51	-1.5699	0.139586	-10.533	6.08752e-26	1.79329e-23	1	protein_coding	PIMREG	HGNC Symbol	17:6444415-6451469	62.9732	52.7821	17.7672	21.1076
ENSG00000170515.13	8456.05	-1.10167	0.0956504	-10.4741	1.13648e-25	3.32132e-23	1	protein_coding	PA2G4	HGNC Symbol	12:56104319-56113907	189.838	172.006	82.1461	86.2548
ENSG00000075702.17	3813.81	-1.82706	0.165346	-10.4483	1.49231e-25	4.32687e-23	1	protein_coding	WDR62	HGNC Symbol	19:36054881-36105106	27.9167	27.7656	6.41831	9.18802
ENSG00000142765.17	219.448	3.69174	0.343157	10.4266	1.87421e-25	5.39173e-23	1	protein_coding	SYTL1	HGNC Symbol	1:27342020-27353937	0.279951	0.57787	7.40705	4.39744
ENSG00000125148.6	11390.4	-1.99687	0.182207	-10.4136	2.14943e-25	6.13553e-23	1	protein_coding	MT2A	HGNC Symbol	16:56608199-56609497	1625.14	1412.94	295.756	458.7
ENSG00000167747.14	3801.24	-1.54515	0.138927	-10.4052	2.34694e-25	6.64781e-23	-1	protein_coding	C19orf48	HGNC Symbol	19:50797704-50804929	66.4868	63.5164	21.3147	23.0735
ENSG00000170962.12	959.703	1.96275	0.179854	10.3576	3.86593e-25	1.08668e-22	-1	protein_coding	PDGFD	HGNC Symbol	11:103907186-104164379	3.68469	3.97613	17.3103	12.7824
ENSG00000137807.15	3472.53	-1.40059	0.125662	-10.3523	4.08543e-25	1.13968e-22	1	protein_coding	KIF23	HGNC Symbol	15:69414246-69448427	37.3987	41.8487	14.2114	15.7312
ENSG00000147536.11	1150.03	-1.86436	0.170538	-10.3481	4.2698e-25	1.18216e-22	1	protein_coding	GINS4	HGNC Symbol	8:41529206-41545046	31.6277	30.6997	7.27908	9.74981
ENSG00000175063.16	5184.15	-1.42545	0.128691	-10.3019	6.90966e-25	1.88937e-22	1	protein_coding	UBE2C	HGNC Symbol	20:45812576-45816957	314.974	250.906	105.525	104.468
ENSG00000212724.3	130.865	-5.83171	0.543335	-10.3016	6.92679e-25	1.88937e-22	-1	protein_coding	KRTAP2-3	HGNC Symbol	17:41059240-41060114	24.6204	28.8112	0.161816	0.628467
ENSG00000145242.13	1363.12	2.29834	0.214374	10.2575	1.09479e-24	2.96423e-22	-1	protein_coding	EPHA5	HGNC Symbol	4:65319563-65670495	0.299746	0.484712	1.98061	1.98834
ENSG00000163507.13	1253.12	-1.57635	0.144515	-10.2186	1.63726e-24	4.40064e-22	-1	protein_coding	CIP2A	HGNC Symbol	3:108549869-108589644	13.6109	15.7105	4.8942	4.89271
ENSG00000172927.7	1341.43	-2.23672	0.209434	-10.2034	1.91521e-24	5.10994e-22	1	protein_coding	MYEOV	HGNC Symbol	11:69294138-69367726	216.632	159.388	32.9838	45.7966
ENSG00000173559.12	3500.39	1.66769	0.154255	10.1656	2.82305e-24	7.42522e-22	1	protein_coding	NABP1	HGNC Symbol	2:191678068-191696659	20.4043	27.8648	83.5141	70.7608
ENSG00000186871.6	461.655	-1.90222	0.177694	-10.1422	3.58855e-24	9.37171e-22	-1	protein_coding	ERCC6L	HGNC Symbol	X:72204657-72239047	3.79814	3.95935	0.98019	1.08231
ENSG00000181773.6	180.93	-3.18286	0.303571	-10.133	3.94215e-24	1.02227e-21	1	protein_coding	GPR3	HGNC Symbol	1:27392644-27395814	6.38489	5.94311	0.477982	0.842698
ENSG00000134057.14	4817.36	-1.24722	0.113272	-10.1302	4.05705e-24	1.04471e-21	1	protein_coding	CCNB1	HGNC Symbol	5:69167010-69178245	130.069	116.413	50.9908	52.6261
ENSG00000077514.8	985.521	-1.70476	0.158803	-10.1075	5.11763e-24	1.30866e-21	1	protein_coding	POLD3	HGNC Symbol	11:74493851-74669117	14.4904	16.2354	4.5375	4.8429
ENSG00000183856.10	4541.15	-1.05669	0.0947027	-10.104	5.30555e-24	1.34735e-21	-1	protein_coding	IQGAP3	HGNC Symbol	1:156525405-156572604	23.0567	21.7546	10.6308	10.8881
ENSG00000106462.10	1209.22	-1.44096	0.132878	-10.0944	5.84635e-24	1.47452e-21	-1	protein_coding	EZH2	HGNC Symbol	7:148807383-148884321	11.7361	12.4533	4.06974	4.82425
ENSG00000168389.17	359.884	-2.63208	0.250877	-10.0909	6.05888e-24	1.51773e-21	1	protein_coding	MFSD2A	HGNC Symbol	1:39955112-39969968	10.8956	8.45564	1.13987	1.94151
ENSG00000197451.11	9769.55	-1.19613	0.108762	-10.0805	6.73859e-24	1.67659e-21	1	protein_coding	HNRNPAB	HGNC Symbol	5:178204507-178211163	121.453	123.474	50.0563	56.6765
ENSG00000104081.13	1512.41	2.65032	0.253214	10.0751	7.11862e-24	1.75925e-21	-1	protein_coding	BMF	HGNC Symbol	15:40087890-40108892	3.63768	5.03205	25.4194	30.3282
ENSG00000088325.15	10644.7	-1.22435	0.112039	-10.0379	1.03881e-23	2.53326e-21	1	protein_coding	TPX2	HGNC Symbol	20:31739271-31801805	45.6529	38.5375	18.5524	17.3915
ENSG00000123374.10	3384.69	-1.46515	0.13652	-10.0022	1.49078e-23	3.59926e-21	1	protein_coding	CDK2	HGNC Symbol	12:55966769-55972784	81.3	70.2015	24.9726	29.7406
ENSG00000196159.11	1350.91	2.51753	0.241798	10.0019	1.4955e-23	3.59926e-21	1	protein_coding	FAT4	HGNC Symbol	4:125316399-125492932	0.536878	0.636844	3.19971	3.66997
ENSG00000159147.17	2163.62	-1.26822	0.116904	-9.99573	1.59106e-23	3.80438e-21	-1	protein_coding	DONSON	HGNC Symbol	21:33559542-33588708	24.9299	28.1225	10.5353	11.4564
ENSG00000166851.14	5933.1	-1.4375	0.134336	-9.95893	2.30522e-23	5.47646e-21	1	protein_coding	PLK1	HGNC Symbol	16:23677656-23690367	112.767	89.3372	34.9938	39.386
ENSG00000241360.1	2055.43	-1.90142	0.181102	-9.95103	2.49575e-23	5.8911e-21	1	protein_coding	PDXP	HGNC Symbol	22:37658727-37666934	23.4457	24.6041	4.96704	7.83048
ENSG00000138735.15	1720.52	2.79438	0.270968	9.94718	2.59438e-23	6.0849e-21	-1	protein_coding	PDE5A	HGNC Symbol	4:119494395-119628991	2.94798	5.189	31.6523	26.3983
ENSG00000123219.12	559.017	-2.11217	0.203493	-9.88919	4.63766e-23	1.08084e-20	-1	protein_coding	CENPK	HGNC Symbol	5:65517766-65563171	10.4769	12.1166	3.06094	2.0867
ENSG00000188486.3	4764.53	-1.69844	0.161835	-9.87998	5.08419e-23	1.17745e-20	-1	protein_coding	H2AFX	HGNC Symbol	11:119093854-119095467	158.859	114.399	39.036	44.6708
ENSG00000131747.14	12435.5	-1.18903	0.110368	-9.86936	5.65224e-23	1.29275e-20	-1	protein_coding	TOP2A	HGNC Symbol	17:40388516-40417950	81.7168	96.1217	38.1827	39.6674
ENSG00000169851.15	1577.34	1.66821	0.158925	9.86981	5.62695e-23	1.29275e-20	1	protein_coding	PCDH7	HGNC Symbol	4:30720415-31146805	5.3633	7.20293	19.8934	20.2655
ENSG00000165244.6	796.229	-2.57923	0.251306	-9.86739	5.76478e-23	1.31035e-20	-1	protein_coding	ZNF367	HGNC Symbol	9:96385941-96418329	6.01287	7.67664	0.736705	1.52005
ENSG00000011426.10	8119.82	-1.40903	0.132951	-9.84842	6.96297e-23	1.57299e-20	1	protein_coding	ANLN	HGNC Symbol	7:36389806-36453791	90.4108	85.8504	30.4645	35.7081
ENSG00000006625.17	940.462	-1.45654	0.137978	-9.83451	7.99588e-23	1.79532e-20	-1	protein_coding	GGCT	HGNC Symbol	7:30496621-30504844	21.6609	23.3268	8.24378	8.07276
ENSG00000146411.5	251.357	2.42622	0.236838	9.81376	9.82339e-23	2.19228e-20	-1	protein_coding	SLC2A12	HGNC Symbol	6:133988697-134052636	0.612409	0.868592	4.00907	4.08715
ENSG00000022267.16	8845.13	1.88821	0.183428	9.75186	1.81116e-22	4.00647e-20	1	protein_coding	FHL1	HGNC Symbol	X:136146702-136211359	93.062	77.5654	345.137	291.968
ENSG00000072274.12	10622.7	-1.04541	0.096972	-9.75153	1.81702e-22	4.00647e-20	-1	protein_coding	TFRC	HGNC Symbol	3:196027183-196082189	32.9936	35.0618	16.493	16.4341
ENSG00000154839.9	730.382	-2.03528	0.198668	-9.74235	1.98897e-22	4.35951e-20	1	protein_coding	SKA1	HGNC Symbol	18:50374995-50394173	5.06523	6.09051	1.41069	1.2693
ENSG00000198554.11	1115.82	-1.85435	0.180178	-9.73978	2.04005e-22	4.44503e-20	-1	protein_coding	WDHD1	HGNC Symbol	14:54938950-55027105	7.6039	9.50729	2.26854	2.42678
ENSG00000185920.15	1393.91	2.11405	0.206893	9.73778	2.08046e-22	4.50641e-20	-1	protein_coding	PTCH1	HGNC Symbol	9:95442980-95517057	3.5552	4.19247	19.0059	14.9628
ENSG00000123737.12	1290.23	-1.23575	0.116677	-9.73612	2.11469e-22	4.55375e-20	1	protein_coding	EXOSC9	HGNC Symbol	4:121801317-121817021	33.1281	32.5745	13.8138	14.025
ENSG00000137804.12	3403.89	-1.24592	0.117745	-9.73458	2.14697e-22	4.59639e-20	1	protein_coding	NUSAP1	HGNC Symbol	15:41332694-41381050	91.4121	90.0318	37.3718	38.9621
ENSG00000119969.14	929.925	-2.04485	0.200153	-9.71985	2.4815e-22	5.28186e-20	1	protein_coding	HELLS	HGNC Symbol	10:94501434-94613905	21.5118	18.0714	4.13876	5.36158
ENSG00000101447.14	2595.64	-1.27712	0.121279	-9.70815	2.78347e-22	5.89056e-20	1	protein_coding	FAM83D	HGNC Symbol	20:38926312-38953106	36.0435	33.3554	13.3951	15.1905
ENSG00000126215.13	1490.89	-2.12577	0.20892	-9.69991	3.01767e-22	6.3497e-20	-1	protein_coding	XRCC3	HGNC Symbol	14:103697609-103715504	42.8828	33.061	6.52321	10.7618
ENSG00000124207.16	6455.33	-1.34284	0.128236	-9.69429	3.18832e-22	6.67065e-20	1	protein_coding	CSE1L	HGNC Symbol	20:49046246-49096960	65.9533	75.9242	26.7562	29.0196
ENSG00000154027.18	761.017	-1.83725	0.17961	-9.67491	3.85421e-22	8.01828e-20	1	protein_coding	AK5	HGNC Symbol	1:77282051-77559969	10.7555	8.78372	2.83866	2.56877
ENSG00000171488.14	626.813	-2.05506	0.202262	-9.66766	4.13731e-22	8.55889e-20	1	protein_coding	LRRC8C	HGNC Symbol	1:89633072-89769903	3.75848	4.62991	0.866981	1.13543
ENSG00000142731.10	648.538	-1.61519	0.157104	-9.64634	5.09401e-22	1.04791e-19	1	protein_coding	PLK4	HGNC Symbol	4:127880861-127899195	11.8907	12.0871	3.83947	3.94143
ENSG00000183963.18	9414.13	-1.61331	0.156952	-9.64484	5.16942e-22	1.05752e-19	1	protein_coding	SMTN	HGNC Symbol	22:31064105-31104757	213.03	161.12	56.246	65.3971
ENSG00000182667.14	2247.82	-2.19026	0.217697	-9.60691	7.47616e-22	1.52096e-19	1	protein_coding	NTM	HGNC Symbol	11:131370478-132336822	16.2843	21.7114	4.30328	3.87104
ENSG00000148773.13	11590.1	-1.59557	0.156548	-9.55648	1.21828e-21	2.46487e-19	-1	protein_coding	MKI67	HGNC Symbol	10:128096659-128126385	46.1183	38.2487	12.1819	15.593
ENSG00000101945.16	1704.37	-1.50947	0.147985	-9.52796	1.604e-21	3.22755e-19	1	protein_coding	SUV39H1	HGNC Symbol	X:48695554-48709012	13.5533	10.5056	4.19897	4.20551
ENSG00000076382.16	5850.54	-1.33451	0.129708	-9.52018	1.72884e-21	3.45984e-19	-1	protein_coding	SPAG5	HGNC Symbol	17:28577565-28599279	72.9848	65.2453	25.4175	29.2551
ENSG00000134690.10	3331.06	-1.25539	0.121444	-9.51601	1.79956e-21	3.5819e-19	1	protein_coding	CDCA8	HGNC Symbol	1:37692418-37709719	49.7471	42.2797	18.3766	20.0919
ENSG00000162607.12	3440.07	-1.45179	0.142166	-9.51163	1.877e-21	3.71595e-19	1	protein_coding	USP1	HGNC Symbol	1:62436297-62451804	15.0671	19.1894	6.15429	6.31988
ENSG00000164086.9	2771.9	-1.2995	0.12623	-9.50466	2.00699e-21	3.95206e-19	-1	protein_coding	DUSP7	HGNC Symbol	3:52048919-52056550	39.7979	34.9354	13.9695	16.3278
ENSG00000174371.16	424.043	-2.38482	0.240992	-9.48022	2.53736e-21	4.96986e-19	1	protein_coding	EXO1	HGNC Symbol	1:241847967-241895148	10.7543	11.5044	1.70077	2.51236
ENSG00000139112.10	2440.02	1.26584	0.123522	9.44042	3.71299e-21	7.23405e-19	1	protein_coding	GABARAPL1	HGNC Symbol	12:10212458-10223130	30.2031	31.2026	80.0909	67.9394
ENSG00000113070.7	880.772	-2.58642	0.263676	-9.43295	3.98721e-21	7.72743e-19	-1	protein_coding	HBEGF	HGNC Symbol	5:140332843-140346631	18.4901	17.5603	1.82755	4.05582
ENSG00000128708.12	1729.71	-1.35972	0.134032	-9.40128	5.39039e-21	1.03922e-18	1	protein_coding	HAT1	HGNC Symbol	2:171922448-171983682	33.8186	36.0316	13.9426	13.1688
ENSG00000221829.9	1282.55	-1.52448	0.151735	-9.39069	5.9611e-21	1.14326e-18	-1	protein_coding	FANCG	HGNC Symbol	9:35073835-35080016	22.4786	26.1339	7.53119	9.33221
ENSG00000130695.15	3100.87	-1.12829	0.109576	-9.38743	6.14829e-21	1.17305e-18	1	protein_coding	CEP85	HGNC Symbol	1:26234200-26278808	12.7506	11.858	5.79685	5.42517
ENSG00000167513.8	2914.6	-1.26014	0.123882	-9.36742	7.43284e-21	1.41082e-18	1	protein_coding	CDT1	HGNC Symbol	16:88803213-88809258	42.5488	37.6765	16.2234	17.1936
ENSG00000111247.14	790.97	-1.94986	0.197646	-9.36192	7.83038e-21	1.47866e-18	1	protein_coding	RAD51AP1	HGNC Symbol	12:4538798-4560048	23.3414	26.0242	5.25483	7.51363
ENSG00000179958.8	1595.88	-1.47585	0.147132	-9.35376	8.45867e-21	1.58915e-18	-1	protein_coding	DCTPP1	HGNC Symbol	16:30423619-30430075	61.1835	50.9107	18.1073	22.0737
ENSG00000133119.12	1195.89	-1.65822	0.167273	-9.31946	1.16937e-20	2.18577e-18	1	protein_coding	RFC3	HGNC Symbol	13:33818049-33966558	8.74052	10.7629	2.91482	3.22974
ENSG00000185745.9	482.224	2.07901	0.21251	9.31345	1.2375e-20	2.30144e-18	1	protein_coding	IFIT1	HGNC Symbol	10:89392546-89406486	3.10677	3.01126	12.0209	14.1796
ENSG00000108219.14	8928.56	-1.32942	0.13218	-9.30356	1.35824e-20	2.51329e-18	1	protein_coding	TSPAN14	HGNC Symbol	10:80454166-80533123	228.876	186.96	74.7393	90.2361
ENSG00000169184.5	1577.64	1.76768	0.179428	9.29849	1.4246e-20	2.6229e-18	-1	protein_coding	MN1	HGNC Symbol	22:27748277-27801498	1.63753	1.59265	5.65115	5.43391
ENSG00000117748.9	2339.08	-1.40177	0.14008	-9.29608	1.45714e-20	2.66947e-18	-1	protein_coding	RPA2	HGNC Symbol	1:27891524-27914746	36.8377	32.5783	13.3395	12.8212
ENSG00000188807.12	3638.32	-1.30632	0.129902	-9.28937	1.55199e-20	2.82915e-18	1	protein_coding	TMEM201	HGNC Symbol	1:9588922-9614873	20.4558	17.9877	7.33044	8.18101
ENSG00000138180.15	2341.35	-1.35782	0.135573	-9.28025	1.69077e-20	3.06695e-18	1	protein_coding	CEP55	HGNC Symbol	10:93496632-93529092	34.9169	34.0753	14.4072	12.3973
ENSG00000172115.8	3474.81	-1.41188	0.141668	-9.26307	1.98643e-20	3.5856e-18	-1	protein_coding	CYCS	HGNC Symbol	7:25120091-25125361	81.3418	72.9288	29.6129	28.1239
ENSG00000181649.6	1921.24	-2.19831	0.226641	-9.26127	2.02011e-20	3.62862e-18	-1	protein_coding	PHLDA2	HGNC Symbol	11:2928273-2929455	258.819	235.878	36.993	69.2813
ENSG00000100162.14	1082.42	-2.02393	0.208164	-9.24645	2.32066e-20	4.14824e-18	-1	protein_coding	CENPM	HGNC Symbol	22:41938721-41947164	38.3388	27.5707	6.61978	9.45861
ENSG00000127863.15	2591.82	1.77315	0.181095	9.24351	2.38544e-20	4.24344e-18	1	protein_coding	TNFRSF19	HGNC Symbol	13:23570370-23676104	4.71195	3.95104	16.063	13.7815
ENSG00000120539.14	880.479	-1.78267	0.18311	-9.19228	3.84587e-20	6.80848e-18	1	protein_coding	MASTL	HGNC Symbol	10:27154824-27186924	8.29211	10.3498	2.4268	2.95765
ENSG00000185585.19	4410.36	1.32952	0.133987	9.17895	4.35324e-20	7.66982e-18	1	protein_coding	OLFML2A	HGNC Symbol	9:124777158-124814885	16.0624	15.8558	42.7202	37.7484
ENSG00000213853.9	1224.2	-2.18255	0.22719	-9.1725	4.62192e-20	8.10442e-18	-1	protein_coding	EMP2	HGNC Symbol	16:10528422-10580698	4.86353	3.83121	0.749981	1.14697
ENSG00000115468.11	1335.78	2.46856	0.259043	9.14961	5.71418e-20	9.97219e-18	1	protein_coding	EFHD1	HGNC Symbol	2:232606057-232682781	2.84356	1.70124	15.9801	9.71657
ENSG00000162981.13	1258.54	1.7799	0.183765	9.14298	6.07554e-20	1.05528e-17	1	protein_coding	FAM84A	HGNC Symbol	2:14632686-14650814	5.67135	8.39552	24.9284	23.7378
ENSG00000120690.15	2025.3	1.25255	0.126534	9.11149	8.12606e-20	1.40482e-17	-1	protein_coding	ELF1	HGNC Symbol	13:40932028-41061440	10.9021	10.1096	26.6867	23.4771
ENSG00000125848.9	483.226	2.42501	0.255427	9.10342	8.75296e-20	1.50612e-17	-1	protein_coding	FLRT3	HGNC Symbol	20:14322988-14337616	1.69875	1.84832	12.5402	6.89943
ENSG00000164104.11	5252.15	-1.28231	0.130019	-9.09617	9.3571e-20	1.60259e-17	-1	protein_coding	HMGB2	HGNC Symbol	4:173331695-173335125	79.2603	68.096	29.7786	30.6349
ENSG00000137331.11	3470.77	-1.3696	0.139951	-9.07417	1.14543e-19	1.9527e-17	-1	protein_coding	IER3	HGNC Symbol	6:30743199-30744554	200.09	154.514	64.6604	72.1074
ENSG00000091986.15	15878.1	1.21166	0.122788	9.056	1.35325e-19	2.29634e-17	-1	protein_coding	CCDC80	HGNC Symbol	3:112596794-112649530	52.239	49.1515	108.29	127.143
ENSG00000140044.12	1390.06	2.22499	0.235078	9.04365	1.51524e-19	2.55944e-17	1	protein_coding	JDP2	HGNC Symbol	14:75427716-75474111	8.23599	6.80459	45.369	26.1786
ENSG00000100065.14	3181.14	-1.51446	0.156497	-9.04126	1.54874e-19	2.60407e-17	-1	protein_coding	CARD10	HGNC Symbol	22:37490362-37519542	43.9729	42.9684	14.0671	16.2134
ENSG00000090889.11	3142.72	-1.17046	0.118688	-9.02147	1.85584e-19	3.10626e-17	1	protein_coding	KIF4A	HGNC Symbol	X:70290090-70420832	24.9035	20.8651	10.1728	10.1134
ENSG00000182253.14	3626.79	1.21999	0.124448	9.0023	2.21044e-19	3.68303e-17	1	protein_coding	SYNM	HGNC Symbol	15:99098217-99135593	5.27676	5.36753	13.0339	11.8209
ENSG00000103647.12	221.38	-2.39895	0.255718	-8.98293	2.63653e-19	4.3732e-17	1	protein_coding	CORO2B	HGNC Symbol	15:68578969-68727806	7.23495	5.54199	1.31818	1.05382
ENSG00000120875.8	2243.34	-1.58673	0.165935	-8.96074	3.22497e-19	5.32524e-17	-1	protein_coding	DUSP4	HGNC Symbol	8:29333064-29350668	43.4686	34.0497	13.2856	12.3746
ENSG00000132359.14	521.206	-1.90418	0.201865	-8.93605	4.03344e-19	6.63051e-17	1	protein_coding	RAP1GAP2	HGNC Symbol	17:2755705-3037739	13.4048	10.8844	3.07756	3.3531
ENSG00000198576.3	609.072	-2.28904	0.245535	-8.91238	4.99501e-19	8.17472e-17	-1	protein_coding	ARC	HGNC Symbol	8:142611044-142614472	36.5116	25.2363	5.52974	6.89815
ENSG00000012963.14	2299.23	-1.33024	0.138155	-8.90768	5.21138e-19	8.49109e-17	1	protein_coding	UBR7	HGNC Symbol	14:93207056-93229215	19.8998	20.3197	8.17995	7.75183
ENSG00000108106.13	19610.1	-1.51789	0.159286	-8.90486	5.34527e-19	8.67087e-17	-1	protein_coding	UBE2S	HGNC Symbol	19:55399745-55407777	648.156	501.707	188.191	211.263
ENSG00000127586.16	3176.99	-1.71153	0.181174	-8.89869	5.65115e-19	9.08699e-17	1	protein_coding	CHTF18	HGNC Symbol	16:788046-800737	41.1814	45.0881	11.1839	14.9746
ENSG00000150907.7	670.489	1.77944	0.188803	8.89889	5.64086e-19	9.08699e-17	-1	protein_coding	FOXO1	HGNC Symbol	13:40469953-40666597	0.683899	0.862996	2.42972	2.95961
ENSG00000130204.12	4933.76	-1.13282	0.116743	-8.84933	8.80502e-19	1.40968e-16	1	protein_coding	TOMM40	HGNC Symbol	19:44890569-44903689	100.584	98.4561	44.1973	46.3972
ENSG00000164032.11	9905.15	-1.45829	0.153687	-8.84123	9.46723e-19	1.50914e-16	-1	protein_coding	H2AFZ	HGNC Symbol	4:99948086-99950388	309.903	241.854	106.696	93.099
ENSG00000013810.18	8825.1	-1.15242	0.11937	-8.81874	1.15758e-18	1.82943e-16	1	protein_coding	TACC3	HGNC Symbol	4:1721490-1745176	166.499	140.98	65.6563	72.3825
ENSG00000182481.8	20796.1	-1.1134	0.114942	-8.8189	1.15592e-18	1.82943e-16	1	protein_coding	KPNA2	HGNC Symbol	17:68035519-68046842	252.513	218.744	112.464	104.894
ENSG00000102384.13	670.806	-1.91532	0.206194	-8.80709	1.28435e-18	2.02109e-16	1	protein_coding	CENPI	HGNC Symbol	X:101098218-101163681	12.3234	9.71892	2.63606	3.14442
ENSG00000132780.16	5603.41	-1.32989	0.140031	-8.78572	1.55363e-18	2.43445e-16	1	protein_coding	NASP	HGNC Symbol	1:45583846-45618904	137.936	131.536	52.9722	53.8425
ENSG00000143942.4	326.261	-2.11791	0.22974	-8.78086	1.6223e-18	2.53126e-16	1	protein_coding	CHAC2	HGNC Symbol	2:53767792-53775196	6.81671	5.90006	1.64938	1.19887
ENSG00000156110.13	1517.58	-1.16694	0.121713	-8.76806	1.81764e-18	2.82409e-16	1	protein_coding	ADK	HGNC Symbol	10:74151185-74709303	44.3815	43.9474	20.0042	19.2288
ENSG00000131351.14	536.58	-2.01171	0.21833	-8.75853	1.97811e-18	3.0605e-16	-1	protein_coding	HAUS8	HGNC Symbol	19:17049729-17075625	16.0349	11.6829	2.95689	3.84633
ENSG00000176046.8	212.168	4.43182	0.492953	8.73754	2.38239e-18	3.67057e-16	-1	protein_coding	NUPR1	HGNC Symbol	16:28532708-28539174	0.22383	0.151957	7.29476	2.24681
ENSG00000136158.11	754.195	-1.74403	0.188265	-8.73597	2.41569e-18	3.70637e-16	-1	protein_coding	SPRY2	HGNC Symbol	13:80335976-80340951	10.2178	9.46634	2.45006	3.40095
ENSG00000228716.6	3926.67	-1.33951	0.1421	-8.72553	2.64935e-18	4.04801e-16	-1	protein_coding	DHFR	HGNC Symbol	5:80626228-80654983	36.8223	45.3151	14.6945	17.6606
ENSG00000025770.18	3081.06	-1.31612	0.139485	-8.72173	2.73979e-18	4.1689e-16	1	protein_coding	NCAPH2	HGNC Symbol	22:50508216-50523472	41.9055	37.3474	13.8293	17.9398
ENSG00000125450.10	3396.57	-1.27398	0.134859	-8.70834	3.08353e-18	4.59696e-16	1	protein_coding	NUP85	HGNC Symbol	17:75205659-75235758	45.1017	40.2286	16.6001	18.607
ENSG00000128165.8	627.491	3.22382	0.358492	8.70989	3.04168e-18	4.59696e-16	1	protein_coding	ADM2	HGNC Symbol	22:50481556-50486440	0.403207	0.433872	6.27348	2.022
ENSG00000142945.12	6183.76	-1.19517	0.125783	-8.70925	3.05904e-18	4.59696e-16	1	protein_coding	KIF2C	HGNC Symbol	1:44739818-44767767	69.7778	64.2723	28.9368	29.4592
ENSG00000163683.11	1393.24	1.73226	0.187499	8.7086	3.0764e-18	4.59696e-16	-1	protein_coding	SMIM14	HGNC Symbol	4:39546330-39639090	13.4775	9.5508	42.907	34.0632
ENSG00000223764.2	1154.24	1.55178	0.166785	8.7085	3.07931e-18	4.59696e-16	-1	lincRNA	LINC02593	HGNC Symbol	1:916865-921016	1.97448	2.20706	5.47099	6.88472
ENSG00000176170.13	1476.19	-2.46727	0.272328	-8.69517	3.46312e-18	5.14203e-16	1	protein_coding	SPHK1	HGNC Symbol	17:76376584-76387860	78.5446	68.4561	8.6269	17.3359
ENSG00000136982.5	588.679	-2.39817	0.264174	-8.69071	3.60179e-18	5.32645e-16	-1	protein_coding	DSCC1	HGNC Symbol	8:119833976-119856010	3.36798	3.25657	0.439847	0.793399
ENSG00000177602.5	595.749	-1.63924	0.177438	-8.67697	4.06458e-18	5.98681e-16	1	protein_coding	HASPIN	HGNC Symbol	17:3723903-3726699	7.96256	6.46909	2.40104	2.19123
ENSG00000135045.6	815.146	-1.44369	0.154975	-8.67367	4.18399e-18	6.13813e-16	-1	protein_coding	C9orf40	HGNC Symbol	9:74946581-74952886	8.68598	7.82199	3.0182	3.01908
ENSG00000117394.21	3840.96	-1.39068	0.148967	-8.66682	4.44366e-18	6.49321e-16	-1	protein_coding	SLC2A1	HGNC Symbol	1:42925375-42959176	138.11	107.22	47.8114	45.3539
ENSG00000242114.5	784.062	-1.87931	0.205935	-8.6443	5.41349e-18	7.87909e-16	1	protein_coding	MTFP1	HGNC Symbol	22:30425530-30429053	21.0742	13.7916	4.5798	4.78793
ENSG00000169083.16	1707.98	1.59869	0.173754	8.62846	6.21851e-18	9.01513e-16	1	protein_coding	AR	HGNC Symbol	X:67544032-67730619	2.63554	2.57584	8.4727	7.41229
ENSG00000246985.7	258.846	2.13682	0.236462	8.61178	7.19378e-18	1.03881e-15	-1	processed_transcript	SOCS2-AS1	HGNC Symbol	12:93542463-93571768	3.65925	3.08691	16.1664	13.976
ENSG00000139734.18	2840.67	-1.41997	0.153429	-8.60759	7.46119e-18	1.07322e-15	-1	protein_coding	DIAPH3	HGNC Symbol	13:59665583-60163987	7.40856	6.56864	2.73015	2.46147
ENSG00000104419.14	5337.03	1.4128	0.152759	8.59718	8.1699e-18	1.17058e-15	-1	protein_coding	NDRG1	HGNC Symbol	8:133237171-133302022	29.2745	32.3243	88.5154	76.2279
ENSG00000031691.6	281.887	-2.15447	0.238968	-8.59564	8.28046e-18	1.18183e-15	1	protein_coding	CENPQ	HGNC Symbol	6:49463378-49493107	6.18199	7.72589	1.49096	1.58251
ENSG00000013619.13	1113.08	-1.65646	0.18142	-8.58464	9.11183e-18	1.29546e-15	1	protein_coding	MAMLD1	HGNC Symbol	X:150361422-150514178	4.31809	4.05599	1.12357	1.52956
ENSG00000204580.13	4481.87	1.06472	0.112485	8.57869	9.59601e-18	1.35905e-15	1	protein_coding	DDR1	HGNC Symbol	6:30876421-30900156	20.4407	20.24	42.7233	42.5297
ENSG00000169689.14	4758.95	-1.91139	0.211477	-8.57016	1.03342e-17	1.458e-15	-1	protein_coding	CENPX	HGNC Symbol	17:82018702-82024107	194.691	137.035	42.5618	44.5754
ENSG00000064195.7	3933.3	1.72282	0.190448	8.53522	1.39893e-17	1.96613e-15	-1	protein_coding	DLX3	HGNC Symbol	17:49990005-49995224	1.40664	1.32903	5.24043	3.8851
ENSG00000120885.21	7617.19	1.27881	0.138171	8.53424	1.41082e-17	1.97531e-15	-1	protein_coding	CLU	HGNC Symbol	8:27596917-27615031	103.76	115.021	235.66	297.102
ENSG00000062822.13	3998.96	-1.77256	0.196434	-8.51926	1.60581e-17	2.2398e-15	1	protein_coding	POLD1	HGNC Symbol	19:50384204-50418016	36.8243	34.7363	7.73845	13.0733
ENSG00000000460.16	560.602	-1.49812	0.164348	-8.50954	1.74619e-17	2.42642e-15	1	protein_coding	C1orf112	HGNC Symbol	1:169662007-169854080	8.52267	8.45036	3.0637	2.90598
ENSG00000134853.11	313.361	2.23563	0.250999	8.50777	1.77318e-17	2.45465e-15	1	protein_coding	PDGFRA	HGNC Symbol	4:54229097-54298247	0.354595	0.434371	1.88364	1.9667
ENSG00000128944.13	1366.8	-1.23936	0.134143	-8.49593	1.96353e-17	2.70798e-15	1	protein_coding	KNSTRN	HGNC Symbol	15:40382721-40394246	41.2852	39.4098	17.3391	16.7267
ENSG00000066382.16	419.817	1.76312	0.196314	8.47211	2.40993e-17	3.31122e-15	-1	protein_coding	MPPED2	HGNC Symbol	11:30384493-30586872	3.2014	3.89012	10.9184	13.3906
ENSG00000104738.17	7568.62	-1.26053	0.137069	-8.46934	2.46793e-17	3.37831e-15	1	protein_coding	MCM4	HGNC Symbol	8:47960185-47978160	110.857	105.643	44.8793	45.1949
ENSG00000123416.15	64213.6	-1.60508	0.177833	-8.46699	2.51825e-17	3.43443e-15	-1	protein_coding	TUBA1B	HGNC Symbol	12:49127782-49131397	1898.49	1464.85	468.633	629.298
ENSG00000241749.4	516.747	-2.38171	0.269848	-8.44931	2.93037e-17	3.98173e-15	-1	transcribed_processed_pseudogene	RPSAP52	HGNC Symbol	12:65758020-65826997	66.919	58.4445	8.56388	15.0428
ENSG00000221869.4	686.414	2.06284	0.232553	8.44269	3.1013e-17	4.1985e-15	-1	protein_coding	CEBPD	HGNC Symbol	8:47736909-47739086	3.31125	5.5238	16.2539	21.2485
ENSG00000138411.12	2773.25	1.41385	0.155754	8.43885	3.20482e-17	4.32275e-15	-1	protein_coding	HECW2	HGNC Symbol	2:196189099-196593692	3.31399	3.91246	9.45193	9.90299
ENSG00000141560.14	2104.14	-1.07006	0.115262	-8.41827	3.82082e-17	5.13482e-15	1	protein_coding	FN3KRP	HGNC Symbol	17:82716683-82730328	51.8092	47.5916	22.5797	24.7113
ENSG00000169607.12	1483.21	-1.61996	0.180766	-8.41114	4.06057e-17	5.43718e-15	-1	protein_coding	CKAP2L	HGNC Symbol	2:112736607-112764677	18.2265	21.9047	6.72951	6.23102
ENSG00000105486.13	1965.41	-1.78871	0.201137	-8.39969	4.47652e-17	5.95086e-15	-1	protein_coding	LIG1	HGNC Symbol	19:48115445-48170603	29.9065	27.7417	6.12442	10.4368
ENSG00000143179.15	2433.87	-1.22607	0.134108	-8.40008	4.46191e-17	5.95086e-15	1	protein_coding	UCK2	HGNC Symbol	1:165827531-165911618	25.105	25.1392	9.67679	11.772
ENSG00000198056.13	574.823	-1.84171	0.207476	-8.39807	4.53871e-17	6.01183e-15	-1	protein_coding	PRIM1	HGNC Symbol	12:56731596-56752373	7.21578	10.1394	2.25257	2.54404
ENSG00000184564.9	83.6917	4.64571	0.533317	8.3737	5.58374e-17	7.36954e-15	-1	protein_coding	SLITRK6	HGNC Symbol	13:85792787-85806683	0.102401	0.0551802	3.56568	1.27224
ENSG00000091136.13	11179.5	1.35821	0.150483	8.36385	6.07033e-17	7.98314e-15	-1	protein_coding	LAMB1	HGNC Symbol	7:107923799-108003255	56.6117	50.0742	143.962	130.687
ENSG00000185347.17	916.324	-1.36917	0.15198	-8.35379	6.61068e-17	8.66281e-15	1	protein_coding	TEDC1	HGNC Symbol	14:105489855-105499575	21.2195	18.8951	7.77738	7.67892
ENSG00000186638.16	564.94	-1.43339	0.16017	-8.32792	8.22773e-17	1.07436e-14	-1	protein_coding	KIF24	HGNC Symbol	9:34252381-34311371	2.23558	2.10433	0.747786	0.855585
ENSG00000108179.13	5345.19	-1.48267	0.166129	-8.32597	8.36422e-17	1.08832e-14	1	protein_coding	PPIF	HGNC Symbol	10:79347469-79355337	201.971	222.306	62.7553	88.2497
ENSG00000138650.8	274.186	2.22151	0.25471	8.32293	8.58127e-17	1.11263e-14	1	protein_coding	PCDH10	HGNC Symbol	4:133149315-133208606	0.657258	0.989329	3.78445	3.98334
ENSG00000175832.12	623.287	-2.9168	0.339004	-8.30104	1.03203e-16	1.33341e-14	-1	protein_coding	ETV4	HGNC Symbol	17:43527844-43579620	43.693	43.3297	3.16576	7.90636
ENSG00000106366.8	28409.9	-2.04491	0.234659	-8.2924	1.10991e-16	1.42902e-14	1	protein_coding	SERPINE1	HGNC Symbol	7:101127089-101139266	693.063	470.153	140.465	137.073
ENSG00000166482.11	344.957	2.70909	0.314118	8.28986	1.13385e-16	1.45477e-14	-1	protein_coding	MFAP4	HGNC Symbol	17:19383442-19387240	2.53877	3.19233	25.3258	13.248
ENSG00000173706.13	8815.78	1.55476	0.175882	8.27508	1.28368e-16	1.64128e-14	-1	protein_coding	HEG1	HGNC Symbol	3:124965710-125055958	8.11261	9.31923	29.0046	22.54
ENSG00000164442.9	5774.68	1.32091	0.147762	8.2654	1.39222e-16	1.7739e-14	-1	protein_coding	CITED2	HGNC Symbol	6:139371807-139374620	71.7853	61.7471	184.89	149.945
ENSG00000183647.10	517.39	-1.85156	0.212046	-8.26355	1.41399e-16	1.79543e-14	1	protein_coding	ZNF530	HGNC Symbol	19:57599885-57612722	8.61209	8.5574	2.11557	2.5979
ENSG00000101224.17	5903.44	-1.0413	0.114175	-8.24654	1.63049e-16	2.06321e-14	1	protein_coding	CDC25B	HGNC Symbol	20:3786772-3806121	103.239	85.4248	44.9738	46.5351
ENSG00000152253.8	334.187	-2.25406	0.261983	-8.22182	2.00431e-16	2.52755e-14	-1	protein_coding	SPC25	HGNC Symbol	2:168834132-168913371	9.01032	9.45522	1.71281	2.08565
ENSG00000103540.16	1402.8	-1.24607	0.139502	-8.21768	2.07482e-16	2.60755e-14	1	protein_coding	CCP110	HGNC Symbol	16:19523811-19553408	11.2421	14.0371	5.53013	5.08131
ENSG00000058804.11	2165.55	-1.19128	0.133168	-8.19719	2.46081e-16	3.08213e-14	-1	protein_coding	NDC1	HGNC Symbol	1:53765460-53838860	14.2217	16.816	6.96642	6.58113
ENSG00000196975.15	1854.12	1.19548	0.133987	8.17835	2.87759e-16	3.59192e-14	1	protein_coding	ANXA4	HGNC Symbol	2:69644425-69827100	33.7585	34.6328	80.656	76.4093
ENSG00000187741.14	2742.44	-1.85166	0.214476	-8.17247	3.0215e-16	3.7588e-14	-1	protein_coding	FANCA	HGNC Symbol	16:89737549-89816657	17.8449	23.1594	4.0904	7.19862
ENSG00000139289.13	3957.57	-1.89627	0.220014	-8.16722	3.15579e-16	3.91265e-14	-1	protein_coding	PHLDA1	HGNC Symbol	12:76025447-76033932	53.5956	68.0006	12.7609	19.5109
ENSG00000097046.12	1143.61	-1.62457	0.186834	-8.16591	3.19015e-16	3.94197e-14	1	protein_coding	CDC7	HGNC Symbol	1:91500893-91525764	6.58159	6.88649	2.14062	2.19081
ENSG00000074964.16	2362.09	1.09991	0.12255	8.16185	3.29943e-16	4.06337e-14	1	protein_coding	ARHGEF10L	HGNC Symbol	1:17539835-17697874	8.44317	9.03695	18.2084	19.3552
ENSG00000110092.3	17462.9	-1.74525	0.202246	-8.13784	4.02386e-16	4.92261e-14	1	protein_coding	CCND1	HGNC Symbol	11:69641087-69654474	818.486	642.159	174.065	257.459
ENSG00000095397.13	1461.47	1.22811	0.138756	8.13393	4.15593e-16	5.05427e-14	-1	protein_coding	WHRN	HGNC Symbol	9:114402080-114505450	5.38589	4.92527	12.5772	11.6478
ENSG00000169683.7	2372.43	-1.4314	0.163754	-8.13384	4.15893e-16	5.05427e-14	1	protein_coding	LRRC45	HGNC Symbol	17:82023302-82031151	34.345	26.073	11.047	11.2327
ENSG00000111145.7	1912.59	-1.4131	0.161859	-8.11536	4.84348e-16	5.86683e-14	1	protein_coding	ELK3	HGNC Symbol	12:96194382-96269835	34.69	28.3315	12.225	11.3106
ENSG00000121621.6	712.132	-1.42259	0.163185	-8.10743	5.16998e-16	6.24177e-14	-1	protein_coding	KIF18A	HGNC Symbol	11:28020620-28108308	6.50066	7.65299	2.58806	2.6651
ENSG00000078900.14	267.879	-2.14501	0.252873	-8.08507	6.21281e-16	7.47628e-14	1	protein_coding	TP73	HGNC Symbol	1:3652520-3736201	6.89075	5.82011	1.35298	1.47155
ENSG00000151746.13	1134.48	-1.24242	0.141607	-8.0703	7.01265e-16	8.41129e-14	1	protein_coding	BICD1	HGNC Symbol	12:32106835-32383633	17.7979	16.811	6.8554	7.73663
ENSG00000148308.17	4259.94	-1.0285	0.115242	-8.05932	7.6722e-16	9.17251e-14	1	protein_coding	GTF3C5	HGNC Symbol	9:133030675-133058503	58.8204	51.9536	26.1076	28.1215
ENSG00000095002.14	2118.21	-1.20381	0.13705	-8.05721	7.80573e-16	9.30196e-14	1	protein_coding	MSH2	HGNC Symbol	2:47402969-47663146	12.7238	14.7794	5.56573	6.35071
ENSG00000163702.19	1535.6	1.23771	0.141376	8.04983	8.29117e-16	9.84858e-14	1	protein_coding	IL17RC	HGNC Symbol	3:9917074-9933630	17.0046	14.3903	34.9822	39.3247
ENSG00000147642.16	1138.98	2.58303	0.308837	8.04662	8.51098e-16	1.00772e-13	-1	protein_coding	SYBU	HGNC Symbol	8:109573978-109691791	0.537478	0.269999	2.88335	1.8112
ENSG00000134531.9	1111.59	-1.25372	0.143431	-8.04564	8.5794e-16	1.01256e-13	1	protein_coding	EMP1	HGNC Symbol	12:13196716-13219939	38.1331	40.0331	16.0313	16.6474
ENSG00000095739.10	2853.69	1.41198	0.163599	8.02294	1.03243e-15	1.2146e-13	1	protein_coding	BAMBI	HGNC Symbol	10:28677342-28682939	15.3298	17.5792	42.5411	45.5068
ENSG00000100749.7	729.92	-1.73435	0.203839	-8.02117	1.04746e-15	1.22837e-13	1	protein_coding	VRK1	HGNC Symbol	14:96797304-96931722	19.1112	22.1418	4.96765	7.39727
ENSG00000163781.13	3023.63	-1.19835	0.137956	-7.96482	1.65469e-15	1.92819e-13	-1	protein_coding	TOPBP1	HGNC Symbol	3:133598175-133662380	11.8821	12.5179	5.67132	4.92309
ENSG00000221955.10	298.394	1.75391	0.207733	7.96224	1.68956e-15	1.9626e-13	-1	protein_coding	SLC12A8	HGNC Symbol	3:125082636-125212864	2.43616	2.34877	8.65331	7.64758
ENSG00000131504.16	5582.59	-1.18093	0.136074	-7.94652	1.9183e-15	2.22131e-13	-1	protein_coding	DIAPH1	HGNC Symbol	5:141515016-141619055	29.095	23.724	10.5499	12.695
ENSG00000138346.14	456.146	-1.98232	0.237135	-7.93974	2.02613e-15	2.33881e-13	-1	protein_coding	DNA2	HGNC Symbol	10:68414064-68472121	4.63074	7.26195	1.38014	1.5913
ENSG00000175166.16	23362.6	-1.09188	0.125069	-7.9331	2.13736e-15	2.4595e-13	1	protein_coding	PSMD2	HGNC Symbol	3:184298709-184309054	513.122	447.028	213.307	236.122
ENSG00000114346.13	2428.49	-1.25685	0.146142	-7.919	2.39434e-15	2.7381e-13	1	protein_coding	ECT2	HGNC Symbol	3:172750682-172821474	19.8212	24.6367	9.81337	8.70398
ENSG00000152953.12	345.74	-1.82005	0.217396	-7.91023	2.56912e-15	2.92887e-13	1	protein_coding	STK32B	HGNC Symbol	4:5051442-5500998	8.96095	9.45883	2.51313	2.65215
ENSG00000105519.15	572.204	1.80921	0.216219	7.90687	2.63941e-15	2.99972e-13	1	protein_coding	CAPS	HGNC Symbol	19:5911707-5915877	5.42417	4.41999	19.3439	15.5098
ENSG00000168411.13	3622.31	-1.26874	0.147956	-7.90235	2.73686e-15	3.09586e-13	-1	protein_coding	RFWD3	HGNC Symbol	16:74621394-74666881	22.5905	27.6529	9.23878	11.5569
ENSG00000197785.13	5684.53	-1.13026	0.130427	-7.90217	2.74081e-15	3.09586e-13	1	protein_coding	ATAD3A	HGNC Symbol	1:1512151-1534687	52.885	45.3746	20.7423	24.054
ENSG00000164109.13	1915.59	-1.42458	0.167808	-7.89667	2.86445e-15	3.22562e-13	-1	protein_coding	MAD2L1	HGNC Symbol	4:120055608-120067074	70.6129	63.2326	23.9674	25.6271
ENSG00000213347.10	1380.4	-1.65172	0.196838	-7.88676	3.10133e-15	3.48171e-13	-1	protein_coding	MXD3	HGNC Symbol	5:177301461-177312757	68.5969	57.8734	15.3995	24.629
ENSG00000205336.11	3562.92	-1.13262	0.131196	-7.87315	3.45831e-15	3.87068e-13	1	protein_coding	ADGRG1	HGNC Symbol	16:57610652-57665580	75.3769	65.7716	34.744	29.4425
ENSG00000106399.11	653.992	-1.40644	0.166315	-7.85968	3.85122e-15	4.29737e-13	-1	protein_coding	RPA3	HGNC Symbol	7:7636518-7718607	17.834	15.3042	5.93235	6.52512
ENSG00000124795.15	5195.65	-1.08234	0.125038	-7.85911	3.8686e-15	4.30372e-13	-1	protein_coding	DEK	HGNC Symbol	6:18223868-18264823	70.3181	69.5929	36.3409	29.5
ENSG00000054967.12	1175.42	-1.47602	0.175342	-7.85138	4.11498e-15	4.56404e-13	1	protein_coding	RELT	HGNC Symbol	11:73376264-73397474	11.8584	10.2334	3.33987	4.56345
ENSG00000144857.14	869.211	1.59826	0.190962	7.85083	4.13279e-15	4.57002e-13	1	protein_coding	BOC	HGNC Symbol	3:113211003-113287459	2.74381	2.80142	9.33527	7.57295
ENSG00000141499.16	1141.24	-1.29858	0.152745	-7.84968	4.17088e-15	4.59833e-13	1	protein_coding	WRAP53	HGNC Symbol	17:7686071-7703502	26.2711	21.2362	9.06241	10.1871
ENSG00000203760.8	825.752	-1.5131	0.180816	-7.81895	5.32666e-15	5.85503e-13	1	protein_coding	CENPW	HGNC Symbol	6:126340174-126348875	56.6976	41.9978	15.717	18.7092
ENSG00000176749.8	622.058	-1.38265	0.164246	-7.81371	5.55283e-15	6.08547e-13	1	protein_coding	CDK5R1	HGNC Symbol	17:32486619-32491256	2.84301	2.69702	1.10639	1.00029
ENSG00000206560.11	2463.16	1.09741	0.12802	7.79347	6.51914e-15	7.12327e-13	-1	protein_coding	ANKRD28	HGNC Symbol	3:15667236-15859771	12.6386	14.7503	31.2372	27.5002
ENSG00000205208.4	1004.94	-1.32215	0.157134	-7.78123	7.18241e-15	7.82479e-13	-1	protein_coding	C4orf46	HGNC Symbol	4:158666679-158672255	6.33884	8.01055	2.75973	2.95459
ENSG00000214706.10	4828.48	-1.04475	0.121661	-7.7681	7.96706e-15	8.65401e-13	-1	protein_coding	IFRD2	HGNC Symbol	3:50287732-50292918	74.9571	67.5934	31.998	37.0162
ENSG00000111252.10	7580.03	-1.80412	0.219616	-7.76284	8.30497e-15	8.99453e-13	1	protein_coding	SH2B3	HGNC Symbol	12:111405948-111451623	129.206	127.434	25.3046	47.3364
ENSG00000111445.13	945.363	-1.55527	0.187728	-7.75575	8.78225e-15	9.48354e-13	1	protein_coding	RFC5	HGNC Symbol	12:118013588-118033130	15.3267	19.7744	4.95355	6.93797
ENSG00000116106.11	1373.81	2.02133	0.247934	7.75233	9.02243e-15	9.69277e-13	-1	protein_coding	EPHA4	HGNC Symbol	2:221418027-221574202	6.11268	6.60554	29.6849	22.8178
ENSG00000169679.14	1916.14	-1.2169	0.144124	-7.75224	9.02865e-15	9.69277e-13	-1	protein_coding	BUB1	HGNC Symbol	2:110637698-110678114	24.1741	23.5148	9.98168	10.4683
ENSG00000166451.13	940.811	-1.27302	0.151726	-7.73432	1.03959e-14	1.11282e-12	1	protein_coding	CENPN	HGNC Symbol	16:81006498-81033114	35.5637	29.9314	13.7267	13.2267
ENSG00000116120.9	4198.49	-1.05524	0.123605	-7.73117	1.06566e-14	1.13741e-12	-1	protein_coding	FARSB	HGNC Symbol	2:222570536-222656337	18.5592	20.7708	8.99172	9.90427
ENSG00000138160.5	2881.79	-1.4619	0.176294	-7.72842	1.08892e-14	1.15889e-12	1	protein_coding	KIF11	HGNC Symbol	10:92593286-92655395	20.9438	28.3416	8.69451	9.08794
ENSG00000171320.14	267.295	-2.03653	0.25066	-7.72463	1.12183e-14	1.19046e-12	1	protein_coding	ESCO2	HGNC Symbol	8:27771949-27812640	4.04914	5.76891	1.19769	1.14971
ENSG00000168078.9	771.365	-1.45472	0.17591	-7.70465	1.31202e-14	1.38432e-12	-1	protein_coding	PBK	HGNC Symbol	8:27809620-27838095	16.2391	17.1246	5.79284	6.33157
ENSG00000173193.14	2005.52	1.02254	0.119831	7.70178	1.34184e-14	1.41173e-12	1	protein_coding	PARP14	HGNC Symbol	3:122680618-122730840	2.19573	2.38657	4.63153	4.69847
ENSG00000204381.11	2372.16	1.01965	0.119593	7.69238	1.44427e-14	1.51517e-12	1	protein_coding	LAYN	HGNC Symbol	11:111540280-111561745	16.8158	16.7909	32.0006	36.3132
ENSG00000159399.9	3086.78	-1.24752	0.149242	-7.69196	1.44903e-14	1.51584e-12	1	protein_coding	HK2	HGNC Symbol	2:74833981-74893359	15.5303	15.9855	6.10525	7.1259
ENSG00000100479.12	139.101	-2.50077	0.312213	-7.67949	1.59724e-14	1.66615e-12	-1	protein_coding	POLE2	HGNC Symbol	14:49643555-49688422	7.82336	13.1731	1.82817	1.75456
ENSG00000198901.13	7089.66	-1.26963	0.152742	-7.6606	1.8507e-14	1.91967e-12	-1	protein_coding	PRC1	HGNC Symbol	15:90966038-90995629	139.687	108.089	55.7908	46.5261
ENSG00000104823.8	4747.65	1.03398	0.122017	7.65684	1.90559e-14	1.97105e-12	-1	protein_coding	ECH1	HGNC Symbol	19:38815422-38832005	116.243	98.2801	229.671	210.504
ENSG00000163346.16	4063.3	1.3637	0.16531	7.64757	2.04816e-14	2.11259e-12	-1	protein_coding	PBXIP1	HGNC Symbol	1:154944076-154956123	29.526	22.6881	75.2356	59.7909
ENSG00000104889.6	1146.35	-1.53922	0.188535	-7.6371	2.22172e-14	2.28521e-12	1	protein_coding	RNASEH2A	HGNC Symbol	19:12806556-12815201	39.4723	29.9037	10.5968	13.1441
ENSG00000185262.8	2197.46	-1.18725	0.142572	-7.62881	2.36929e-14	2.43021e-12	1	protein_coding	UBALD2	HGNC Symbol	17:76265202-76271299	59.8113	59.9087	25.4196	26.9902
ENSG00000171793.14	3904.4	-1.17871	0.14156	-7.62312	2.47618e-14	2.53279e-12	1	protein_coding	CTPS1	HGNC Symbol	1:40979335-41012565	45.1976	41.4054	17.1709	20.9924
ENSG00000117399.13	4168.1	-1.23768	0.149406	-7.61743	2.5878e-14	2.63963e-12	1	protein_coding	CDC20	HGNC Symbol	1:43358955-43363203	166.735	119.201	60.5965	60.1996
ENSG00000144354.13	778.215	-1.83823	0.228361	-7.61569	2.62295e-14	2.6681e-12	1	protein_coding	CDCA7	HGNC Symbol	2:173354820-173368997	12.128	15.0075	2.78119	4.73598
ENSG00000197632.8	66.7373	-4.62975	0.581362	-7.58885	3.22749e-14	3.265e-12	1	protein_coding	SERPINB2	HGNC Symbol	18:63871692-63903890	7.43464	6.24196	0.112896	0.32519
ENSG00000153029.14	939.461	1.21088	0.146719	7.57446	3.6062e-14	3.63811e-12	1	protein_coding	MR1	HGNC Symbol	1:181033425-181061938	4.79738	4.99632	11.7879	10.9567
ENSG00000119922.9	240.192	2.22625	0.280831	7.5694	3.7496e-14	3.77245e-12	1	protein_coding	IFIT2	HGNC Symbol	10:89283694-89309276	0.661209	0.868825	2.75491	4.59532
ENSG00000106089.11	1465.77	-1.56242	0.19335	-7.5663	3.83996e-14	3.85283e-12	-1	protein_coding	STX1A	HGNC Symbol	7:73699206-73719672	99.5756	109.855	28.963	41.4481
ENSG00000167900.11	7867.03	-1.37894	0.169277	-7.5587	4.07119e-14	4.07374e-12	-1	protein_coding	TK1	HGNC Symbol	17:78174075-78187233	203.179	146.262	63.0733	70.5809
ENSG00000044446.11	1084.45	1.11856	0.134795	7.55829	4.08398e-14	4.07546e-12	-1	protein_coding	PHKA2	HGNC Symbol	X:18892300-18984598	7.46517	7.64314	16.8235	16.0635
ENSG00000185630.18	2160.84	1.01411	0.121198	7.54443	4.54262e-14	4.52088e-12	1	protein_coding	PBX1	HGNC Symbol	1:164555584-164899296	13.1767	15.3881	28.7407	29.0897
ENSG00000108448.21	2017.44	1.19219	0.144926	7.53883	4.74219e-14	4.70678e-12	1	protein_coding	TRIM16L	HGNC Symbol	17:18697998-18736118	23.2034	20.5788	56.0436	44.2757
ENSG00000128973.12	1973.27	-1.25803	0.154048	-7.52116	5.42928e-14	5.37426e-12	-1	protein_coding	CLN6	HGNC Symbol	15:68206992-68257211	18.2495	19.2451	6.655	9.00932
ENSG00000148180.19	10622.1	1.21837	0.149178	7.49976	6.39359e-14	6.31182e-12	1	protein_coding	GSN	HGNC Symbol	9:121207794-121332843	101.32	79.7906	226.165	196.782
ENSG00000181072.11	1177.47	1.44835	0.180218	7.48323	7.25176e-14	7.12084e-12	1	protein_coding	CHRM2	HGNC Symbol	7:136868669-137020255	10.3334	12.3339	32.5848	29.6595
ENSG00000168874.12	2971.53	1.48469	0.185363	7.47588	7.66886e-14	7.51038e-12	1	protein_coding	ATOH8	HGNC Symbol	2:85751344-85788066	5.33938	4.07377	15.5487	10.9574
ENSG00000120833.13	1285.27	1.31748	0.163138	7.46529	8.31181e-14	8.09698e-12	1	protein_coding	SOCS2	HGNC Symbol	12:93569814-93583487	19.578	20.4368	56.0962	44.0602
ENSG00000184992.10	1066.95	-1.41289	0.175974	-7.46401	8.39298e-14	8.15448e-12	1	protein_coding	BRI3BP	HGNC Symbol	12:124993700-125031231	4.84139	5.20285	1.97462	1.77113
ENSG00000161800.12	5346.98	-1.15789	0.141935	-7.45609	8.91272e-14	8.63666e-12	-1	protein_coding	RACGAP1	HGNC Symbol	12:49976923-50033136	101.692	86.9696	45.6482	38.6049
ENSG00000183048.11	2691.2	-1.5988	0.201182	-7.45452	9.01938e-14	8.71707e-12	1	protein_coding	SLC25A10	HGNC Symbol	17:81712236-81721016	39.8159	27.7225	11.3153	10.7711
ENSG00000141858.11	2199.55	-1.29039	0.159843	-7.45061	9.29109e-14	8.95617e-12	-1	protein_coding	SAMD1	HGNC Symbol	19:14087840-14091036	32.3103	23.5692	11.8592	10.8592
ENSG00000186193.8	2120.97	-1.29438	0.160398	-7.44938	9.37767e-14	9.01603e-12	-1	protein_coding	SAPCD2	HGNC Symbol	9:137062124-137070588	20.7823	17.0078	6.61413	8.74209
ENSG00000136875.12	1923.19	-1.0051	0.121586	-7.4469	9.55602e-14	9.16358e-12	1	protein_coding	PRPF4	HGNC Symbol	9:113275343-113292905	14	13.2295	7.05819	6.46659
ENSG00000107263.18	7768.32	1.01169	0.122659	7.43517	1.04434e-13	9.98849e-12	-1	protein_coding	RAPGEF1	HGNC Symbol	9:131576770-131740074	24.6891	23.4473	53.2471	43.9944
ENSG00000111110.11	2165.77	1.48768	0.187091	7.42051	1.16671e-13	1.113e-11	-1	protein_coding	PPM1H	HGNC Symbol	12:62643982-62935037	6.39299	5.3811	16.869	16.378
ENSG00000110427.15	450.344	-1.54033	0.194112	-7.41979	1.17303e-13	1.11613e-11	1	protein_coding	KIAA1549L	HGNC Symbol	11:33376466-33674102	6.72795	5.80418	1.94495	2.33801
ENSG00000054793.13	3610.23	1.05273	0.128539	7.41455	1.22039e-13	1.15821e-11	-1	protein_coding	ATP9A	HGNC Symbol	20:51596514-51768634	5.71854	6.64153	13.2431	12.4559
ENSG00000171444.17	1255.43	1.24854	0.156253	7.35351	1.9307e-13	1.81827e-11	-1	protein_coding	MCC	HGNC Symbol	5:113022099-113488830	3.28674	3.7645	8.78825	8.04229
ENSG00000171246.5	21439.7	-1.25098	0.156966	-7.33475	2.22135e-13	2.08135e-11	-1	protein_coding	NPTX1	HGNC Symbol	17:80467148-80477843	331.072	261.297	123.494	124.381
ENSG00000184371.13	2227.03	1.25174	0.157645	7.30947	2.68208e-13	2.50666e-11	1	protein_coding	CSF1	HGNC Symbol	1:109910242-109930992	5.78727	5.76644	12.1286	15.521
ENSG00000100739.10	404.607	-1.77987	0.230101	-7.30205	2.83411e-13	2.64203e-11	1	protein_coding	BDKRB1	HGNC Symbol	14:96255824-96268967	18.0731	13.9076	3.8198	5.39651
ENSG00000181800.5	518.239	1.61397	0.20727	7.29965	2.88508e-13	2.68276e-11	-1	antisense	CELF2-AS1	HGNC Symbol	10:11316834-11319884	5.21242	4.72794	17.4384	13.1944
ENSG00000109790.16	4110.75	1.10216	0.137408	7.2958	2.96888e-13	2.75373e-11	1	protein_coding	KLHL5	HGNC Symbol	4:39045039-39126857	34.8605	40.5188	88.021	74.2429
ENSG00000108984.14	372.966	2.66987	0.352816	7.28436	3.23201e-13	2.99026e-11	1	protein_coding	MAP2K6	HGNC Symbol	17:69414698-69553861	0.905478	0.768307	7.51598	3.64553
ENSG00000138356.13	631.28	-1.557	0.20052	-7.27025	3.58824e-13	3.30324e-11	1	protein_coding	AOX1	HGNC Symbol	2:200585868-200677064	7.08491	5.62828	2.23553	2.0462
ENSG00000173391.8	129.182	3.00629	0.398043	7.26871	3.62943e-13	3.33283e-11	-1	protein_coding	OLR1	HGNC Symbol	12:10158301-10172138	1.42257	0.611384	9.4087	7.56029
ENSG00000099901.16	4981.48	-1.23997	0.156939	-7.26691	3.67797e-13	3.369e-11	1	protein_coding	RANBP1	HGNC Symbol	22:20115938-20127357	243.956	183.545	90.6189	89.6121
ENSG00000111665.11	1931	-1.36055	0.173566	-7.2658	3.70834e-13	3.38839e-11	-1	protein_coding	CDCA3	HGNC Symbol	12:6844793-6852066	87.9682	66.9127	25.8125	34.243
ENSG00000126787.12	2631.46	-1.10208	0.138015	-7.26335	3.77621e-13	3.44187e-11	-1	protein_coding	DLGAP5	HGNC Symbol	14:55148112-55191678	27.2758	29.5209	12.792	13.5992
ENSG00000150687.11	10560.8	1.577	0.203678	7.25618	3.98185e-13	3.62034e-11	1	protein_coding	PRSS23	HGNC Symbol	11:86791059-86952910	25.3336	18.4546	73.6888	58.1404
ENSG00000119280.16	2287.7	1.04647	0.130919	7.23273	4.73396e-13	4.26207e-11	-1	protein_coding	C1orf198	HGNC Symbol	1:230837119-230869589	5.01629	5.65528	10.4113	11.7012
ENSG00000082497.11	383.418	-2.06336	0.271567	-7.22986	4.835e-13	4.34242e-11	1	protein_coding	SERTAD4	HGNC Symbol	1:210232799-210246631	2.89027	2.02333	0.682096	0.466804
ENSG00000176619.12	15079.1	-1.07505	0.135112	-7.21916	5.23084e-13	4.68651e-11	-1	protein_coding	LMNB2	HGNC Symbol	19:2427638-2456996	192.993	167.035	78.5902	91.8584
ENSG00000156136.9	849.24	-1.12707	0.142667	-7.20186	5.93988e-13	5.30884e-11	1	protein_coding	DCK	HGNC Symbol	4:70992538-71030914	9.2127	9.59004	4.32707	4.25196
ENSG00000188229.5	18583.6	-1.32128	0.169885	-7.19213	6.37886e-13	5.68738e-11	1	protein_coding	TUBB4B	HGNC Symbol	9:137241213-137243707	597.393	446.656	184.256	231.404
ENSG00000170581.13	3820.18	1.02143	0.128201	7.18973	6.49218e-13	5.77443e-11	-1	protein_coding	STAT2	HGNC Symbol	12:56341597-56360155	34.9898	39.6379	73.22	78.6211
ENSG00000143891.16	921.584	1.05071	0.132313	7.18702	6.6222e-13	5.87588e-11	1	protein_coding	GALM	HGNC Symbol	2:38665910-38741237	10.0412	9.99371	21.0081	20.5901
ENSG00000240583.11	174.578	-2.72999	0.36592	-7.18533	6.70471e-13	5.9348e-11	1	protein_coding	AQP1	HGNC Symbol	7:30911694-30925516	3.34781	4.72725	0.331036	0.841981
ENSG00000175928.5	865.309	1.19808	0.152956	7.1831	6.81487e-13	6.01784e-11	1	protein_coding	LRRN1	HGNC Symbol	3:3799437-3847703	2.53047	2.53994	6.04248	5.62962
ENSG00000134363.11	796.708	-2.24295	0.298377	-7.18216	6.86169e-13	6.04469e-11	1	protein_coding	FST	HGNC Symbol	5:53480409-53487134	55.6632	36.4715	8.07089	10.8955
ENSG00000170776.21	4107.04	1.1724	0.149395	7.18129	6.90555e-13	6.06881e-11	1	protein_coding	AKAP13	HGNC Symbol	15:85380571-85749358	6.01611	5.86907	12.9348	13.954
ENSG00000175602.3	7940.8	1.1218	0.142779	7.15916	8.11737e-13	7.11681e-11	1	protein_coding	CCDC85B	HGNC Symbol	11:65890112-65891635	134.663	109.448	259.762	273.134
ENSG00000119326.14	3952.07	-1.01318	0.127686	-7.15432	8.40907e-13	7.35504e-11	-1	protein_coding	CTNNAL1	HGNC Symbol	9:108942569-109013529	62.6512	60.6649	27.5493	33.4513
ENSG00000173207.12	3350.34	-1.11008	0.141283	-7.15251	8.52033e-13	7.43443e-11	1	protein_coding	CKS1B	HGNC Symbol	1:154974653-154979249	105.702	85.8475	45.0427	43.3965
ENSG00000180998.11	218.378	-1.91497	0.253748	-7.15219	8.54022e-13	7.43443e-11	1	protein_coding	GPR137C	HGNC Symbol	14:52553148-52637713	1.75636	2.08353	0.560621	0.441003
ENSG00000178860.8	753.086	1.38648	0.180024	7.1483	8.78584e-13	7.63021e-11	-1	protein_coding	MSC	HGNC Symbol	8:71841549-71844468	9.33118	7.45087	23.3537	20.7661
ENSG00000158710.14	23506.6	-1.21189	0.155838	-7.13804	9.46685e-13	8.2023e-11	-1	protein_coding	TAGLN2	HGNC Symbol	1:159918107-159925732	537.13	410.6	203.815	203.668
ENSG00000143228.12	773.229	-1.33371	0.173068	-7.13175	9.90975e-13	8.56589e-11	1	protein_coding	NUF2	HGNC Symbol	1:163266576-163355764	12.5468	13.315	5.15738	5.04041
ENSG00000014138.8	1854.11	-2.06028	0.275363	-7.12492	1.04142e-12	8.98087e-11	1	protein_coding	POLA2	HGNC Symbol	11:65261762-65305589	26.4957	19.325	4.98828	5.76455
ENSG00000125454.11	593.997	-1.4284	0.186807	-7.11583	1.11245e-12	9.55502e-11	-1	protein_coding	SLC25A19	HGNC Symbol	17:75272981-75289510	10.3404	8.07766	3.52276	3.25516
ENSG00000137103.19	667.207	1.20972	0.156022	7.11541	1.11579e-12	9.55502e-11	1	protein_coding	TMEM8B	HGNC Symbol	9:35814451-35865518	3.61745	4.11056	9.13823	8.79157
ENSG00000146278.10	1093.19	1.20756	0.155706	7.11561	1.11417e-12	9.55502e-11	1	protein_coding	PNRC1	HGNC Symbol	6:89080751-89085160	13.2402	14.2786	29.0683	34.7801
ENSG00000176974.19	1416.92	-1.31919	0.171925	-7.09571	1.28688e-12	1.09439e-10	-1	protein_coding	SHMT1	HGNC Symbol	17:18327860-18363563	19.0766	14.8806	6.66647	6.86151
ENSG00000162062.14	999.613	-1.55162	0.205153	-7.07956	1.44609e-12	1.22412e-10	1	protein_coding	TEDC2	HGNC Symbol	16:2460080-2464963	35.0574	27.8142	8.34194	12.9863
ENSG00000134802.17	1023.78	-1.14292	0.147509	-7.07199	1.52723e-12	1.28689e-10	-1	protein_coding	SLC43A3	HGNC Symbol	11:57406954-57427580	31.722	31.5855	12.5827	16.0468
ENSG00000105612.8	899.441	1.43359	0.189537	7.04088	1.91036e-12	1.60605e-10	-1	protein_coding	DNASE2	HGNC Symbol	19:12875211-12881468	4.43908	3.64626	12.7588	9.18679
ENSG00000196584.2	353.344	-1.71229	0.229177	-7.03829	1.94616e-12	1.63242e-10	-1	protein_coding	XRCC2	HGNC Symbol	7:152644779-152676165	1.83847	2.41244	0.658224	0.620597
ENSG00000163808.16	1101.73	-1.53807	0.205003	-7.01855	2.24176e-12	1.86339e-10	1	protein_coding	KIF15	HGNC Symbol	3:44761717-44873376	10.8461	9.85975	3.82137	3.2378
ENSG00000112294.12	358.546	1.61283	0.215985	7.00727	2.43019e-12	2.01547e-10	1	protein_coding	ALDH5A1	HGNC Symbol	6:24494852-24537207	1.33002	1.43391	5.05824	3.47113
ENSG00000150593.17	695.787	1.43767	0.191227	6.9992	2.57423e-12	2.13013e-10	1	protein_coding	PDCD4	HGNC Symbol	10:110871795-110900006	4.64472	5.50937	15.3097	12.4137
ENSG00000148229.12	2745.32	-1.05661	0.136772	-6.99731	2.60924e-12	2.15426e-10	-1	protein_coding	POLE3	HGNC Symbol	9:113407235-113410672	28.324	28.9587	12.1582	15.3485
ENSG00000135763.9	707.649	-1.05078	0.136246	-6.98076	2.93595e-12	2.41858e-10	1	protein_coding	URB2	HGNC Symbol	1:229626234-229660199	4.42131	4.58523	2.09874	2.24163
ENSG00000163629.12	2947.61	1.31743	0.174613	6.97535	3.05117e-12	2.50788e-10	1	protein_coding	PTPN13	HGNC Symbol	4:86594315-86815171	5.86451	6.00781	17.7663	11.9756
ENSG00000119333.11	4679.56	-1.34053	0.177947	-6.97498	3.05918e-12	2.50887e-10	-1	protein_coding	WDR34	HGNC Symbol	9:128633661-128656787	95.8659	72.789	32.8085	33.4031
ENSG00000138376.10	876.222	-1.45493	0.194708	-6.96313	3.32788e-12	2.72317e-10	-1	protein_coding	BARD1	HGNC Symbol	2:214725646-214809711	6.29677	8.80909	2.53642	2.9358
ENSG00000135842.16	1905.78	1.9648	0.268314	6.95527	3.51876e-12	2.87298e-10	-1	protein_coding	FAM129A	HGNC Symbol	1:184790724-184974550	3.1273	3.38021	16.8177	9.08486
ENSG00000169964.7	620.604	1.19997	0.15842	6.94479	3.79013e-12	3.08088e-10	1	protein_coding	TMEM42	HGNC Symbol	3:44861869-44865670	14.0865	13.119	33.6217	29.0759
ENSG00000184500.15	560.765	1.53126	0.20626	6.94215	3.86175e-12	3.13218e-10	-1	protein_coding	PROS1	HGNC Symbol	3:93873033-93980003	2.50162	2.08042	7.88915	5.45097
ENSG00000215784.5	551.25	-1.60143	0.216913	-6.92899	4.23859e-12	3.42275e-10	1	protein_coding	FAM72D	HGNC Symbol	1:145096000-145112696	2.5205	2.5377	0.822098	0.822251
ENSG00000071205.11	538.594	-1.4149	0.19001	-6.92347	4.40697e-12	3.55094e-10	1	protein_coding	ARHGAP10	HGNC Symbol	4:147732063-148072780	6.54039	5.73393	2.07223	2.50863
ENSG00000067113.16	673.814	1.15138	0.152181	6.91148	4.79624e-12	3.85616e-10	-1	protein_coding	PLPP1	HGNC Symbol	5:55424854-55535050	7.98956	7.00191	17.7632	15.6147
ENSG00000080986.12	1009.6	-1.19147	0.158116	-6.90676	4.9585e-12	3.97793e-10	1	protein_coding	NDC80	HGNC Symbol	18:2571511-2616635	13.4419	15.0585	5.50358	6.9962
ENSG00000161980.5	631.923	-1.43057	0.19277	-6.9052	5.01326e-12	4.00464e-10	-1	protein_coding	POLR3K	HGNC Symbol	16:46407-53628	27.2216	19.8409	8.53702	8.80035
ENSG00000278259.4	2809.69	-1.22337	0.162897	-6.89932	5.22509e-12	4.16457e-10	-1	protein_coding	MYO19	HGNC Symbol	17:36495633-36543435	43.7722	49.0489	17.4708	22.1513
ENSG00000100629.16	442.526	-1.39334	0.18764	-6.89549	5.36799e-12	4.26924e-10	-1	protein_coding	CEP128	HGNC Symbol	14:80476983-80959517	6.19873	5.12192	2.19948	2.07412
ENSG00000100526.19	1750.12	-1.16876	0.155437	-6.87888	6.03236e-12	4.78728e-10	1	protein_coding	CDKN3	HGNC Symbol	14:54396849-54420218	95.7294	76.3156	40.3794	35.7995
ENSG00000276600.4	379.182	1.45871	0.197896	6.86665	6.57269e-12	5.20487e-10	-1	protein_coding	RAB7B	HGNC Symbol	1:205976740-206003461	3.3291	2.87787	8.47982	8.70348
ENSG00000108829.9	9801.57	-1.02795	0.135657	-6.84307	7.75164e-12	6.09912e-10	-1	protein_coding	LRRC59	HGNC Symbol	17:50375059-50397553	129.353	107.124	56.3886	59.2877
ENSG00000148120.16	1824.84	1.16	0.155035	6.84022	7.9069e-12	6.19481e-10	1	protein_coding	C9orf3	HGNC Symbol	9:94726701-95087218	35.9291	33.0061	84.7745	69.7931
ENSG00000159403.16	1704.84	1.11986	0.149146	6.8396	7.94173e-12	6.20888e-10	-1	protein_coding	C1R	HGNC Symbol	12:7080199-7092607	24.5217	25.2537	50.6799	57.8621
ENSG00000239672.7	5477.8	-1.19339	0.160077	-6.83366	8.27768e-12	6.45782e-10	1	protein_coding	NME1	HGNC Symbol	17:51153536-51162428	219.993	168.691	84.43	84.8156
ENSG00000103489.11	4273.37	-1.37723	0.187027	-6.83203	8.37189e-12	6.51751e-10	-1	protein_coding	XYLT1	HGNC Symbol	16:17101769-17470881	38.7057	35.6587	13.6691	14.7735
ENSG00000144619.14	545.327	1.66033	0.22866	6.82671	8.68818e-12	6.74947e-10	1	protein_coding	CNTN4	HGNC Symbol	3:2098813-3057956	3.83035	5.02167	16.6168	11.633
ENSG00000070950.9	781.497	-1.2861	0.174045	-6.81849	9.20003e-12	7.13206e-10	-1	protein_coding	RAD18	HGNC Symbol	3:8775402-8963773	7.07825	9.12665	3.01443	3.60688
ENSG00000127124.15	344.673	-1.57747	0.217018	-6.80904	9.82517e-12	7.60067e-10	-1	protein_coding	HIVEP3	HGNC Symbol	1:41506365-42035925	5.70569	5.60956	1.63884	2.11934
ENSG00000152455.15	2432.47	-1.09725	0.146765	-6.79718	1.06687e-11	8.23595e-10	1	protein_coding	SUV39H2	HGNC Symbol	10:14878820-14904315	101.841	113.908	50.2443	50.2827
ENSG00000035499.12	498.107	-1.2723	0.172571	-6.79563	1.0784e-11	8.30749e-10	-1	protein_coding	DEPDC1B	HGNC Symbol	5:60596912-60700190	11.179	10.5364	4.45578	4.48974
ENSG00000123689.5	171.974	-3.57851	0.510642	-6.78527	1.15872e-11	8.87059e-10	1	protein_coding	G0S2	HGNC Symbol	1:209675420-209676388	25.8227	32.3007	0.918917	3.39828
ENSG00000162733.17	5413.58	1.47249	0.20253	6.78063	1.19649e-11	9.14077e-10	1	protein_coding	DDR2	HGNC Symbol	1:162631373-162787400	13.709	15.6447	50.9419	31.1848
ENSG00000197467.14	417.223	-1.66853	0.23154	-6.77338	1.25806e-11	9.59119e-10	1	protein_coding	COL13A1	HGNC Symbol	10:69801867-69964275	18.7481	16.7353	4.88356	6.16633
ENSG00000161547.16	13685.7	-1.21756	0.165159	-6.76993	1.28843e-11	9.80243e-10	-1	protein_coding	SRSF2	HGNC Symbol	17:76734115-76737374	383.974	326.133	124.753	179.29
ENSG00000109323.9	1436.61	1.17169	0.158746	6.75403	1.4379e-11	1.08946e-09	-1	protein_coding	MANBA	HGNC Symbol	4:102630770-102760994	9.06175	9.23906	23.1712	18.1943
ENSG00000095380.10	1736.72	-1.01798	0.136303	-6.7374	1.61241e-11	1.21418e-09	1	protein_coding	NANS	HGNC Symbol	9:98056739-98083075	67.4862	59.4397	28.7467	33.827
ENSG00000277161.1	534.879	-1.37137	0.188885	-6.73318	1.65993e-11	1.24742e-09	1	protein_coding	PIGW	HGNC Symbol	17:36535020-36539310	14.4151	17.1075	5.95644	6.15455
ENSG00000109674.3	435.427	-1.25019	0.171242	-6.71932	1.8258e-11	1.36928e-09	1	protein_coding	NEIL3	HGNC Symbol	4:177309836-177362943	5.89363	6.16184	2.5885	2.44863
ENSG00000048162.20	1224.87	-1.21521	0.166292	-6.7103	1.94225e-11	1.45365e-09	-1	protein_coding	NOP16	HGNC Symbol	5:176383938-176388975	34.0605	33.1919	12.3126	16.6521
ENSG00000184990.12	2170.78	-1.08195	0.146486	-6.70614	1.99836e-11	1.49261e-09	1	protein_coding	SIVA1	HGNC Symbol	14:104753100-104768494	131.669	102.905	54.3902	56.061
ENSG00000128283.6	11125.9	-1.03757	0.140232	-6.68878	2.25034e-11	1.67741e-09	1	protein_coding	CDC42EP1	HGNC Symbol	22:37560447-37569405	120.927	91.6894	51.6699	51.6124
ENSG00000173638.18	1650.6	-1.11338	0.152088	-6.66638	2.62199e-11	1.94656e-09	-1	protein_coding	SLC19A1	HGNC Symbol	21:45493572-45544411	20.596	17.0985	8.0882	9.29272
ENSG00000133943.20	838.33	1.43883	0.201048	6.6625	2.692e-11	1.99452e-09	1	protein_coding	DGLUCY	HGNC Symbol	14:91060333-91225632	8.4258	11.2332	25.5104	28.1674
ENSG00000006327.13	16792.3	-1.12822	0.154449	-6.66047	2.72947e-11	2.01822e-09	1	protein_coding	TNFRSF12A	HGNC Symbol	16:3018445-3022383	660.716	504.537	237.467	293.713
ENSG00000089195.14	743.842	-1.07828	0.147183	-6.64953	2.94032e-11	2.16543e-09	-1	protein_coding	TRMT6	HGNC Symbol	20:5937235-5950558	10.0164	10.7597	4.91685	4.89184
ENSG00000129355.6	677.965	-1.58833	0.224595	-6.63021	3.35211e-11	2.45397e-09	-1	protein_coding	CDKN2D	HGNC Symbol	19:10566462-10569059	33.5517	23.11	10.3091	8.30159
ENSG00000128408.8	110.171	-3.64595	0.520821	-6.62575	3.45482e-11	2.52414e-09	1	protein_coding	RIBC2	HGNC Symbol	22:45413691-45432496	2.12846	2.60134	0.0335194	0.39892
ENSG00000177302.14	2376.54	-1.04453	0.14264	-6.62461	3.48159e-11	2.53866e-09	-1	protein_coding	TOP3A	HGNC Symbol	17:18271428-18315007	32.8339	35.9953	16.459	16.8143
ENSG00000053372.4	3000.16	-1.08176	0.148623	-6.60881	3.87429e-11	2.81943e-09	1	protein_coding	MRTO4	HGNC Symbol	1:19251539-19260128	43.2937	40.0359	17.068	22.2412
ENSG00000176225.13	603.341	-1.50931	0.213413	-6.60823	3.88937e-11	2.82482e-09	-1	protein_coding	RTTN	HGNC Symbol	18:70003031-70205945	2.34798	3.26064	0.885201	1.06811
ENSG00000068615.18	1229.7	-2.02821	0.293216	-6.58498	4.54956e-11	3.28487e-09	-1	protein_coding	REEP1	HGNC Symbol	2:86213993-86338083	2.83642	1.28539	0.569833	0.393975
ENSG00000179431.6	2144.12	-1.33535	0.187772	-6.58202	4.64111e-11	3.34442e-09	1	protein_coding	FJX1	HGNC Symbol	11:35618419-35620868	66.6235	58.5407	20.1476	29.1702
ENSG00000111206.12	7527.75	-1.07793	0.148661	-6.58109	4.67001e-11	3.35867e-09	-1	protein_coding	FOXM1	HGNC Symbol	12:2857681-2877155	125.181	92.2168	53.0196	49.6204
ENSG00000257167.2	217.041	-2.46754	0.361148	-6.55655	5.50658e-11	3.92963e-09	-1	antisense	TMPO-AS1	HGNC Symbol	12:98512973-98516422	5.58379	5.97536	0.724241	1.28229
ENSG00000221852.4	91.4486	-3.66646	0.539329	-6.53106	6.53066e-11	4.6335e-09	-1	protein_coding	KRTAP1-5	HGNC Symbol	17:41026026-41027202	11.8963	11.9012	0.507928	1.1776
ENSG00000026950.16	724.378	1.69594	0.244795	6.5256	6.77319e-11	4.79633e-09	1	protein_coding	BTN3A1	HGNC Symbol	6:26402237-26415216	1.63717	2.54048	5.70517	7.98954
ENSG00000134259.3	181.958	-2.0699	0.302132	-6.52061	7.00223e-11	4.94901e-09	-1	protein_coding	NGF	HGNC Symbol	1:115285918-115338236	11.2781	6.69958	1.76517	2.42501
ENSG00000054654.16	1189.14	-1.39704	0.199102	-6.51826	7.11274e-11	5.01748e-09	1	protein_coding	SYNE2	HGNC Symbol	14:63852983-64226433	7.28459	7.05552	2.35591	3.05281
ENSG00000166881.9	1864.33	-1.1191	0.156466	-6.5161	7.21585e-11	5.07079e-09	-1	protein_coding	NEMP1	HGNC Symbol	12:57055643-57088063	13.4865	14.9972	6.86072	6.19914
ENSG00000163435.15	68.9789	3.20659	0.472674	6.50814	7.60869e-11	5.33667e-09	1	protein_coding	ELF3	HGNC Symbol	1:202007945-202017188	0.286637	0.299293	2.28455	3.63704
ENSG00000083123.14	936.894	1.08364	0.151666	6.48883	8.65053e-11	6.04437e-09	1	protein_coding	BCKDHB	HGNC Symbol	6:80106647-80346270	7.99021	8.80344	18.5132	17.1875
ENSG00000119403.14	3008.66	-1.21447	0.171914	-6.48612	8.80731e-11	6.14226e-09	-1	protein_coding	PHF19	HGNC Symbol	9:120855652-120894896	70.2995	50.6203	25.8196	26.03
ENSG00000138678.10	1263.94	-1.43607	0.20628	-6.47994	9.17566e-11	6.38706e-09	1	protein_coding	GPAT3	HGNC Symbol	4:83535914-83605875	65.6286	50.299	24.584	17.8674
ENSG00000168621.14	570.596	-1.78936	0.260942	-6.47827	9.27798e-11	6.44609e-09	-1	protein_coding	GDNF	HGNC Symbol	5:37812677-37839686	8.05189	8.94107	2.08756	2.74967
ENSG00000132773.11	638.214	-1.31887	0.188256	-6.47773	9.31121e-11	6.45246e-09	1	protein_coding	TOE1	HGNC Symbol	1:45339670-45343975	14.5737	15.8272	5.32437	6.80607
ENSG00000111962.7	877.032	1.25553	0.178709	6.46832	9.9096e-11	6.83336e-09	1	protein_coding	UST	HGNC Symbol	6:148747328-149076990	4.51477	5.06504	13.2594	9.70918
ENSG00000143867.6	163.595	1.88368	0.276021	6.45921	1.05249e-10	7.24409e-09	-1	protein_coding	OSR1	HGNC Symbol	2:19351485-19358653	2.37381	1.57587	7.63229	7.15821
ENSG00000173530.5	2419.23	-1.10546	0.155828	-6.45465	1.08471e-10	7.45194e-09	-1	protein_coding	TNFRSF10D	HGNC Symbol	8:23135588-23164030	52.8636	47.5614	24.8886	21.6074
ENSG00000117600.12	259.493	1.71216	0.249752	6.45281	1.09797e-10	7.52893e-09	1	protein_coding	PLPPR4	HGNC Symbol	1:99263953-99309590	0.830012	1.0394	3.06223	3.14571
ENSG00000250846.6	110.263	3.94967	0.560753	6.44629	1.14621e-10	7.84515e-09	1	lincRNA	EPHA5-AS1	HGNC Symbol	4:65669961-65698029	0.172054	0.274882	4.03986	5.72844
ENSG00000131462.7	5734.99	-1.36874	0.197059	-6.44227	1.17697e-10	8.04072e-09	1	protein_coding	TUBG1	HGNC Symbol	17:42609676-42615234	191.909	134.012	59.709	65.5844
ENSG00000119242.8	2233.64	1.07685	0.151934	6.43266	1.25391e-10	8.5505e-09	-1	protein_coding	CCDC92	HGNC Symbol	12:123918660-123972831	17.573	15.2046	37.7585	31.6018
ENSG00000080824.18	52474.3	-1.00533	0.141273	-6.41116	1.44417e-10	9.81154e-09	-1	protein_coding	HSP90AA1	HGNC Symbol	14:102080738-102139699	764.202	628.287	358.28	333.482
ENSG00000125319.14	564.392	-1.27554	0.183903	-6.39561	1.59909e-10	1.08242e-08	1	protein_coding	C17orf53	HGNC Symbol	17:44141906-44162476	8.57619	7.46183	2.75539	3.85503
ENSG00000198826.10	3102.19	-1.14833	0.164133	-6.39031	1.65552e-10	1.11855e-08	1	protein_coding	ARHGAP11A	HGNC Symbol	15:32615144-32639949	27.9162	37.7195	15.08	14.3974
ENSG00000177084.16	5316.69	-1.25507	0.181223	-6.37796	1.79459e-10	1.2103e-08	-1	protein_coding	POLE	HGNC Symbol	12:132623753-132687365	14.5045	19.2219	6.20623	7.85017
ENSG00000137812.19	1417.72	-1.30498	0.189305	-6.36909	1.90149e-10	1.28005e-08	1	protein_coding	KNL1	HGNC Symbol	15:40594020-40664342	4.70477	5.64908	2.10635	2.05694
ENSG00000164237.8	536.073	1.73248	0.256283	6.36549	1.94669e-10	1.3057e-08	-1	protein_coding	CMBL	HGNC Symbol	5:10275875-10308026	6.39069	8.93149	29.4177	22.0273
ENSG00000138182.14	1291.47	-1.42157	0.207753	-6.36504	1.95236e-10	1.30712e-08	1	protein_coding	KIF20B	HGNC Symbol	10:89701610-89774939	7.00387	9.43561	3.07533	3.01091
ENSG00000272821.1	249.228	-1.83539	0.273047	-6.36	2.01753e-10	1.3483e-08	1	antisense	U62317.2	Clone-based (Ensembl) gene	22:50523926-50524780	7.62583	5.14919	1.53606	1.98769
ENSG00000136010.13	2104.15	3.17012	0.485031	6.3453	2.21999e-10	1.47291e-08	-1	protein_coding	ALDH1L2	HGNC Symbol	12:105019784-105084577	0.66668	1.25109	14.6903	4.67399
ENSG00000174013.7	937.94	-1.07257	0.153455	-6.34267	2.25812e-10	1.49283e-08	1	protein_coding	FBXO45	HGNC Symbol	3:196568611-196589059	2.73589	2.74917	1.37191	1.21914
ENSG00000176208.8	343.135	-2.07137	0.311282	-6.33635	2.35268e-10	1.55256e-08	1	protein_coding	ATAD5	HGNC Symbol	17:30831970-30895869	1.59987	2.94011	0.404883	0.646722
ENSG00000137936.17	6842.16	-1.0587	0.1514	-6.33542	2.367e-10	1.55921e-08	-1	protein_coding	BCAR3	HGNC Symbol	1:93561786-93847150	47.41	39.5623	23.1531	18.4374
ENSG00000168016.14	411.867	2.23182	0.336961	6.3317	2.42471e-10	1.59154e-08	-1	protein_coding	TRANK1	HGNC Symbol	3:36826820-36945098	1.06908	0.70851	3.3123	5.28807
ENSG00000168061.14	1576.9	-1.24867	0.181546	-6.33073	2.44006e-10	1.59876e-08	1	protein_coding	SAC3D1	HGNC Symbol	11:65040901-65044828	38.8559	37.3905	16.4128	15.4826
ENSG00000051596.9	1622.07	-1.00408	0.142959	-6.32695	2.50051e-10	1.63545e-08	-1	protein_coding	THOC3	HGNC Symbol	5:175917873-176034680	34.4389	27.8329	16.4392	14.4885
ENSG00000113721.13	968.611	1.49608	0.220902	6.32266	2.57105e-10	1.67861e-08	-1	protein_coding	PDGFRB	HGNC Symbol	5:150113837-150155872	8.51838	6.72099	24.9118	18.4891
ENSG00000135723.13	4886.55	-1.03587	0.148119	-6.32117	2.59582e-10	1.69179e-08	-1	protein_coding	FHOD1	HGNC Symbol	16:67229387-67247658	68.5596	72.124	28.9498	39.4856
ENSG00000106125.14	285.731	-1.30198	0.190234	-6.31993	2.61677e-10	1.70242e-08	1	protein_coding	MINDY4	HGNC Symbol	7:30771417-30892387	5.26578	5.49747	2.03297	2.31434
ENSG00000187535.13	1163.43	1.01744	0.145303	6.31643	2.67679e-10	1.73368e-08	-1	protein_coding	IFT140	HGNC Symbol	16:1510427-1612110	6.54545	7.63365	14.5902	14.1863
ENSG00000119699.7	604.499	1.86818	0.2805	6.30985	2.79302e-10	1.80434e-08	-1	protein_coding	TGFB3	HGNC Symbol	14:75958099-75982991	2.58224	3.15846	13.1172	8.21938
ENSG00000068028.17	1701.05	-1.21375	0.176781	-6.30368	2.90655e-10	1.87439e-08	-1	protein_coding	RASSF1	HGNC Symbol	3:50329782-50340980	35.8222	25.7475	13.4252	12.9752
ENSG00000169213.6	2629.38	-1.22624	0.178953	-6.29652	3.04397e-10	1.95958e-08	-1	protein_coding	RAB3B	HGNC Symbol	1:51907956-51990764	12.5777	11.4343	4.69873	5.51287
ENSG00000128342.4	3852.26	-1.70569	0.255225	-6.2962	3.05037e-10	1.96027e-08	-1	protein_coding	LIF	HGNC Symbol	22:30240447-30246851	55.85	59.1592	12.2726	22.4634
ENSG00000151287.16	369.212	-1.47755	0.219229	-6.28789	3.21803e-10	2.06441e-08	-1	protein_coding	TEX30	HGNC Symbol	13:102765990-102773811	10.6218	9.30669	4.24845	2.7421
ENSG00000114120.12	1730.65	1.4198	0.210509	6.27354	3.52923e-10	2.26012e-08	1	protein_coding	SLC25A36	HGNC Symbol	3:140941830-140980961	14.0151	19.8354	46.9964	44.385
ENSG00000112964.13	363.537	1.36363	0.20164	6.26912	3.63106e-10	2.31727e-08	1	protein_coding	GHR	HGNC Symbol	5:42423777-42721878	1.60017	1.82919	4.4136	4.48243
ENSG00000133816.15	13187.8	-1.0567	0.152853	-6.26225	3.79453e-10	2.41323e-08	1	protein_coding	MICAL2	HGNC Symbol	11:12094008-12359144	51.0274	51.6165	20.6974	28.4963
ENSG00000175768.12	1648.24	-1.00743	0.145299	-6.24862	4.14096e-10	2.61997e-08	-1	protein_coding	TOMM5	HGNC Symbol	9:37582646-37592642	65.1113	53.981	29.6166	29.4344
ENSG00000160072.19	4438.93	-1.07426	0.156164	-6.2422	4.31445e-10	2.7204e-08	1	protein_coding	ATAD3B	HGNC Symbol	1:1471769-1497848	28.2561	30.888	12.523	15.4757
ENSG00000115875.18	5036.79	-1.09032	0.158826	-6.23851	4.41771e-10	2.776e-08	-1	protein_coding	SRSF7	HGNC Symbol	2:38743599-38751494	119.382	98.642	49.7116	52.2938
ENSG00000142303.13	844.03	1.90631	0.290301	6.2368	4.46612e-10	2.80163e-08	-1	protein_coding	ADAMTS10	HGNC Symbol	19:8580242-8610735	0.359788	0.689344	1.57313	2.39937
ENSG00000128228.4	1234.23	-1.502	0.225413	-6.22443	4.83318e-10	3.0216e-08	1	protein_coding	SDF2L1	HGNC Symbol	22:21642261-21644298	65.1197	45.9641	14.6009	24.2927
ENSG00000129484.13	1672.15	-1.02745	0.149074	-6.22451	4.83064e-10	3.0216e-08	1	protein_coding	PARP2	HGNC Symbol	14:20343582-20357905	31.8589	25.6633	14.2057	13.9238
ENSG00000125835.18	7128.03	-1.0319	0.149852	-6.2218	4.91469e-10	3.06735e-08	-1	protein_coding	SNRPB	HGNC Symbol	20:2461634-2470853	254.352	199.601	105.299	116.039
ENSG00000077238.13	2846.09	-1.23228	0.182098	-6.22105	4.93834e-10	3.0769e-08	1	protein_coding	IL4R	HGNC Symbol	16:27313668-27364778	59.7925	56.2361	19.4841	29.6638
ENSG00000111801.15	838.137	1.52513	0.229312	6.2201	4.96851e-10	3.09047e-08	1	protein_coding	BTN3A3	HGNC Symbol	6:26440472-26453415	2.44233	3.40852	6.74747	10.2954
ENSG00000162976.12	255.65	1.4241	0.213449	6.20676	5.40896e-10	3.34746e-08	1	protein_coding	PQLC3	HGNC Symbol	2:11155198-11178874	2.54498	2.44554	6.57021	6.94989
ENSG00000074621.13	479.546	1.15901	0.17105	6.19378	5.87378e-10	3.62903e-08	1	protein_coding	SLC24A1	HGNC Symbol	15:65611366-65660995	3.60005	3.27563	7.45069	7.96117
ENSG00000154229.11	16510.6	1.29051	0.192412	6.19114	5.97322e-10	3.68162e-08	1	protein_coding	PRKCA	HGNC Symbol	17:66302636-66810743	29.0566	30.048	82.2186	63.3105
ENSG00000154640.14	1753.43	-1.02044	0.148755	-6.19099	5.97889e-10	3.68162e-08	-1	protein_coding	BTG3	HGNC Symbol	21:17593653-17612947	37.4561	35.5502	17.2416	18.6527
ENSG00000138131.3	876.201	1.22624	0.182351	6.18276	6.29887e-10	3.87217e-08	-1	protein_coding	LOXL4	HGNC Symbol	10:98247690-98268250	1.29976	1.46804	2.86728	3.66799
ENSG00000168393.12	2841.24	-1.21635	0.180753	-6.17965	6.42447e-10	3.94281e-08	-1	protein_coding	DTYMK	HGNC Symbol	2:241675742-241686991	104.96	75.5524	39.6077	37.6453
ENSG00000160447.6	972.359	-1.0549	0.154691	-6.17647	6.55515e-10	4.00964e-08	1	protein_coding	PKN3	HGNC Symbol	9:128702523-128720918	7.52041	6.62725	2.99324	3.81285
ENSG00000106460.18	1278.75	1.20186	0.178583	6.17306	6.69799e-10	4.09022e-08	1	protein_coding	TMEM106B	HGNC Symbol	7:12211241-12243367	11.1794	13.8933	32.4252	25.5797
ENSG00000049089.14	1319.03	1.08997	0.161167	6.14885	7.80484e-10	4.72694e-08	-1	protein_coding	COL9A2	HGNC Symbol	1:40300487-40317813	3.58623	2.98775	7.02533	7.02144
ENSG00000172830.12	1387.71	1.05621	0.156023	6.13133	8.71475e-10	5.26071e-08	1	protein_coding	SSH3	HGNC Symbol	11:67303448-67312607	15.844	16.6164	32.3561	35.3892
ENSG00000117228.9	4858.33	1.23111	0.184807	6.12533	9.04932e-10	5.44482e-08	-1	protein_coding	GBP1	HGNC Symbol	1:89052319-89065360	6.74829	9.23598	15.3942	22.3724
ENSG00000015133.18	204.94	-1.64509	0.252547	-6.12027	9.34151e-10	5.61146e-08	-1	protein_coding	CCDC88C	HGNC Symbol	14:91271323-91417844	1.83833	1.52517	0.468289	0.597452
ENSG00000131459.12	825.538	-1.11326	0.165714	-6.11848	9.44694e-10	5.65634e-08	-1	protein_coding	GFPT2	HGNC Symbol	5:180300690-180353387	8.2537	6.96623	3.43104	3.568
ENSG00000174871.10	371.307	-2.29792	0.359395	-6.11368	9.73595e-10	5.81992e-08	1	protein_coding	CNIH2	HGNC Symbol	11:66278190-66285301	32.6917	35.0342	3.91365	9.3509
ENSG00000024526.16	1855.5	-1.30482	0.197301	-6.11148	9.87129e-10	5.89126e-08	-1	protein_coding	DEPDC1	HGNC Symbol	1:68474152-68497221	4.59466	7.18432	2.48516	2.24089
ENSG00000149548.14	147.607	-1.69529	0.261045	-6.11115	9.89181e-10	5.89395e-08	1	protein_coding	CCDC15	HGNC Symbol	11:124954121-125041489	1.72071	1.91754	0.543936	0.562668
ENSG00000120594.16	1365.97	1.77194	0.273981	6.10879	1.00387e-09	5.9526e-08	1	protein_coding	PLXDC2	HGNC Symbol	10:19816239-20289856	2.88417	1.71923	10.0384	5.94709
ENSG00000057019.15	11511.6	-1.59504	0.245091	-6.10362	1.03696e-09	6.13888e-08	-1	protein_coding	DCBLD2	HGNC Symbol	3:98795941-98901689	163.741	193.302	40.2294	76.4338
ENSG00000136235.16	2776.84	1.5169	0.232362	6.1021	1.04685e-09	6.18751e-08	1	protein_coding	GPNMB	HGNC Symbol	7:23235967-23275108	20.7303	12.8922	60.5034	36.794
ENSG00000184220.11	917.593	-1.17845	0.177284	-6.087	1.15045e-09	6.78896e-08	1	protein_coding	CMSS1	HGNC Symbol	3:99817834-100181732	21.5035	25.8271	9.14702	11.7177
ENSG00000127423.10	324.368	-1.53017	0.235294	-6.08305	1.17915e-09	6.94717e-08	-1	protein_coding	AUNIP	HGNC Symbol	1:25831913-25859458	3.9843	3.75446	1.03227	1.63858
ENSG00000258947.6	6711.72	-1.08692	0.162859	-6.06289	1.337e-09	7.83839e-08	1	protein_coding	TUBB3	HGNC Symbol	16:89921392-89938761	257.035	195.6	95.3871	116.9
ENSG00000180611.6	1128.03	-1.46785	0.225811	-6.06149	1.34867e-09	7.88289e-08	-1	protein_coding	MB21D2	HGNC Symbol	3:192796815-192918161	14.2724	16.7106	4.18322	6.92293
ENSG00000267041.5	417.304	-1.63284	0.253097	-6.06026	1.35902e-09	7.91824e-08	-1	protein_coding	ZNF850	HGNC Symbol	19:36714383-36772825	5.87704	6.40449	2.07874	1.82407
ENSG00000148798.10	1177.92	-1.18631	0.17946	-6.05732	1.38408e-09	8.03882e-08	1	protein_coding	INA	HGNC Symbol	10:103277163-103290351	8.9197	7.31097	3.50755	3.58677
ENSG00000135451.12	3742.82	-1.06733	0.159959	-6.05049	1.4441e-09	8.37419e-08	1	protein_coding	TROAP	HGNC Symbol	12:49323236-49331731	158.169	128.644	65.645	70.7202
ENSG00000105270.14	5188.6	1.03624	0.15499	6.04346	1.50845e-09	8.7336e-08	-1	protein_coding	CLIP3	HGNC Symbol	19:36014660-36033343	66.3065	55.3915	130.099	120.307
ENSG00000172456.17	436.887	1.25612	0.191637	6.03821	1.55831e-09	9.00809e-08	1	protein_coding	FGGY	HGNC Symbol	1:59296638-59810647	3.25781	3.4507	7.86981	8.27324
ENSG00000115884.10	2457.32	-1.4177	0.218836	-6.02565	1.68429e-09	9.70588e-08	-1	protein_coding	SDC1	HGNC Symbol	2:20200797-20225433	42.3008	26.5101	13.2708	12.231
ENSG00000256977.12	135.443	-2.02616	0.320458	-6.00803	1.87789e-09	1.08001e-07	1	protein_coding	LIMS3	HGNC Symbol	2:109898428-109924868	8.59468	8.85326	1.95411	2.21559
ENSG00000110104.12	3327.91	-1.12653	0.171104	-6.00271	1.94052e-09	1.11302e-07	1	protein_coding	CCDC86	HGNC Symbol	11:60842071-60851081	94.0933	64.5537	33.4508	38.9037
ENSG00000101361.16	6131.41	-1.12355	0.170754	-5.9977	2.00136e-09	1.14435e-07	1	protein_coding	NOP56	HGNC Symbol	20:2652145-2658393	142.76	167.422	59.431	82.3695
ENSG00000138496.16	1114.08	1.18934	0.182079	5.98975	2.1016e-09	1.19795e-07	-1	protein_coding	PARP9	HGNC Symbol	3:122527924-122564577	1.51657	1.81967	3.22951	4.46641
ENSG00000143850.14	773.629	1.15066	0.176459	5.95455	2.60795e-09	1.47742e-07	-1	protein_coding	PLEKHA6	HGNC Symbol	1:204218851-204377665	4.08245	5.03496	9.69621	10.6421
ENSG00000006534.15	2899.78	1.30687	0.202799	5.95423	2.61292e-09	1.47796e-07	1	protein_coding	ALDH3B1	HGNC Symbol	11:68008578-68029282	32.9338	36.2308	72.1317	100.258
ENSG00000100285.9	422.564	-1.14448	0.175962	-5.93907	2.86643e-09	1.61146e-07	1	protein_coding	NEFH	HGNC Symbol	22:29480230-29491390	3.8123	3.17842	1.57603	1.56993
ENSG00000072501.17	10078.6	-1.04774	0.159746	-5.93603	2.92006e-09	1.63911e-07	-1	protein_coding	SMC1A	HGNC Symbol	X:53374149-53422728	56.3514	46.0811	25.8817	23.4778
ENSG00000205795.4	180.168	1.57593	0.248646	5.9322	2.98897e-09	1.67523e-07	-1	protein_coding	CYS1	HGNC Symbol	2:10056780-10080944	1.57675	1.4802	4.9979	4.21155
ENSG00000105516.10	161.837	1.7987	0.286499	5.93181	2.99604e-09	1.67665e-07	-1	protein_coding	DBP	HGNC Symbol	19:48630030-48637438	1.39572	0.781363	3.88739	3.84606
ENSG00000002746.14	718.294	1.36547	0.213623	5.92841	3.05883e-09	1.70659e-07	1	protein_coding	HECW1	HGNC Symbol	7:43112599-43566001	4.20662	2.87743	9.4814	8.90725
ENSG00000139438.5	284.792	-1.81333	0.28926	-5.92718	3.08175e-09	1.71678e-07	1	protein_coding	FAM222A	HGNC Symbol	12:109714228-109770507	3.76514	2.48492	0.903363	0.833685
ENSG00000127241.16	160.238	2.85351	0.461633	5.92629	3.09858e-09	1.72355e-07	-1	protein_coding	MASP1	HGNC Symbol	3:187217285-187292022	0.340895	0.767944	3.87941	4.63751
ENSG00000129116.18	15172.2	1.00633	0.153132	5.92223	3.17605e-09	1.76132e-07	1	protein_coding	PALLD	HGNC Symbol	4:168497066-168928457	16.7429	18.4135	39.1935	31.6459
ENSG00000072415.8	1936.63	1.25536	0.195278	5.92003	3.21881e-09	1.77967e-07	1	protein_coding	MPP5	HGNC Symbol	14:67241109-67335819	7.01693	8.51115	20.3076	17.0028
ENSG00000144554.10	1353.64	-1.51585	0.23999	-5.90433	3.54087e-09	1.94026e-07	1	protein_coding	FANCD2	HGNC Symbol	3:10026414-10101930	13.3204	15.8703	4.11956	5.98386
ENSG00000110693.17	406.3	1.23431	0.192244	5.90192	3.59291e-09	1.96294e-07	-1	protein_coding	SOX6	HGNC Symbol	11:15966449-16739591	3.29969	3.08085	7.5957	7.48825
ENSG00000187808.4	46.793	2.9969	0.484793	5.90105	3.61195e-09	1.97042e-07	1	protein_coding	SOWAHD	HGNC Symbol	X:119758613-119760164	0.448596	0.315355	3.51577	2.97439
ENSG00000274180.1	641.659	1.48824	0.23573	5.89569	3.73127e-09	2.02949e-07	-1	protein_coding	NATD1	HGNC Symbol	17:21238870-21253410	1.02007	0.689519	2.95409	1.88967
ENSG00000154146.12	454.769	-1.67306	0.267393	-5.88784	3.91275e-09	2.12193e-07	1	protein_coding	NRGN	HGNC Symbol	11:124739846-124747210	17.5016	10.596	3.96905	4.70573
ENSG00000102879.15	608.796	-1.42091	0.224689	-5.8815	4.06563e-09	2.19836e-07	1	protein_coding	CORO1A	HGNC Symbol	16:30182827-30189076	30.5146	26.2456	9.71225	11.3046
ENSG00000135617.3	1110.53	-1.22239	0.191039	-5.88057	4.08863e-09	2.20756e-07	-1	protein_coding	PRADC1	HGNC Symbol	2:73228006-73233238	25.7564	17.6426	9.44704	9.02333
ENSG00000013573.16	4308.21	-1.06505	0.164252	-5.87887	4.13069e-09	2.227e-07	1	protein_coding	DDX11	HGNC Symbol	12:31073845-31104791	54.216	59.528	24.272	29.9132
ENSG00000000457.13	648.5	1.30673	0.205975	5.86126	4.59377e-09	2.46944e-07	-1	protein_coding	SCYL3	HGNC Symbol	1:169849631-169894267	3.63096	3.99616	8.31279	10.7092
ENSG00000140105.17	4937.27	1.34247	0.212243	5.85798	4.68542e-09	2.51503e-07	-1	protein_coding	WARS	HGNC Symbol	14:100333788-100376805	77.8064	70.2514	244.803	133.702
ENSG00000128578.9	651.609	-1.65351	0.265563	-5.85762	4.69551e-09	2.51678e-07	1	protein_coding	STRIP2	HGNC Symbol	7:129434433-129488399	2.43166	3.51464	0.741978	1.11471
ENSG00000173540.12	2889.57	-1.31473	0.20757	-5.85623	4.73502e-09	2.53063e-07	-1	protein_coding	GMPPB	HGNC Symbol	3:49716844-49723951	49.3447	35.202	14.9334	18.8065
ENSG00000126453.9	2529.66	-1.00994	0.15573	-5.84673	5.01335e-09	2.67546e-07	1	protein_coding	BCL2L12	HGNC Symbol	19:49665142-49673916	64.1282	48.4475	25.4705	30.3268
ENSG00000168209.4	2640.12	1.83607	0.297693	5.83709	5.31204e-09	2.83075e-07	1	protein_coding	DDIT4	HGNC Symbol	10:72273920-72276036	20.7186	24.5189	113.644	51.5584
ENSG00000132849.20	823.264	1.11847	0.174646	5.83526	5.37077e-09	2.85792e-07	1	protein_coding	PATJ	HGNC Symbol	1:61742406-62178675	2.43036	2.60029	5.83197	5.12732
ENSG00000146122.16	1505.26	1.10461	0.172367	5.83218	5.47063e-09	2.90685e-07	1	protein_coding	DAAM2	HGNC Symbol	6:39792298-39904877	2.987	2.83493	7.13143	5.43217
ENSG00000051341.13	1091.02	-1.64325	0.264907	-5.8317	5.48653e-09	2.9111e-07	-1	protein_coding	POLQ	HGNC Symbol	3:121431427-121546641	3.48194	3.43171	0.870643	1.31337
ENSG00000133056.13	898.542	1.40712	0.225081	5.81098	6.21085e-09	3.28124e-07	-1	protein_coding	PIK3C2B	HGNC Symbol	1:204422628-204494724	4.19525	4.67532	14.4372	9.29676
ENSG00000250899.3	300.669	-1.27272	0.20238	-5.79672	6.76247e-09	3.55735e-07	1	lincRNA	AC125807.2	Clone-based (Ensembl) gene	12:3041437-3044950	4.41052	4.13801	1.91571	1.58927
ENSG00000147852.15	830.196	1.85625	0.303427	5.79548	6.81245e-09	3.57853e-07	1	protein_coding	VLDLR	HGNC Symbol	9:2621834-2660053	0.975814	1.10662	5.16157	2.5572
ENSG00000213160.9	626.635	-1.37273	0.220032	-5.78874	7.09175e-09	3.70937e-07	1	protein_coding	KLHL23	HGNC Symbol	2:169694488-169776989	5.16502	5.51586	2.41024	1.66031
ENSG00000100271.16	319.665	1.315	0.210012	5.78754	7.14244e-09	3.73058e-07	-1	protein_coding	TTLL1	HGNC Symbol	22:43039644-43089428	3.97318	3.53132	10.5627	8.22523
ENSG00000169429.10	120.019	-3.44468	0.572958	-5.78243	7.36291e-09	3.83486e-07	1	protein_coding	CXCL8	HGNC Symbol	4:73740506-73743716	25.6428	7.95968	1.06227	1.6205
ENSG00000198626.15	127.663	3.4604	0.580368	5.77759	7.57787e-09	3.94124e-07	1	protein_coding	RYR2	HGNC Symbol	1:237042205-237833988	0.149702	0.158995	0.586535	3.49022
ENSG00000184162.14	462.095	-1.11741	0.176301	-5.77377	7.75162e-09	4.02025e-07	-1	protein_coding	NR2C2AP	HGNC Symbol	19:19201416-19203424	17.756	14.7444	7.87926	6.99345
ENSG00000256235.2	1039.75	-1.30918	0.209865	-5.76502	8.16469e-09	4.21442e-07	1	protein_coding	SMIM3	HGNC Symbol	5:150777946-150796734	27.5428	31.8218	9.38576	14.4132
ENSG00000185022.11	421.337	-2.44194	0.406504	-5.76402	8.2133e-09	4.22991e-07	1	protein_coding	MAFF	HGNC Symbol	22:38200767-38216511	11.6095	12.6913	0.954734	3.28636
ENSG00000229563.6	147.326	-2.56152	0.425679	-5.7598	8.42139e-09	4.33102e-07	1	lincRNA	LINC01204	HGNC Symbol	X:45505388-45630202	13.228	12.4348	1.00436	3.20296
ENSG00000075651.15	450.268	1.54733	0.251598	5.7577	8.52682e-09	4.37912e-07	-1	protein_coding	PLD1	HGNC Symbol	3:171600405-171810950	1.23277	2.05228	5.59299	4.06867
ENSG00000113810.15	7052.39	-1.24092	0.198971	-5.73836	9.55957e-09	4.88788e-07	1	protein_coding	SMC4	HGNC Symbol	3:160399274-160434962	42.4598	57.6522	18.9054	23.1807
ENSG00000067798.15	1594.67	-1.16958	0.186532	-5.73734	9.61747e-09	4.90504e-07	1	protein_coding	NAV3	HGNC Symbol	12:77324641-78213008	23.196	21.638	8.29068	11.5362
ENSG00000160298.17	1035.9	-1.12865	0.179814	-5.73136	9.96306e-09	5.07427e-07	-1	protein_coding	C21orf58	HGNC Symbol	21:46300181-46323875	3.50403	3.40159	1.58103	1.55455
ENSG00000181192.11	1061.69	-1.01081	0.159272	-5.7211	1.05835e-08	5.37542e-07	1	protein_coding	DHTKD1	HGNC Symbol	10:12068972-12123225	12.0588	11.291	5.86987	5.67524
ENSG00000140406.3	1122.51	-1.18379	0.189824	-5.71333	1.10785e-08	5.61135e-07	1	protein_coding	TLNRD1	HGNC Symbol	15:81000944-81005788	7.06467	6.71241	2.34546	3.70059
ENSG00000179750.15	923.5	-1.1468	0.183517	-5.7073	1.14785e-08	5.80594e-07	1	protein_coding	APOBEC3B	HGNC Symbol	22:38982347-38992804	32.6763	25.2388	11.7435	14.3036
ENSG00000203999.8	221.169	1.41335	0.230344	5.70255	1.18027e-08	5.95356e-07	1	lincRNA	LINC01270	HGNC Symbol	20:50292720-50314922	2.44007	2.6332	6.68869	6.96142
ENSG00000006468.13	215.914	-2.38348	0.400181	-5.70129	1.18904e-08	5.98961e-07	-1	protein_coding	ETV1	HGNC Symbol	7:13891228-13991425	15.095	16.8134	1.63965	4.20459
ENSG00000156876.9	616.031	-1.13563	0.181844	-5.70053	1.19433e-08	6.00804e-07	-1	protein_coding	SASS6	HGNC Symbol	1:100083563-100132955	2.39725	2.4746	1.23539	0.956166
ENSG00000105738.10	3999.17	-1.18574	0.190616	-5.69941	1.20224e-08	6.03958e-07	1	protein_coding	SIPA1L3	HGNC Symbol	19:37907228-38208372	35.3719	31.1423	12.5529	16.5242
ENSG00000123975.4	2172.02	-1.21377	0.195796	-5.69264	1.25092e-08	6.27555e-07	1	protein_coding	CKS2	HGNC Symbol	9:89311198-89316703	127.037	93.5213	52.5492	41.832
ENSG00000119640.8	438.804	-1.1805	0.189971	-5.69077	1.26467e-08	6.33591e-07	-1	protein_coding	ACYP1	HGNC Symbol	14:75053221-75069483	43.3499	35.9487	18.7332	15.9934
ENSG00000073331.17	520.644	1.07134	0.170818	5.68969	1.27269e-08	6.36741e-07	1	protein_coding	ALPK1	HGNC Symbol	4:112285509-112442620	2.09482	2.32889	5.15585	4.16606
ENSG00000144959.9	1187.99	-1.19535	0.192631	-5.68926	1.27595e-08	6.37505e-07	-1	protein_coding	NCEH1	HGNC Symbol	3:172630249-172711218	21.6078	19.7642	9.04958	8.90834
ENSG00000138778.11	1898.1	-1.32535	0.215589	-5.68792	1.28594e-08	6.4076e-07	-1	protein_coding	CENPE	HGNC Symbol	4:103105806-103198409	6.68088	9.07991	3.1655	3.06974
ENSG00000224032.6	475.82	1.22912	0.199308	5.66802	1.44453e-08	7.13029e-07	1	lincRNA	EPB41L4A-AS1	HGNC Symbol	5:112160526-112164276	11.8596	13.6771	33.8111	26.4162
ENSG00000143977.13	2231.78	-1.08702	0.174266	-5.66759	1.44821e-08	7.13887e-07	-1	protein_coding	SNRPG	HGNC Symbol	2:70281362-70293771	143.735	111.017	59.9448	59.4138
ENSG00000131015.4	990.985	-1.69628	0.282834	-5.66522	1.46838e-08	7.22865e-07	1	protein_coding	ULBP2	HGNC Symbol	6:149942000-149949235	3.02503	1.8438	0.785419	0.657689
ENSG00000188766.12	246.233	-2.26382	0.38193	-5.65938	1.51923e-08	7.44906e-07	1	protein_coding	SPRED3	HGNC Symbol	19:38388421-38399587	8.68311	8.62883	1.04885	2.42449
ENSG00000214367.7	597.457	-1.28057	0.209	-5.65254	1.5809e-08	7.74113e-07	-1	protein_coding	HAUS3	HGNC Symbol	4:2227464-2242164	6.27628	8.7552	2.91296	3.232
ENSG00000021645.18	871.464	1.41766	0.233858	5.6373	1.72741e-08	8.43614e-07	1	protein_coding	NRXN3	HGNC Symbol	14:78170373-79868290	4.9311	4.47958	13.9162	11.4792
ENSG00000129810.14	731.696	-1.1886	0.193892	-5.61903	1.9203e-08	9.32865e-07	-1	protein_coding	SGO1	HGNC Symbol	3:20160593-20186292	7.15721	7.27407	3.36971	2.90135
ENSG00000164283.12	25.2968	-4.3002	0.717273	-5.6178	1.93402e-08	9.38294e-07	-1	protein_coding	ESM1	HGNC Symbol	5:54977864-55022671	2.88009	2.41117	0.0763663	0.140845
ENSG00000150764.13	938.448	1.01795	0.163783	5.60957	2.02833e-08	9.8146e-07	1	protein_coding	DIXDC1	HGNC Symbol	11:111927144-112022584	2.09495	2.12485	4.11396	4.48108
ENSG00000134508.12	2672.64	1.29974	0.214032	5.60912	2.03355e-08	9.82696e-07	1	protein_coding	CABLES1	HGNC Symbol	18:23134564-23260467	26.1076	41.2109	94.4503	72.5221
ENSG00000156113.22	13156.6	-1.40363	0.232694	-5.60611	2.06919e-08	9.98608e-07	-1	protein_coding	KCNMA1	HGNC Symbol	10:76869601-77638369	461.734	268.473	145.742	127.383
ENSG00000189060.5	9316.58	-1.07164	0.173477	-5.60416	2.09263e-08	1.00728e-06	1	protein_coding	H1F0	HGNC Symbol	22:37805093-37807436	271.45	203.948	121.801	103.371
ENSG00000174442.11	1298.11	-1.47228	0.245502	-5.59465	2.21062e-08	1.0613e-06	1	protein_coding	ZWILCH	HGNC Symbol	15:66504959-66550128	12.8217	18.1755	5.15897	5.87953
ENSG00000184574.9	538.087	1.68588	0.284369	5.58099	2.39154e-08	1.14072e-06	-1	protein_coding	LPAR5	HGNC Symbol	12:6618835-6636447	3.18529	2.26482	11.175	6.68467
ENSG00000104147.8	464.095	-1.03923	0.168435	-5.58011	2.4037e-08	1.14504e-06	-1	protein_coding	OIP5	HGNC Symbol	15:41309268-41332621	9.94608	10.8531	4.65773	5.46417
ENSG00000161981.10	1244.81	-1.08427	0.176546	-5.57809	2.43174e-08	1.15541e-06	1	protein_coding	SNRNP25	HGNC Symbol	16:53010-57669	81.8682	61.2139	32.3347	34.8561
ENSG00000186767.6	863.521	-1.11386	0.182063	-5.5729	2.50528e-08	1.18881e-06	-1	protein_coding	SPIN4	HGNC Symbol	X:63347228-63351344	4.06344	4.56063	2.21236	1.73956
ENSG00000158402.19	464.909	-1.12126	0.183501	-5.56897	2.56253e-08	1.21442e-06	-1	protein_coding	CDC25C	HGNC Symbol	5:138285265-138338355	8.54804	8.25559	3.75765	3.93238
ENSG00000123836.14	597.562	1.57726	0.26558	5.56805	2.57605e-08	1.21926e-06	1	protein_coding	PFKFB2	HGNC Symbol	1:207034366-207081024	0.961434	1.80338	4.1144	4.23777
ENSG00000104368.17	776.356	-1.1876	0.195518	-5.56444	2.62994e-08	1.24157e-06	-1	protein_coding	PLAT	HGNC Symbol	8:42175233-42207724	37.2624	30.0015	14.8746	14.4834
ENSG00000111961.17	2072.41	1.17576	0.193586	5.56147	2.67514e-08	1.26129e-06	1	protein_coding	SASH1	HGNC Symbol	6:148272304-148552050	2.51085	2.65893	6.44465	5.29535
ENSG00000261061.1	93.7296	-2.02658	0.34683	-5.55063	2.84643e-08	1.33862e-06	1	sense_intronic	AC092718.4	Clone-based (Ensembl) gene	16:81030770-81031485	6.39238	7.25852	1.6274	1.60101
ENSG00000256742.1	126.277	1.76776	0.300275	5.54595	2.9236e-08	1.37141e-06	1	lincRNA	AC145422.1	Clone-based (Ensembl) gene	12:121580792-121593504	7.05535	8.40242	29.1557	24.3943
ENSG00000184381.18	545.159	1.50235	0.253481	5.53622	3.09067e-08	1.44426e-06	-1	protein_coding	PLA2G6	HGNC Symbol	22:38111495-38205690	5.57507	7.73498	15.6632	22.5644
ENSG00000089685.14	8708.25	-1.13842	0.187792	-5.53358	3.13753e-08	1.4643e-06	1	protein_coding	BIRC5	HGNC Symbol	17:78214186-78225636	127.48	95.5989	48.0597	52.7118
ENSG00000196843.15	687.763	-1.29726	0.217034	-5.52296	3.33327e-08	1.54586e-06	1	protein_coding	ARID5A	HGNC Symbol	2:96536743-96552638	6.91873	7.36005	2.20416	3.59196
ENSG00000146263.11	907.457	-1.30021	0.217731	-5.51738	3.441e-08	1.59181e-06	-1	protein_coding	MMS22L	HGNC Symbol	6:97142161-97283217	6.8929	9.82019	3.80992	2.90636
ENSG00000138439.11	500.991	1.26204	0.211556	5.49648	3.87453e-08	1.78787e-06	1	protein_coding	FAM117B	HGNC Symbol	2:202635188-202769757	1.21517	1.40021	3.66289	2.65047
ENSG00000183763.8	767.155	-1.55681	0.2656	-5.4906	4.00577e-08	1.84151e-06	-1	protein_coding	TRAIP	HGNC Symbol	3:49828599-49856574	19.8393	20.4702	5.0973	8.45032
ENSG00000261824.6	1508.6	1.37237	0.232368	5.48158	4.21552e-08	1.9307e-06	-1	lincRNA	LINC00662	HGNC Symbol	19:27684580-27793940	8.58323	9.97224	31.5763	16.9089
ENSG00000102271.13	153.575	2.39861	0.419879	5.47617	4.3464e-08	1.98817e-06	1	protein_coding	KLHL4	HGNC Symbol	X:87517749-87670050	0.357052	0.397188	3.07531	1.15111
ENSG00000116117.17	720.413	1.34977	0.228401	5.47564	4.35929e-08	1.99159e-06	1	protein_coding	PARD3B	HGNC Symbol	2:204545793-205620162	1.65571	1.83909	5.00232	3.98734
ENSG00000172336.4	1242.34	-1.14804	0.191708	-5.47166	4.45835e-08	2.03432e-06	1	protein_coding	POP7	HGNC Symbol	7:100706053-100707495	32.3467	24.8347	13.2031	12.4257
ENSG00000147509.13	284.071	-1.21562	0.204414	-5.45793	4.81705e-08	2.18986e-06	1	protein_coding	RGS20	HGNC Symbol	8:53851808-53959303	20.8423	16.9329	8.01206	8.14177
ENSG00000228594.3	1192.52	-1.20447	0.202947	-5.45662	4.85281e-08	2.20339e-06	-1	protein_coding	FNDC10	HGNC Symbol	1:1598012-1600096	2.55794	2.00448	0.98269	0.974331
ENSG00000244405.7	607.052	-1.83568	0.318405	-5.45455	4.90961e-08	2.22644e-06	-1	protein_coding	ETV5	HGNC Symbol	3:186046308-186110318	22.2958	22.3691	3.95114	8.27483
ENSG00000165655.16	3302.79	1.21289	0.204306	5.45097	5.00967e-08	2.26902e-06	-1	protein_coding	ZNF503	HGNC Symbol	10:75397830-75401906	21.1642	15.5945	48.6931	37.0937
ENSG00000131370.15	2575.06	1.14007	0.190968	5.45056	5.0211e-08	2.2714e-06	-1	protein_coding	SH3BP5	HGNC Symbol	3:15254853-15341368	10.7623	8.3901	25.741	16.6725
ENSG00000116285.12	3715.6	-1.15809	0.194478	-5.44711	5.11934e-08	2.313e-06	-1	protein_coding	ERRFI1	HGNC Symbol	1:8004404-8026308	10.9727	9.14714	4.58471	4.36649
ENSG00000164292.12	5061.63	1.15104	0.193547	5.43421	5.50382e-08	2.47759e-06	1	protein_coding	RHOBTB3	HGNC Symbol	5:95713522-95824383	24.5487	27.3933	65.4622	50.5642
ENSG00000136275.10	365.071	1.1469	0.192917	5.42537	5.78353e-08	2.59399e-06	1	antisense	C7orf69	HGNC Symbol	7:47795291-47819847	20.2713	21.2596	47.2491	45.1348
ENSG00000259207.7	2135.59	-1.21064	0.205348	-5.41119	6.26071e-08	2.80019e-06	1	protein_coding	ITGB3	HGNC Symbol	17:47253846-47311816	36.1415	38.4405	13.8262	18.1937
ENSG00000128059.8	1322.48	-1.01444	0.16929	-5.40536	6.4677e-08	2.88329e-06	-1	protein_coding	PPAT	HGNC Symbol	4:56393362-56435615	12.5513	15.1007	5.90233	7.76817
ENSG00000186470.13	1229.02	1.24137	0.211657	5.40283	6.55963e-08	2.91369e-06	1	protein_coding	BTN3A2	HGNC Symbol	6:26365159-26378320	1.02395	1.46387	2.52881	3.39513
ENSG00000180592.16	328.018	1.13472	0.191769	5.39909	6.69798e-08	2.96798e-06	-1	protein_coding	SKIDA1	HGNC Symbol	10:21513478-21526368	1.86277	1.87828	3.96251	4.30913
ENSG00000246273.7	571.701	1.66574	0.290246	5.39479	6.86041e-08	3.03631e-06	1	antisense	SBF2-AS1	HGNC Symbol	11:9758292-9811335	10.1327	7.40027	33.7102	22.8352
ENSG00000104312.7	982.116	-1.02213	0.171066	-5.39348	6.91068e-08	3.05488e-06	1	protein_coding	RIPK2	HGNC Symbol	8:89757747-89791063	35.054	30.7766	13.4826	18.8675
ENSG00000106852.15	414.172	-1.35666	0.23336	-5.38997	7.047e-08	3.11121e-06	-1	protein_coding	LHX6	HGNC Symbol	9:122202577-122229626	5.98419	5.60976	1.72007	2.80018
ENSG00000139173.9	240.478	1.7796	0.312013	5.38621	7.19582e-08	3.16801e-06	1	protein_coding	TMEM117	HGNC Symbol	12:43835967-44389762	2.96332	4.82535	16.4839	10.6046
ENSG00000146410.11	289.206	-1.27281	0.21789	-5.38608	7.20099e-08	3.16801e-06	-1	protein_coding	MTFR2	HGNC Symbol	6:136231024-136250335	8.36925	8.88614	3.05683	4.03715
ENSG00000156475.18	193.447	1.75085	0.307005	5.3747	7.67086e-08	3.35867e-06	-1	protein_coding	PPP2R2B	HGNC Symbol	5:146581146-147084784	4.8375	4.31378	18.5974	12.8312
ENSG00000134698.10	925.604	1.26259	0.216926	5.36375	8.15131e-08	3.54794e-06	1	protein_coding	AGO4	HGNC Symbol	1:35808172-35857890	1.4094	1.54902	3.59357	3.5652
ENSG00000182752.9	622.733	-1.18841	0.203032	-5.36268	8.19945e-08	3.56468e-06	1	protein_coding	PAPPA	HGNC Symbol	9:116153804-116402322	4.35466	4.45758	1.70962	2.13612
ENSG00000159167.11	260.212	-1.24232	0.213014	-5.36196	8.23236e-08	3.57477e-06	-1	protein_coding	STC1	HGNC Symbol	8:23841915-23854807	6.02935	6.11431	2.37381	2.73074
ENSG00000284753.1	284.823	-1.31689	0.227169	-5.36073	8.28845e-08	3.59065e-06	1	protein_coding	EEF1AKMT4	HGNC Symbol	3:184249650-184259585	6.17415	5.05734	2.10381	2.36954
ENSG00000125864.13	303.36	1.44169	0.250983	5.35274	8.66319e-08	3.73542e-06	-1	protein_coding	BFSP1	HGNC Symbol	20:17493905-17569220	1.43991	1.00604	3.77613	2.91844
ENSG00000118939.17	767.014	-1.02517	0.173317	-5.34576	9.00406e-08	3.8688e-06	1	protein_coding	UCHL3	HGNC Symbol	13:75549480-75606020	11.6632	10.1075	5.31922	5.31818
ENSG00000168765.16	502.891	1.18159	0.20252	5.3443	9.07689e-08	3.89555e-06	1	protein_coding	GSTM4	HGNC Symbol	1:109656081-109674836	6.75602	5.80648	15.5905	13.0708
ENSG00000224424.7	106.241	2.16721	0.387081	5.34298	9.14287e-08	3.9193e-06	1	antisense	PRKAR2A-AS1	HGNC Symbol	3:48847572-48851981	0.452015	0.922057	3.43507	2.99728
ENSG00000168938.5	2023.18	1.04945	0.17799	5.33855	9.36933e-08	4.01171e-06	-1	protein_coding	PPIC	HGNC Symbol	5:123023250-123036741	16.6561	12.0679	32.6552	27.044
ENSG00000184661.13	721.604	-1.08013	0.184021	-5.32923	9.86305e-08	4.20586e-06	1	protein_coding	CDCA2	HGNC Symbol	8:25458997-25507920	11.8401	11.3865	4.64842	6.32021
ENSG00000167536.13	320.093	-1.2872	0.223151	-5.32567	1.00582e-07	4.27683e-06	-1	protein_coding	DHRS13	HGNC Symbol	17:28897781-28903071	4.2274	3.17651	1.36957	1.64789
ENSG00000185561.9	216.103	1.47288	0.258098	5.32012	1.03702e-07	4.40439e-06	-1	protein_coding	TLCD2	HGNC Symbol	17:1702790-1710438	0.723355	0.759556	2.35716	1.80696
ENSG00000068078.18	1242.09	-1.1272	0.193691	-5.3102	1.09506e-07	4.64019e-06	1	protein_coding	FGFR3	HGNC Symbol	4:1793293-1808872	4.17819	5.01256	2.14708	2.02108
ENSG00000177706.8	10201.1	-1.10087	0.188638	-5.30813	1.10753e-07	4.68464e-06	1	protein_coding	FAM20C	HGNC Symbol	7:192969-260745	414.671	388	148.631	223.708
ENSG00000070182.20	7064.6	-1.36001	0.23835	-5.29681	1.17844e-07	4.95363e-06	-1	protein_coding	SPTB	HGNC Symbol	14:64746283-64879907	2.62456	1.78038	0.988906	0.700735
ENSG00000109814.11	3861.17	1.00705	0.171468	5.29315	1.20227e-07	5.04803e-06	-1	protein_coding	UGDH	HGNC Symbol	4:39498755-39528311	64.2534	50.5326	125.053	106.521
ENSG00000185432.11	446.487	1.59955	0.283537	5.29006	1.22277e-07	5.12825e-06	1	protein_coding	METTL7A	HGNC Symbol	12:50923472-50932517	7.15273	4.67713	19.877	16.515
ENSG00000120820.12	582.051	1.14799	0.198384	5.28618	1.24894e-07	5.23206e-06	-1	protein_coding	GLT8D2	HGNC Symbol	12:103988984-104064183	5.80369	5.73229	14.4463	11.2438
ENSG00000117632.22	11737.5	-1.00156	0.170669	-5.28588	1.25101e-07	5.23477e-06	-1	protein_coding	STMN1	HGNC Symbol	1:25884181-25906991	362.218	273.78	171.609	144.739
ENSG00000197646.7	130.863	-2.08287	0.375444	-5.28463	1.25956e-07	5.26458e-06	1	protein_coding	PDCD1LG2	HGNC Symbol	9:5510570-5571254	1.91002	1.83178	0.255228	0.603407
ENSG00000117143.13	1911.33	-1.65584	0.295553	-5.27011	1.36344e-07	5.67301e-06	1	protein_coding	UAP1	HGNC Symbol	1:162561506-162599842	57.1749	44.5175	15.4667	16.1518
ENSG00000198125.12	66.0879	2.60139	0.473569	5.2595	1.44446e-07	5.97635e-06	-1	protein_coding	MB	HGNC Symbol	22:35606764-35637951	0.294217	0.600497	2.00508	3.91373
ENSG00000126351.12	1856.31	1.04241	0.179431	5.25572	1.47449e-07	6.08689e-06	1	protein_coding	THRA	HGNC Symbol	17:40058290-40093867	8.95919	6.89948	18.5307	14.2713
ENSG00000249378.5	224.938	-1.42488	0.252821	-5.24615	1.55312e-07	6.39717e-06	1	lincRNA	LINC01060	HGNC Symbol	4:188400736-188681051	23.054	20.67	7.12682	9.06501
ENSG00000041353.9	1183	1.66559	0.298759	5.24463	1.56592e-07	6.43549e-06	1	protein_coding	RAB27B	HGNC Symbol	18:54717860-54895516	9.42192	8.78739	29.6346	29.324
ENSG00000183098.10	1074.38	1.23192	0.216783	5.23087	1.68716e-07	6.91062e-06	1	protein_coding	GPC6	HGNC Symbol	13:93226842-94407401	0.658881	1.10289	1.92927	2.25322
ENSG00000134030.13	3275.77	1.01576	0.175267	5.22852	1.7087e-07	6.99104e-06	1	protein_coding	CTIF	HGNC Symbol	18:48539046-48863217	12.4653	11.0183	26.5202	21.1592
ENSG00000171960.10	543.382	-1.00347	0.173736	-5.20294	1.96165e-07	7.99048e-06	1	protein_coding	PPIH	HGNC Symbol	1:42658425-42676758	50.3046	40.743	22.5971	22.6376
ENSG00000135124.14	488.504	1.10838	0.194025	5.20176	1.97412e-07	8.03239e-06	1	protein_coding	P2RX4	HGNC Symbol	12:121209857-121234106	4.49236	4.42119	9.96963	9.36394
ENSG00000112742.9	1329.58	-1.07261	0.187248	-5.19795	2.01496e-07	8.18949e-06	1	protein_coding	TTK	HGNC Symbol	6:80003887-80042527	12.7572	15.3549	7.03644	6.25579
ENSG00000134333.13	25415.4	-1.19414	0.210701	-5.19707	2.02452e-07	8.21927e-06	1	protein_coding	LDHA	HGNC Symbol	11:18394388-18408425	863.383	610.523	314.505	324.944
ENSG00000106236.3	312.845	-1.31898	0.234823	-5.19254	2.07447e-07	8.40356e-06	1	protein_coding	NPTX2	HGNC Symbol	7:98617297-98629868	9.35585	9.12959	3.6664	3.67446
ENSG00000125538.11	89.0311	-3.01202	0.555273	-5.18814	2.12409e-07	8.58564e-06	-1	protein_coding	IL1B	HGNC Symbol	2:112829751-112836903	6.28858	10.8646	0.518725	1.39622
ENSG00000258376.2	401.37	1.05953	0.185048	5.18233	2.19134e-07	8.84778e-06	-1	antisense	AC004846.1	Clone-based (Ensembl) gene	14:73242651-73245979	4.00543	4.05986	8.66926	8.19641
ENSG00000181026.14	2214.07	-1.03822	0.181511	-5.17221	2.31336e-07	9.2895e-06	1	protein_coding	AEN	HGNC Symbol	15:88621296-88632282	36.4382	40.5425	14.9507	22.3951
ENSG00000170113.15	2202.79	1.01771	0.177735	5.1664	2.38645e-07	9.57256e-06	1	protein_coding	NIPA1	HGNC Symbol	15:22773063-22829791	10.195	14.9542	25.564	25.5447
ENSG00000187678.9	524.686	-1.83574	0.335898	-5.16258	2.43572e-07	9.74898e-06	-1	protein_coding	SPRY4	HGNC Symbol	5:142310427-142326455	18.1227	18.0526	3.14236	6.73627
ENSG00000010438.16	163.272	-1.77143	0.323287	-5.16038	2.46447e-07	9.85333e-06	1	protein_coding	PRSS3	HGNC Symbol	9:33750466-33799231	22.2575	14.4534	5.55878	4.97153
ENSG00000167964.12	203.242	1.39313	0.250438	5.15718	2.50703e-07	1.00018e-05	1	protein_coding	RAB26	HGNC Symbol	16:2140803-2154165	4.43302	3.86122	10.684	11.306
ENSG00000150995.19	777.701	1.31913	0.23679	5.15605	2.52219e-07	1.00514e-05	1	protein_coding	ITPR1	HGNC Symbol	3:4493345-4847840	0.589018	0.79517	1.79003	1.69152
ENSG00000203706.8	179.712	-1.57533	0.286487	-5.15412	2.54827e-07	1.01443e-05	-1	antisense	SERTAD4-AS1	HGNC Symbol	1:210231456-210234047	7.71561	5.76448	2.36787	2.04276
ENSG00000198846.5	205.147	1.89242	0.34822	5.15197	2.5777e-07	1.02504e-05	-1	protein_coding	TOX	HGNC Symbol	8:58805418-59119208	0.462546	0.537555	2.52702	1.30353
ENSG00000235531.9	460.169	1.56128	0.284165	5.14694	2.64773e-07	1.04974e-05	1	antisense	MSC-AS1	HGNC Symbol	8:71828167-72118393	5.97437	4.30305	18.5635	12.1807
ENSG00000169271.2	323.38	2.24291	0.415015	5.13588	2.80822e-07	1.10714e-05	1	protein_coding	HSPB3	HGNC Symbol	5:54455601-54456384	0.311897	0.358109	2.18265	1.40984
ENSG00000176383.8	992.351	1.29615	0.233019	5.13472	2.82566e-07	1.11283e-05	1	protein_coding	B3GNT4	HGNC Symbol	12:122203543-122208952	17.117	12.2818	37.908	34.9221
ENSG00000214021.15	1390.84	1.09855	0.19498	5.12479	2.97872e-07	1.16563e-05	1	protein_coding	TTLL3	HGNC Symbol	3:9808086-9855138	9.73655	13.1469	22.0483	27.2551
ENSG00000270504.1	227.902	1.21742	0.218233	5.12313	3.00503e-07	1.17177e-05	1	antisense	AL391422.4	Clone-based (Ensembl) gene	6:3751111-3753871	1.34759	1.3316	3.23029	3.04609
ENSG00000144218.18	452.373	1.92814	0.357857	5.11544	3.13016e-07	1.21584e-05	-1	protein_coding	AFF3	HGNC Symbol	2:99545419-100142739	1.28488	0.777189	5.29419	2.78382
ENSG00000122861.15	19068.1	-1.28851	0.232846	-5.10789	3.25772e-07	1.26273e-05	1	protein_coding	PLAU	HGNC Symbol	10:73909177-73917497	529.009	741.868	202.302	313.052
ENSG00000165724.5	1612.3	-1.0486	0.18648	-5.09058	3.56971e-07	1.37786e-05	-1	protein_coding	ZMYND19	HGNC Symbol	9:137582079-137590490	38.3127	43.6956	17.7548	21.7247
ENSG00000180914.10	603.456	1.43909	0.263404	5.08725	3.6329e-07	1.40078e-05	-1	protein_coding	OXTR	HGNC Symbol	3:8750408-8769628	4.24403	3.14148	11.8239	8.45075
ENSG00000154920.14	454.158	-1.2617	0.228592	-5.08569	3.66288e-07	1.41086e-05	1	protein_coding	EME1	HGNC Symbol	17:50373220-50381483	11.7279	14.0588	4.86811	5.80214
ENSG00000276141.4	190.847	1.75815	0.326477	5.08292	3.71676e-07	1.42862e-05	1	transcribed_unprocessed_pseudogene	WHAMMP3	HGNC Symbol	15:22664359-22686213	0.76126	1.25226	3.45451	3.50045
ENSG00000128272.14	14626.6	1.13194	0.203205	5.08236	3.72771e-07	1.43134e-05	1	protein_coding	ATF4	HGNC Symbol	22:39519695-39522685	150.744	154.491	429.591	243.612
ENSG00000102935.11	1350.84	1.08315	0.194024	5.07107	3.95579e-07	1.51261e-05	-1	protein_coding	ZNF423	HGNC Symbol	16:49487524-49857919	5.36709	3.54869	10.2583	8.72562
ENSG00000133460.19	337.805	1.07789	0.193159	5.06558	4.07167e-07	1.55208e-05	1	protein_coding	SLC2A11	HGNC Symbol	22:23856703-23886309	5.53064	4.58841	11.1141	10.2761
ENSG00000148835.10	375.781	-1.11154	0.200009	-5.06129	4.16434e-07	1.58576e-05	1	protein_coding	TAF5	HGNC Symbol	10:103367967-103389065	3.49026	3.43809	1.73934	1.4372
ENSG00000071282.11	723.503	1.10691	0.199557	5.05505	4.30283e-07	1.63461e-05	1	protein_coding	LMCD1	HGNC Symbol	3:8501707-8574673	4.25607	3.07955	9.02393	6.80342
ENSG00000139915.19	324.526	1.2244	0.22251	5.05491	4.30594e-07	1.63461e-05	-1	protein_coding	MDGA2	HGNC Symbol	14:46840092-47674954	1.52051	2.18586	4.51221	4.21178
ENSG00000273899.4	789.277	-1.03858	0.185873	-5.05306	4.34798e-07	1.64888e-05	1	protein_coding	NOL12	HGNC Symbol	22:37681673-37693478	36.6333	27.8207	14.7559	16.4752
ENSG00000260442.5	259.253	-1.23534	0.225076	-5.0482	4.4599e-07	1.68784e-05	-1	antisense	ATP2A1-AS1	HGNC Symbol	16:28878957-28879920	27.5278	21.0401	9.91595	10.5544
ENSG00000154127.9	1008.35	-1.27104	0.232503	-5.04022	4.64989e-07	1.75074e-05	1	protein_coding	UBASH3B	HGNC Symbol	11:122655675-122814473	31.17	29.147	11.548	13.2225
ENSG00000135913.10	901.035	-1.11659	0.201954	-5.0384	4.69439e-07	1.76389e-05	-1	protein_coding	USP37	HGNC Symbol	2:218450251-218568361	3.48049	3.7269	1.58826	1.71923
ENSG00000164687.10	1066.38	-1.11813	0.202736	-5.03665	4.7376e-07	1.77832e-05	1	protein_coding	FABP5	HGNC Symbol	8:81280363-81284777	6.19721	5.50065	2.90137	2.39157
ENSG00000271936.1	122.529	-1.45007	0.268896	-5.02314	5.08334e-07	1.90227e-05	1	antisense	AC012073.1	Clone-based (Ensembl) gene	2:24825610-24826717	4.55821	4.18007	1.5716	1.57823
ENSG00000066279.17	2502.96	-1.08448	0.197491	-4.98862	6.08127e-07	2.246e-05	-1	protein_coding	ASPM	HGNC Symbol	1:197084128-197146694	9.34772	13.5175	5.03604	5.68825
ENSG00000149591.16	15704.7	1.02582	0.186001	4.98843	6.08726e-07	2.246e-05	1	protein_coding	TAGLN	HGNC Symbol	11:117199321-117204782	6.33233	4.23017	11.4536	10.1147
ENSG00000100439.10	4963.91	1.17542	0.216002	4.98324	6.25297e-07	2.30484e-05	1	protein_coding	ABHD4	HGNC Symbol	14:22598237-22613215	22.8363	15.8258	51.7254	36.2495
ENSG00000205221.12	271.451	1.18167	0.216946	4.98019	6.35215e-07	2.33905e-05	1	protein_coding	VIT	HGNC Symbol	2:36696690-36814792	3.59524	3.67147	8.18464	8.38927
ENSG00000144746.6	2555.33	1.0267	0.186379	4.97552	6.50737e-07	2.39382e-05	1	protein_coding	ARL6IP5	HGNC Symbol	3:69084944-69106066	42.3526	36.6566	91.045	70.6694
ENSG00000103121.8	1153.8	-1.08126	0.197709	-4.96757	6.77975e-07	2.49153e-05	-1	protein_coding	CMC2	HGNC Symbol	16:80966448-81020270	86.2936	61.3859	34.6871	34.6698
ENSG00000139946.9	227.535	1.80739	0.34408	4.96451	6.88738e-07	2.52352e-05	1	protein_coding	PELI2	HGNC Symbol	14:56117814-56301526	0.892995	1.20515	4.65887	2.89806
ENSG00000197275.13	316.671	-1.59731	0.302163	-4.96054	7.02968e-07	2.57055e-05	-1	protein_coding	RAD54B	HGNC Symbol	8:94371960-94475109	4.76052	7.16647	1.30782	2.593
ENSG00000153814.12	772.886	1.69346	0.322548	4.94717	7.5301e-07	2.73993e-05	-1	protein_coding	JAZF1	HGNC Symbol	7:27830573-28180743	5.84882	4.01314	21.2284	11.4403
ENSG00000099957.16	206.559	1.25578	0.233846	4.94451	7.63358e-07	2.77484e-05	1	protein_coding	P2RX6	HGNC Symbol	22:21009808-21028830	2.46498	2.7564	5.59421	7.00268
ENSG00000011638.10	499.848	1.12855	0.208389	4.93979	7.82077e-07	2.83728e-05	1	protein_coding	TMEM159	HGNC Symbol	16:21158377-21180616	8.84577	7.92137	21.3697	15.4692
ENSG00000117525.13	1073.09	-1.12171	0.207196	-4.9364	7.95774e-07	2.88129e-05	-1	protein_coding	F3	HGNC Symbol	1:94529225-94541800	12.4421	7.93024	4.30223	4.99485
ENSG00000148680.15	483.397	-1.37497	0.258743	-4.92866	8.27948e-07	2.98897e-05	-1	protein_coding	HTR7	HGNC Symbol	10:90740823-90857698	10.8737	11.5118	3.3743	5.17
ENSG00000128567.16	1395.97	-1.19127	0.221765	-4.92558	8.41112e-07	3.03352e-05	-1	protein_coding	PODXL	HGNC Symbol	7:131500262-131558217	10.8195	7.77796	4.78643	3.28082
ENSG00000164463.12	259.05	1.52128	0.288847	4.92499	8.43638e-07	3.03708e-05	1	protein_coding	CREBRF	HGNC Symbol	5:173056352-173139284	1.54296	1.54314	5.3826	3.61637
ENSG00000129757.13	484.443	1.058	0.194728	4.92123	8.60037e-07	3.08967e-05	-1	protein_coding	CDKN1C	HGNC Symbol	11:2883213-2885773	7.62519	7.58582	14.5295	17.3229
ENSG00000163888.3	117.27	-1.68563	0.322274	-4.92007	8.65145e-07	3.10197e-05	-1	protein_coding	CAMK2N2	HGNC Symbol	3:184259213-184261463	6.02427	5.6625	1.60832	1.95067
ENSG00000183873.15	203.617	-1.40208	0.265174	-4.91562	8.85009e-07	3.16702e-05	-1	protein_coding	SCN5A	HGNC Symbol	3:38548057-38649673	1.96226	1.76216	0.699886	0.688416
ENSG00000285043.1	776.821	-1.15672	0.215212	-4.91381	8.93251e-07	3.19342e-05	1	protein_coding	AC093512.2	Clone-based (Ensembl) gene	16:30053090-30070420	20.7845	16.1248	8.69366	7.7327
ENSG00000120658.13	519.439	1.19919	0.224256	4.90574	9.30754e-07	3.31783e-05	-1	protein_coding	ENOX1	HGNC Symbol	13:43213518-43786908	2.73027	2.43958	6.89475	5.05831
ENSG00000183814.15	311.409	-1.21612	0.227893	-4.90258	9.4588e-07	3.36198e-05	-1	protein_coding	LIN9	HGNC Symbol	1:226231149-226309869	2.91311	2.20974	1.15439	1.02291
ENSG00000189195.12	201.181	1.34382	0.254026	4.90125	9.52267e-07	3.38142e-05	1	protein_coding	BTBD8	HGNC Symbol	1:92080305-92184725	0.507473	0.629495	1.41451	1.52797
ENSG00000107282.7	399.25	1.60312	0.307722	4.89102	1.00313e-06	3.53476e-05	-1	protein_coding	APBA1	HGNC Symbol	9:69427530-69672306	0.888542	0.707054	1.72215	3.28289
ENSG00000145569.5	223.807	-1.76249	0.3398	-4.89061	1.00526e-06	3.53888e-05	1	protein_coding	OTULINL	HGNC Symbol	5:14581775-14615007	6.47186	7.14868	1.35494	2.57996
ENSG00000148357.16	241.596	-1.86508	0.361584	-4.87608	1.08214e-06	3.79142e-05	1	protein_coding	HMCN2	HGNC Symbol	9:130265882-130434123	4.18749	4.563	0.723978	1.61794
ENSG00000138658.15	289.461	-1.57723	0.303639	-4.86916	1.12072e-06	3.9154e-05	-1	protein_coding	ZGRF1	HGNC Symbol	4:112539333-112636995	4.05207	5.52849	1.39108	1.76022
ENSG00000285793.1	364.979	1.41518	0.270871	4.86063	1.17012e-06	4.0687e-05	-1	processed_transcript	AC125232.2	Clone-based (Ensembl) gene	2:87030675-87076429	1.40548	2.7443	6.08521	5.14306
ENSG00000075131.9	310.516	-1.19152	0.225	-4.85517	1.20285e-06	4.17853e-05	-1	protein_coding	TIPIN	HGNC Symbol	15:66336206-66386746	11.3523	11.1118	4.51965	5.25348
ENSG00000204899.5	873.88	-1.14599	0.216175	-4.84583	1.26085e-06	4.35945e-05	-1	protein_coding	MZT1	HGNC Symbol	13:72708357-72727687	4.19271	3.81652	2.15749	1.40401
ENSG00000131386.18	215.634	1.76179	0.343299	4.8435	1.27575e-06	4.40271e-05	1	protein_coding	GALNT15	HGNC Symbol	3:16174649-16231992	1.15084	1.72528	4.06761	5.97197
ENSG00000113569.15	3297.82	-1.13859	0.214922	-4.83682	1.31934e-06	4.54462e-05	-1	protein_coding	NUP155	HGNC Symbol	5:37288137-37371181	14.8657	21.4153	7.8023	8.55805
ENSG00000079102.16	377.759	1.43027	0.27557	4.83282	1.34609e-06	4.63244e-05	-1	protein_coding	RUNX1T1	HGNC Symbol	8:91954967-92103286	1.4899	2.30841	6.4086	3.91093
ENSG00000114796.15	273.429	1.45247	0.280586	4.82358	1.41001e-06	4.83884e-05	1	protein_coding	KLHL24	HGNC Symbol	3:183635568-183684477	2.57303	2.53504	7.85447	6.33063
ENSG00000090861.15	13517.3	1.27028	0.242911	4.82247	1.41793e-06	4.86151e-05	-1	protein_coding	AARS	HGNC Symbol	16:70252295-70289543	70.134	63.8143	223.4	103.05
ENSG00000166224.16	2561.83	1.0593	0.199215	4.81927	1.44086e-06	4.93092e-05	1	protein_coding	SGPL1	HGNC Symbol	10:70815961-70881173	13.4917	12.8266	33.9652	21.1804
ENSG00000165490.12	453.334	-1.25335	0.240479	-4.8021	1.57008e-06	5.34336e-05	1	protein_coding	DDIAS	HGNC Symbol	11:82899975-82958277	4.52869	5.91618	1.95672	2.38971
ENSG00000285816.1	346.331	-1.8113	0.35693	-4.7971	1.60977e-06	5.45826e-05	1	protein_coding	AP000944.2	Clone-based (Ensembl) gene	11:65261928-65326543	5.77732	6.12264	1.48481	1.8026
ENSG00000183684.7	6013.11	-1.04279	0.196957	-4.79091	1.66029e-06	5.60376e-05	-1	protein_coding	ALYREF	HGNC Symbol	17:81887844-81891586	137.039	158.878	54.886	88.0492
ENSG00000046889.18	242.301	1.49134	0.290063	4.79001	1.66771e-06	5.62365e-05	1	protein_coding	PREX2	HGNC Symbol	8:67952118-68237030	0.927775	0.808612	2.41767	2.52514
ENSG00000147459.17	1771.31	-1.10048	0.209388	-4.78152	1.73978e-06	5.83992e-05	1	protein_coding	DOCK5	HGNC Symbol	8:25184723-25418082	18.2108	21.1241	8.65013	9.57716
ENSG00000243749.1	240.586	1.16249	0.222448	4.77958	1.75658e-06	5.88784e-05	-1	protein_coding	TMEM35B	HGNC Symbol	1:34981535-34985353	5.818	5.17927	12.9463	11.849
ENSG00000153993.13	646.419	1.14466	0.219122	4.77231	1.82124e-06	6.08561e-05	-1	protein_coding	SEMA3D	HGNC Symbol	7:84995553-85186855	2.86272	2.74369	7.3111	5.15718
ENSG00000171889.3	118.375	-2.16427	0.433201	-4.7683	1.85787e-06	6.17996e-05	-1	sense_overlapping	MIR31HG	HGNC Symbol	9:21455642-21559669	11.2087	4.57964	1.98179	1.30475
ENSG00000181513.14	385.379	1.01662	0.192334	4.76731	1.86701e-06	6.19917e-05	1	protein_coding	ACBD4	HGNC Symbol	17:45132600-45144181	8.89523	7.62594	15.8251	17.7759
ENSG00000103888.16	522.33	-1.86311	0.371267	-4.75028	2.0314e-06	6.72077e-05	1	protein_coding	CEMIP	HGNC Symbol	15:80779343-80951776	9.94092	4.73584	1.21281	2.69381
ENSG00000152078.9	1251.9	1.06619	0.203878	4.74636	2.07106e-06	6.84583e-05	1	protein_coding	TMEM56	HGNC Symbol	1:95117338-95197607	0.836683	1.06807	2.35516	1.64912
ENSG00000013588.8	5912.21	-1.32736	0.258822	-4.74524	2.08255e-06	6.87147e-05	1	protein_coding	GPRC5A	HGNC Symbol	12:12890782-12917937	123.378	147.99	38.3201	68.5442
ENSG00000116741.7	352.23	1.22829	0.237928	4.74478	2.0873e-06	6.87538e-05	1	protein_coding	RGS2	HGNC Symbol	1:192809039-192812283	7.16509	8.68183	15.8125	21.6922
ENSG00000133302.12	312.515	-1.81441	0.362354	-4.74074	2.12939e-06	7.00093e-05	1	protein_coding	SLF1	HGNC Symbol	5:94618347-94739436	6.4727	2.8923	0.855109	1.74222
ENSG00000263513.5	847.684	-1.08634	0.208579	-4.7359	2.18088e-06	7.14471e-05	-1	protein_coding	FAM72C	HGNC Symbol	1:143955364-143971965	4.89697	3.76806	2.06678	1.97449
ENSG00000166923.10	25462.5	1.20307	0.233654	4.72508	2.30027e-06	7.50913e-05	1	protein_coding	GREM1	HGNC Symbol	15:32717974-32745107	211.374	164.1	534.335	337.937
ENSG00000140598.14	1241.22	-1.07096	0.206172	-4.71373	2.43228e-06	7.912e-05	-1	protein_coding	EFL1	HGNC Symbol	15:82130230-82262763	6.41957	10.1071	3.88801	3.89859
ENSG00000173611.17	447.505	1.29507	0.254057	4.70951	2.48311e-06	8.04891e-05	-1	protein_coding	SCAI	HGNC Symbol	9:124942608-125143506	1.01252	1.79394	3.05751	3.90609
ENSG00000173531.15	291.555	1.62333	0.324333	4.69961	2.60665e-06	8.41971e-05	-1	protein_coding	MST1	HGNC Symbol	3:49683947-49689501	4.63809	5.87687	12.6395	20.6044
ENSG00000254685.6	392.935	1.23162	0.241271	4.69553	2.65913e-06	8.5817e-05	1	protein_coding	FPGT	HGNC Symbol	1:74198212-74234086	2.58671	2.30001	6.74371	4.78456
ENSG00000164932.12	1050.19	1.11709	0.218032	4.68163	2.84605e-06	9.121e-05	1	protein_coding	CTHRC1	HGNC Symbol	8:103371515-103382997	1.41793	1.1647	2.68368	3.12129
ENSG00000068079.7	398.123	1.2069	0.236596	4.68106	2.85401e-06	9.13854e-05	1	protein_coding	IFI35	HGNC Symbol	17:43006725-43014456	9.57218	10.5372	20.3885	26.4841
ENSG00000223891.5	219.69	1.41557	0.282887	4.65198	3.2876e-06	0.000104182	1	lincRNA	OSER1-DT	HGNC Symbol	20:44210960-44226027	4.69473	3.35318	12.9896	8.76878
ENSG00000111077.17	2383.28	1.02772	0.199721	4.64875	3.33959e-06	0.000105647	1	protein_coding	TNS2	HGNC Symbol	12:53046969-53064372	18.2714	19.9422	32.0987	46.2823
ENSG00000154217.14	699.534	-1.3614	0.271716	-4.64674	3.3722e-06	0.000106588	1	protein_coding	PITPNC1	HGNC Symbol	17:67377281-67697261	17.8641	10.9261	6.74795	4.28815
ENSG00000197457.9	251.165	-1.31477	0.262016	-4.63596	3.55277e-06	0.000111911	-1	protein_coding	STMN3	HGNC Symbol	20:63639705-63657682	9.94667	8.83343	2.85324	4.63235
ENSG00000231187.2	262.12	1.09752	0.21616	4.61604	3.91122e-06	0.000122157	-1	antisense	AL356056.2	Clone-based (Ensembl) gene	10:46582782-46598145	14.0637	13.9195	34.0876	26.0979
ENSG00000126500.3	673.837	1.05911	0.208438	4.60652	4.09457e-06	0.000127451	1	protein_coding	FLRT1	HGNC Symbol	11:64103188-64119173	1.56188	1.80331	4.21272	2.83025
ENSG00000233695.2	1327.07	1.10164	0.217946	4.59858	4.2538e-06	0.000132184	1	antisense	GAS6-AS1	HGNC Symbol	13:113815630-113845744	4.8116	5.69259	8.73731	13.9775
ENSG00000123607.14	1056.95	1.29793	0.261584	4.58401	4.56152e-06	0.00014115	-1	protein_coding	TTC21B	HGNC Symbol	2:165857475-165953843	5.14519	6.8562	10.5862	19.3304
ENSG00000170271.10	89.3073	1.98219	0.410366	4.57299	4.80814e-06	0.000147894	-1	protein_coding	FAXDC2	HGNC Symbol	5:154818491-154859252	0.729791	1.08048	4.12664	3.30204
ENSG00000233593.8	298.891	1.32532	0.268566	4.57284	4.81157e-06	0.000147894	-1	processed_transcript	AL590094.1	Clone-based (Ensembl) gene	1:90782983-90851657	1.91679	1.56491	5.44016	3.36183
ENSG00000010704.18	494.06	1.12774	0.225838	4.55522	5.23316e-06	0.000159785	1	protein_coding	HFE	HGNC Symbol	6:26087281-26098343	4.06669	3.99326	10.5069	7.24129
ENSG00000231160.9	68.3761	2.06082	0.430368	4.55438	5.25392e-06	0.000160286	-1	processed_transcript	KLF3-AS1	HGNC Symbol	4:38612701-38664883	0.532836	0.699175	2.70697	2.75477
ENSG00000101624.10	325.773	-1.04618	0.208364	-4.54549	5.48083e-06	0.000166932	-1	protein_coding	CEP76	HGNC Symbol	18:12661833-12702777	4.56141	5.55485	2.6182	2.24357
ENSG00000187650.3	187.557	1.51567	0.311914	4.54067	5.60755e-06	0.000170509	1	protein_coding	VMAC	HGNC Symbol	19:5904858-5910853	1.19663	2.13817	4.49357	5.23919
ENSG00000065809.13	19071.2	-1.00527	0.199518	-4.53999	5.62568e-06	0.000170779	-1	protein_coding	FAM107B	HGNC Symbol	10:14518557-14774897	679.187	851.963	317.053	441.692
ENSG00000162755.13	84.3623	1.81277	0.377189	4.52206	6.12408e-06	0.000184993	1	protein_coding	KLHDC9	HGNC Symbol	1:161098361-161100346	2.45804	1.83918	8.0893	7.40428
ENSG00000157514.16	760.49	1.11247	0.224293	4.51968	6.1934e-06	0.000186934	-1	protein_coding	TSC22D3	HGNC Symbol	X:107713221-107777342	4.95251	4.38258	12.7224	7.58573
ENSG00000176049.15	691.531	1.47175	0.304245	4.51565	6.3124e-06	0.00019037	-1	protein_coding	JAKMIP2	HGNC Symbol	5:147585439-147782848	2.40246	1.17806	6.50887	3.586
ENSG00000087510.6	2283.55	-1.21243	0.246646	-4.51291	6.39443e-06	0.000192214	1	protein_coding	TFAP2C	HGNC Symbol	20:56629302-56639283	80.3252	83.8477	29.7977	40.374
ENSG00000112293.14	181.355	-1.29253	0.264323	-4.51208	6.41941e-06	0.000192807	-1	protein_coding	GPLD1	HGNC Symbol	6:24424565-24495205	5.74008	5.37404	2.07028	2.42348
ENSG00000011332.19	438.01	-1.01185	0.202549	-4.50504	6.63591e-06	0.000198662	-1	protein_coding	DPF1	HGNC Symbol	19:38211006-38229714	15.2888	11.5309	6.2282	7.0155
ENSG00000146859.6	280.762	1.16339	0.236733	4.49662	6.90426e-06	0.000206026	1	protein_coding	TMEM140	HGNC Symbol	7:135148072-135166215	1.80418	2.27147	4.29211	4.92656
ENSG00000145362.17	415.186	1.35567	0.27982	4.49096	7.09025e-06	0.000210722	1	protein_coding	ANK2	HGNC Symbol	4:112818109-113383740	1.95172	2.57255	7.5877	4.14061
ENSG00000103044.10	303.398	-2.83198	0.606187	-4.4896	7.13571e-06	0.000211902	1	protein_coding	HAS3	HGNC Symbol	16:69105564-69118719	6.46855	14.3632	0.610484	1.91284
ENSG00000177283.7	392.933	-1.67174	0.351126	-4.47983	7.47015e-06	0.000220942	-1	protein_coding	FZD8	HGNC Symbol	10:35638249-35642278	6.43959	7.25794	1.32466	2.86415
ENSG00000077585.13	289.092	1.2608	0.25921	4.47812	7.53019e-06	0.000222361	1	protein_coding	GPR137B	HGNC Symbol	1:236142505-236221865	5.85623	7.06874	16.1567	15.1183
ENSG00000187164.19	278.685	1.04373	0.211109	4.47221	7.7417e-06	0.000228058	-1	protein_coding	SHTN1	HGNC Symbol	10:116881482-117126586	2.3356	2.46098	5.68765	4.24649
ENSG00000187790.10	334.555	-1.06666	0.216405	-4.4716	7.7637e-06	0.000228523	1	protein_coding	FANCM	HGNC Symbol	14:45135940-45200890	2.27548	2.14151	1.05493	1.0378
ENSG00000143409.15	886.029	1.06604	0.216388	4.46898	7.85937e-06	0.000230843	-1	protein_coding	MINDY1	HGNC Symbol	1:150996086-151008375	6.93693	4.72466	12.9153	11.6444
ENSG00000167523.13	538.598	-1.16026	0.238163	-4.45661	8.3267e-06	0.000243538	1	protein_coding	SPATA33	HGNC Symbol	16:89657802-89671272	12.195	8.38267	4.81576	4.29241
ENSG00000156052.10	2626.48	1.03118	0.209264	4.45409	8.42487e-06	0.000245823	-1	protein_coding	GNAQ	HGNC Symbol	9:77716087-78031458	5.77004	6.7214	14.4393	11.2473
ENSG00000055732.12	168.592	1.58484	0.334338	4.44848	8.64795e-06	0.000251734	-1	protein_coding	MCOLN3	HGNC Symbol	1:85018082-85048499	0.431594	0.616458	1.69467	1.53629
ENSG00000018236.14	223.874	1.87013	0.398774	4.44463	8.80416e-06	0.000255473	1	protein_coding	CNTN1	HGNC Symbol	12:40692442-41072418	0.993512	0.87202	4.91667	2.21254
ENSG00000226380.9	86.5317	-2.24788	0.482925	-4.4431	8.86713e-06	0.000257098	-1	lincRNA	LINC-PINT	NCBI gene	7:130876809-130913310	3.47382	3.17089	0.662402	0.639518
ENSG00000087842.10	1338.18	1.23651	0.256581	4.43526	9.19608e-06	0.000265382	-1	protein_coding	PIR	HGNC Symbol	X:15384799-15493564	14.0062	8.92939	34.4191	20.1967
ENSG00000123609.10	211.547	1.26179	0.262576	4.43117	9.37247e-06	0.000270243	-1	protein_coding	NMI	HGNC Symbol	2:151270465-151290057	1.41393	1.48949	3.41455	3.64787
ENSG00000185339.8	269.806	1.12761	0.232279	4.42914	9.46096e-06	0.000272173	1	protein_coding	TCN2	HGNC Symbol	22:30606838-30627278	1.82923	1.50642	3.15215	4.21747
ENSG00000127528.5	697.255	-1.14421	0.23625	-4.42589	9.60436e-06	0.000275867	1	protein_coding	KLF2	HGNC Symbol	19:16324817-16327874	8.79668	8.83491	2.84655	5.0781
ENSG00000284946.1	606.142	-1.06934	0.219283	-4.42499	9.64445e-06	0.000276587	-1	protein_coding	AC068831.7	Clone-based (Ensembl) gene	15:90966190-91022566	2.23274	2.78187	1.00147	1.37767
ENSG00000156804.7	287.401	1.31491	0.275225	4.42229	9.76593e-06	0.000279853	-1	protein_coding	FBXO32	HGNC Symbol	8:123497889-123541206	0.90011	1.54239	3.00355	3.15746
ENSG00000133083.14	428.444	1.05907	0.217337	4.41934	9.90012e-06	0.000283478	-1	protein_coding	DCLK1	HGNC Symbol	13:35768652-36131306	0.791493	1.12086	1.82335	2.20638
ENSG00000120693.13	746.608	1.24908	0.260991	4.40919	1.03757e-05	0.000296175	-1	protein_coding	SMAD9	HGNC Symbol	13:36844831-36920765	0.971488	1.81065	3.56518	3.11391
ENSG00000120334.15	461.597	-1.0187	0.208862	-4.40308	1.06727e-05	0.00030371	-1	protein_coding	CENPL	HGNC Symbol	1:173799550-173824720	9.08097	8.50168	4.526	4.09026
ENSG00000006283.17	285.668	-1.43525	0.303721	-4.40117	1.0767e-05	0.000305686	1	protein_coding	CACNA1G	HGNC Symbol	17:50561068-50627474	2.91765	1.71255	0.936476	0.742422
ENSG00000169994.18	607.624	-1.14853	0.238747	-4.393	1.11798e-05	0.000315944	1	protein_coding	MYO7B	HGNC Symbol	2:127535802-127637729	14.9653	12.4105	5.1017	7.15227
ENSG00000197536.11	105.288	1.58716	0.340198	4.37589	1.20939e-05	0.000338915	1	processed_transcript	C5orf56	HGNC Symbol	5:132410636-132488702	1.05313	1.38988	2.91679	4.69401
ENSG00000160200.17	5780.43	3.27562	0.755902	4.3754	1.21211e-05	0.000339418	-1	protein_coding	CBS	HGNC Symbol	21:43053191-43076943	0.149758	0.679086	12.2026	1.58373
ENSG00000135069.13	8167.48	2.67998	0.594317	4.37165	1.23309e-05	0.000343987	1	protein_coding	PSAT1	HGNC Symbol	9:78297143-78330093	8.00122	9.11189	108.001	20.5299
ENSG00000117016.9	802.248	1.29191	0.273286	4.36828	1.25226e-05	0.00034907	-1	protein_coding	RIMS3	HGNC Symbol	1:40620679-40665657	1.23753	0.879489	3.26907	1.97767
ENSG00000178343.4	110.83	-1.39368	0.2961	-4.36648	1.26263e-05	0.000351428	1	protein_coding	SHISA3	HGNC Symbol	4:42397839-42402487	5.0533	5.0463	1.60044	2.20107
ENSG00000100889.11	3102.92	2.53687	0.561965	4.36435	1.27504e-05	0.000354613	1	protein_coding	PCK2	HGNC Symbol	14:24094053-24110598	2.89814	4.80794	41.2709	9.76095
ENSG00000223652.2	42.9749	2.54118	0.550439	4.3559	1.32524e-05	0.000366637	-1	antisense	AC106786.1	Clone-based (Ensembl) gene	5:123087248-123090299	0.299547	0.250082	2.11834	1.72382
ENSG00000152409.8	533.997	1.03573	0.215218	4.35173	1.3507e-05	0.000372838	1	protein_coding	JMY	HGNC Symbol	5:79236189-79327215	0.796691	1.21279	2.24807	1.89696
ENSG00000256249.1	93.6815	-1.73057	0.373444	-4.35025	1.35982e-05	0.000375076	1	lincRNA	AC026333.3	Clone-based (Ensembl) gene	12:122687125-122715979	6.09971	8.25616	1.83525	2.39482
ENSG00000114166.7	1289.16	1.29379	0.275414	4.33966	1.42702e-05	0.000391558	1	protein_coding	KAT2B	HGNC Symbol	3:20040023-20154404	7.01356	5.78265	18.564	13.2277
ENSG00000213397.10	838.875	-1.0457	0.218351	-4.33976	1.42641e-05	0.000391558	-1	protein_coding	HAUS7	HGNC Symbol	X:153447666-153495516	9.10986	9.01654	3.88466	4.88467
ENSG00000111371.15	5623.81	1.2561	0.266846	4.33812	1.43708e-05	0.000393732	-1	protein_coding	SLC38A1	HGNC Symbol	12:46183063-46270017	8.15208	8.92093	28.7795	12.4977
ENSG00000166803.12	788.549	-1.03986	0.217067	-4.33397	1.46444e-05	0.000400632	-1	protein_coding	PCLAF	HGNC Symbol	15:64364311-64387687	72.2567	47.8383	31.9824	25.9269
ENSG00000158716.8	804.145	-1.00769	0.209878	-4.33022	1.48961e-05	0.000406911	1	protein_coding	DUSP23	HGNC Symbol	1:159780932-159782543	33.632	21.7576	12.6	14.8161
ENSG00000178026.12	246.013	1.08793	0.228258	4.32961	1.49376e-05	0.000407443	-1	protein_coding	LRRC75B	HGNC Symbol	22:24585620-24593208	5.0894	5.14372	10.12	11.805
ENSG00000088970.15	504.089	1.00878	0.210231	4.32663	1.51406e-05	0.000412065	1	protein_coding	KIZ	HGNC Symbol	20:21125983-21246622	4.52795	5.28146	9.99762	9.8504
ENSG00000139174.11	882.422	1.01838	0.212775	4.3224	1.5434e-05	0.000419345	-1	protein_coding	PRICKLE1	HGNC Symbol	12:42456757-42590355	2.67708	3.08316	7.19982	4.5673
ENSG00000249846.6	110.598	1.31616	0.281405	4.32212	1.54537e-05	0.000419345	1	lincRNA	LINC02021	HGNC Symbol	3:130112550-130120579	2.98971	3.21215	7.85094	7.80431
ENSG00000113231.13	174.76	1.64299	0.357715	4.31672	1.58362e-05	0.000429409	1	protein_coding	PDE8B	HGNC Symbol	5:77210449-77429807	0.672112	1.50075	2.84226	4.15395
ENSG00000158089.14	1505.99	-1.22035	0.260647	-4.31569	1.59106e-05	0.000431108	-1	protein_coding	GALNT14	HGNC Symbol	2:30910467-31155202	2.54949	1.5106	0.964557	0.728781
ENSG00000168528.11	4989.43	-1.17738	0.2501	-4.31457	1.5991e-05	0.000432969	1	protein_coding	SERINC2	HGNC Symbol	1:31409565-31434680	18.4219	22.9312	5.85142	12.2767
ENSG00000008277.14	472.212	1.16655	0.248078	4.30384	1.67863e-05	0.000450856	1	protein_coding	ADAM22	HGNC Symbol	7:87934143-88202889	1.60169	2.65382	4.50746	5.12228
ENSG00000188610.12	607.729	-1.1043	0.233841	-4.30064	1.70309e-05	0.000457091	-1	protein_coding	FAM72B	HGNC Symbol	1:121167646-121185539	5.92784	4.6513	2.49804	2.37284
ENSG00000102287.18	2160.95	1.32813	0.286286	4.29681	1.7327e-05	0.000464361	-1	protein_coding	GABRE	HGNC Symbol	X:151953124-151974680	3.63735	5.88994	8.75947	15.5683
ENSG00000170099.5	98.7043	1.8124	0.399598	4.29108	1.77802e-05	0.000475125	-1	protein_coding	SERPINA6	HGNC Symbol	14:94304248-94323394	0.502608	0.714079	1.78208	2.73058
ENSG00000182568.16	492.492	1.40405	0.304779	4.28476	1.82938e-05	0.000488139	-1	protein_coding	SATB1	HGNC Symbol	3:18345387-18445588	1.62277	2.74781	7.09129	4.64827
ENSG00000280239.1	48.9191	-1.97837	0.437458	-4.28394	1.83611e-05	0.000489582	1	TEC	AC011498.7	Clone-based (Ensembl) gene	19:4448810-4450836	1.91159	2.05597	0.443046	0.51801
ENSG00000198892.6	1212.9	1.0106	0.212926	4.28063	1.86367e-05	0.00049657	1	protein_coding	SHISA4	HGNC Symbol	1:201888680-201892306	26.6291	17.3029	49.6288	39.3738
ENSG00000170485.16	1315.1	-1.29842	0.280337	-4.27765	1.88876e-05	0.000502891	1	protein_coding	NPAS2	HGNC Symbol	2:100820152-100996829	71.6555	59.846	22.5203	30.2298
ENSG00000007255.10	196.532	1.20975	0.259769	4.2757	1.90541e-05	0.000506958	-1	protein_coding	TRAPPC6A	HGNC Symbol	19:45162928-45178237	7.35106	5.51779	14.7605	15.3237
ENSG00000184226.14	319.551	1.10097	0.234332	4.27469	1.91403e-05	0.000508533	-1	protein_coding	PCDH9	HGNC Symbol	13:66302834-67230445	0.877184	0.743952	2.08638	1.41383
ENSG00000180385.8	404.515	-1.25697	0.270975	-4.2741	1.91908e-05	0.000509489	1	transcribed_unprocessed_pseudogene	EMC3-AS1	HGNC Symbol	3:9986893-10006990	11.1283	13.1197	4.01362	6.05705
ENSG00000168675.18	596.674	1.17357	0.251544	4.27112	1.94496e-05	0.000515148	1	protein_coding	LDLRAD4	HGNC Symbol	18:13217498-13652755	7.49546	6.26033	18.1026	13.2203
ENSG00000156509.13	103.369	-1.33882	0.290171	-4.26971	1.95727e-05	0.00051665	-1	protein_coding	FBXO43	HGNC Symbol	8:100133360-100145800	2.10504	2.08716	0.766853	0.870109
ENSG00000128965.12	2044.7	2.07103	0.464439	4.25696	2.07221e-05	0.000543482	1	protein_coding	CHAC1	HGNC Symbol	15:40952962-40956519	5.52417	7.88399	45.2305	15.0572
ENSG00000150471.16	325.35	1.13323	0.242911	4.25077	2.13038e-05	0.000557547	1	protein_coding	ADGRL3	HGNC Symbol	4:61201258-62078335	1.21814	1.81812	3.45985	3.24671
ENSG00000185697.16	1188.83	-1.06143	0.226488	-4.24921	2.1453e-05	0.000561053	-1	protein_coding	MYBL1	HGNC Symbol	8:66562175-66614247	15.8553	21.5453	6.69914	11.1152
ENSG00000100342.20	366.852	1.41933	0.3121	4.24519	2.18408e-05	0.000570792	1	protein_coding	APOL1	HGNC Symbol	22:36253010-36267530	0.618013	1.0603	1.6822	2.89884
ENSG00000164171.10	589.897	-1.08782	0.233334	-4.23508	2.28468e-05	0.000595392	1	protein_coding	ITGA2	HGNC Symbol	5:52989326-53094779	5.16082	7.58683	2.65849	3.29896
ENSG00000154265.15	479.776	1.09198	0.234811	4.22915	2.34576e-05	0.000608682	-1	protein_coding	ABCA5	HGNC Symbol	17:69244311-69327244	2.68348	3.47783	8.02587	5.20211
ENSG00000267640.6	287.351	1.12693	0.243307	4.22357	2.40461e-05	0.000623117	1	transcribed_unprocessed_pseudogene	AC016582.3	Clone-based (Ensembl) gene	19:37817359-37832160	4.11916	5.82443	10.5986	11.2748
ENSG00000282508.1	138.449	1.83497	0.412009	4.21736	2.47184e-05	0.000638741	-1	processed_transcript	LINC01002	HGNC Symbol	19:198264-239440	1.68116	3.68406	9.04834	11.2392
ENSG00000186862.18	87.2341	1.67726	0.37455	4.2138	2.51113e-05	0.000647077	-1	protein_coding	PDZD7	HGNC Symbol	10:101007683-101032295	0.558193	0.712516	2.49071	1.713
ENSG00000081803.15	184.258	1.134	0.246084	4.20393	2.62316e-05	0.000673118	-1	protein_coding	CADPS2	HGNC Symbol	7:122318425-122886759	0.952377	0.936341	2.22437	1.9545
ENSG00000168026.18	262.978	1.25175	0.274305	4.20225	2.6428e-05	0.000677215	1	protein_coding	TTC21A	HGNC Symbol	3:39107704-39138903	3.58883	3.42992	6.70052	10.2829
ENSG00000099953.9	172.892	1.41109	0.31198	4.20142	2.65242e-05	0.000679209	1	protein_coding	MMP11	HGNC Symbol	22:23768226-23784316	3.78548	2.65002	7.27292	10.1244
ENSG00000138134.11	341.134	-1.13414	0.246902	-4.19065	2.78162e-05	0.00070835	1	protein_coding	STAMBPL1	HGNC Symbol	10:88879734-88975153	12.0489	12.6384	4.36209	6.80686
ENSG00000196267.12	176.556	1.01969	0.219588	4.19068	2.78118e-05	0.00070835	-1	protein_coding	ZNF836	HGNC Symbol	19:52153864-52171643	3.39798	3.23364	6.78318	6.74197
ENSG00000223745.7	476.997	1.0949	0.237998	4.18388	2.86579e-05	0.000726271	-1	processed_transcript	CCDC18-AS1	HGNC Symbol	1:93262186-93346025	9.26732	14.9434	24.4639	27.7249
ENSG00000179954.15	203.775	1.40322	0.312218	4.18085	2.90427e-05	0.000735009	1	protein_coding	SSC5D	HGNC Symbol	19:55488404-55519098	1.26576	0.808018	2.98271	2.53907
ENSG00000124406.16	234.88	1.26055	0.277842	4.17801	2.94075e-05	0.000743731	-1	protein_coding	ATP8A1	HGNC Symbol	4:42408373-42657105	1.13598	0.967259	2.30289	2.79497
ENSG00000153291.15	232.207	1.57119	0.353199	4.17377	2.99597e-05	0.00075562	1	protein_coding	SLC25A27	HGNC Symbol	6:46652915-46678193	1.14391	2.21052	4.32313	6.07244
ENSG00000272622.1	102.7	-1.31754	0.292648	-4.16269	3.14524e-05	0.000790021	1	lincRNA	AC010735.2	Clone-based (Ensembl) gene	2:226800146-226811029	13.0745	10.3632	4.83503	4.40987
ENSG00000123684.12	2587.93	1.091	0.238857	4.15367	3.27183e-05	0.000819026	-1	protein_coding	LPGAT1	HGNC Symbol	1:211743457-211830772	10.3634	15.296	32.9805	22.115
ENSG00000188312.13	717.457	-1.24408	0.276474	-4.14456	3.40468e-05	0.000847671	1	protein_coding	CENPP	HGNC Symbol	9:92325484-92620533	2.55861	3.13013	1.47244	0.903287
ENSG00000160117.14	103.551	-1.65155	0.374516	-4.14085	3.46025e-05	0.000858604	1	protein_coding	ANKLE1	HGNC Symbol	19:17281645-17287646	4.1214	2.80102	0.912248	1.2342
ENSG00000182489.8	76.1319	-1.56588	0.353141	-4.13946	3.48121e-05	0.000863222	-1	protein_coding	XKRX	HGNC Symbol	X:100913445-100929433	2.02275	2.50056	0.752744	0.744206
ENSG00000157399.14	228.564	1.11298	0.245141	4.13567	3.53914e-05	0.000876998	-1	protein_coding	ARSE	HGNC Symbol	X:2934632-2968310	4.27538	3.30476	8.32858	8.21936
ENSG00000101255.10	390.67	1.39731	0.314209	4.13522	3.54617e-05	0.000878147	1	protein_coding	TRIB3	HGNC Symbol	20:362835-397559	1.40357	1.29229	4.76138	2.45784
ENSG00000175611.11	218.189	1.17251	0.259925	4.13138	3.60593e-05	0.000892346	-1	lincRNA	LINC00476	HGNC Symbol	9:95759231-95875977	3.6582	2.86719	7.93878	6.91758
ENSG00000198855.6	277.15	-1.18044	0.262776	-4.11583	3.85796e-05	0.000947077	1	protein_coding	FICD	HGNC Symbol	12:108515185-108525837	5.66442	4.25452	1.88987	2.44816
ENSG00000268790.5	34.3046	-3.06328	0.70248	-4.10581	4.02899e-05	0.000983817	-1	protein_coding	AC008764.4	Clone-based (Ensembl) gene	19:16577642-16660115	2.30218	4.10159	0.460378	0
ENSG00000206538.8	600.218	1.15288	0.256999	4.10106	4.11258e-05	0.0010029	-1	protein_coding	VGLL3	HGNC Symbol	3:86876388-86991119	3.365	5.4942	10.5807	9.33542
ENSG00000157927.16	158.345	-1.27437	0.286751	-4.09845	4.15927e-05	0.00101227	-1	protein_coding	RADIL	HGNC Symbol	7:4797055-4883719	2.85745	2.29435	1.23185	0.861852
ENSG00000166473.17	203.043	1.31079	0.295684	4.09127	4.29009e-05	0.0010415	-1	polymorphic_pseudogene	PKD1L2	HGNC Symbol	16:81100875-81220370	1.51709	1.84095	4.05115	4.38967
ENSG00000144681.10	1715.56	1.01063	0.222928	4.08904	4.33162e-05	0.00105005	1	protein_coding	STAC	HGNC Symbol	3:36380344-36548007	15.6972	13.2173	35.0355	23.6028
ENSG00000070669.16	4292.58	2.16157	0.506949	4.08339	4.43833e-05	0.0010731	-1	protein_coding	ASNS	HGNC Symbol	7:97852118-97872542	7.56124	12.0598	76.1915	19.5222
ENSG00000165879.8	126.771	1.37494	0.312751	4.07958	4.51173e-05	0.00108941	1	protein_coding	FRAT1	HGNC Symbol	10:97319267-97321915	0.960414	0.656381	2.10577	2.16582
ENSG00000148090.11	316.79	1.02315	0.226832	4.07501	4.60117e-05	0.00110883	-1	protein_coding	AUH	HGNC Symbol	9:91213815-91361913	2.74057	3.45416	6.07128	6.6432
ENSG00000125618.16	146.518	-1.18337	0.267007	-4.06342	4.83593e-05	0.0011616	-1	protein_coding	PAX8	HGNC Symbol	2:113215997-113278950	2.63194	2.51483	1.04924	1.19543
ENSG00000125675.17	139.615	1.26297	0.28659	4.05689	4.97302e-05	0.00119065	1	protein_coding	GRIA3	HGNC Symbol	X:123184153-123490915	2.21641	2.0054	5.14816	5.10153
ENSG00000214826.5	276.468	-1.05938	0.236961	-4.05329	5.05022e-05	0.00120599	-1	unprocessed_pseudogene	DDX12P	HGNC Symbol	12:9418673-9448229	2.49252	3.11813	1.16519	1.51525
ENSG00000100100.12	188.982	1.7388	0.404875	4.04654	5.19806e-05	0.00123969	-1	protein_coding	PIK3IP1	HGNC Symbol	22:31281593-31292534	0.919272	2.296	4.19821	6.93661
ENSG00000138675.16	74.2589	-2.4618	0.584402	-4.04238	5.2912e-05	0.00125864	1	protein_coding	FGF5	HGNC Symbol	4:80266599-80336680	1.95082	2.2368	0.1358	0.590469
ENSG00000142046.14	237.466	1.01849	0.227527	4.04066	5.33017e-05	0.00126628	1	protein_coding	TMEM91	HGNC Symbol	19:41350911-41384083	5.9133	5.9015	10.2005	14.0038
ENSG00000169684.13	241.209	-1.61691	0.376348	-4.04011	5.34259e-05	0.0012684	1	protein_coding	CHRNA5	HGNC Symbol	15:78565520-78595269	3.54696	3.34631	0.744441	1.46644
ENSG00000275074.1	192.885	1.10967	0.250321	4.03996	5.34598e-05	0.0012684	-1	protein_coding	NUDT18	HGNC Symbol	8:22106872-22109419	1.37034	1.44716	3.19677	2.94158
ENSG00000184584.12	434.852	1.02096	0.228296	4.03755	5.40131e-05	0.00127905	-1	protein_coding	TMEM173	HGNC Symbol	5:139475534-139482935	6.38754	7.49075	12.0526	16.3447
ENSG00000256663.1	26.7198	-2.50083	0.587666	-4.03421	5.47871e-05	0.00129488	1	processed_pseudogene	AC112777.1	Clone-based (Ensembl) gene	12:20551590-20553012	2.29899	2.2633	0.298248	0.434425
ENSG00000150347.15	1334.69	1.07213	0.241406	4.03161	5.53971e-05	0.00130762	1	protein_coding	ARID5B	HGNC Symbol	10:61901300-62096944	2.90037	4.21216	7.26038	7.82643
ENSG00000080503.23	3071.49	1.08221	0.243996	4.03097	5.55479e-05	0.00131034	1	protein_coding	SMARCA2	HGNC Symbol	9:1980290-2193624	8.99566	6.69173	15.2407	18.2607
ENSG00000141668.9	262.766	1.24857	0.28565	4.02989	5.58028e-05	0.00131383	-1	protein_coding	CBLN2	HGNC Symbol	18:72536680-72638521	0.675844	1.30557	2.54122	2.18549
ENSG00000082438.15	410.464	1.21769	0.277853	4.02745	5.63844e-05	0.00132606	-1	protein_coding	COBLL1	HGNC Symbol	2:164653624-164843679	2.73073	1.96402	5.46747	5.57704
ENSG00000138741.10	180.69	1.30394	0.299216	4.02425	5.71576e-05	0.00134199	-1	protein_coding	TRPC3	HGNC Symbol	4:121879027-121951754	1.8035	1.77684	4.26016	4.71353
ENSG00000164418.20	105.002	1.59321	0.371337	4.0174	5.88449e-05	0.00137521	1	protein_coding	GRIK2	HGNC Symbol	6:101181257-102070083	0.871718	1.05032	3.43225	2.5057
ENSG00000047346.12	515.887	1.05395	0.237822	4.01561	5.92915e-05	0.00138446	-1	protein_coding	FAM214A	HGNC Symbol	15:52581317-52709817	3.76929	5.73141	9.36951	10.5213
ENSG00000145335.15	208.236	1.23809	0.283804	4.01308	5.99305e-05	0.00139672	-1	protein_coding	SNCA	HGNC Symbol	4:89724099-89838315	4.46698	3.9164	11.7793	8.23773
ENSG00000260007.3	142.928	-1.30736	0.301426	-4.00857	6.10867e-05	0.00141918	-1	protein_coding	AC107871.1	Clone-based (Ensembl) gene	15:68184032-68229718	2.14944	2.67835	0.794791	1.13379
ENSG00000143248.12	54.0284	1.88167	0.445973	4.00327	6.24734e-05	0.00144683	-1	protein_coding	RGS5	HGNC Symbol	1:163111121-163321791	0.754728	0.419429	2.34489	2.12833
ENSG00000204880.7	13.2363	-5.6846	1.03998	-4.00225	6.2742e-05	0.00145122	-1	protein_coding	KRTAP4-8	HGNC Symbol	17:41096981-41098141	2.75978	1.29543	0	0.0292087
ENSG00000135338.13	255.576	1.02783	0.232135	4.00142	6.29622e-05	0.0014554	-1	protein_coding	LCA5	HGNC Symbol	6:79484991-79537458	0.795194	0.897504	1.89372	1.57892
ENSG00000140465.13	129.454	-1.99689	0.477294	-3.96248	7.41755e-05	0.00169334	-1	protein_coding	CYP1A1	HGNC Symbol	15:74719542-74725610	4.84014	5.29951	0.854376	1.55006
ENSG00000109472.13	956.599	1.01521	0.231332	3.96059	7.4764e-05	0.0017015	1	protein_coding	CPE	HGNC Symbol	4:165361194-165498320	8.33291	6.715	18.7282	11.888
ENSG00000111196.9	392.661	-1.00018	0.228473	-3.94647	7.93115e-05	0.00179722	-1	protein_coding	MAGOHB	HGNC Symbol	12:10604190-10613623	10.7431	8.14503	4.04864	5.33577
ENSG00000197442.9	455.638	-1.21936	0.283697	-3.9465	7.93009e-05	0.00179722	-1	protein_coding	MAP3K5	HGNC Symbol	6:136557047-136792518	7.29065	7.83991	2.48769	3.93744
ENSG00000260000.2	172.744	1.05328	0.241666	3.94597	7.94789e-05	0.00179991	1	antisense	AL133338.1	Clone-based (Ensembl) gene	6:100881471-100882987	3.16793	3.33537	6.75049	6.85132
ENSG00000186603.5	169.062	-1.41902	0.334931	-3.94325	8.03837e-05	0.00181928	1	protein_coding	HPDL	HGNC Symbol	1:45326905-45328533	4.39813	5.13364	1.24229	2.2654
ENSG00000092621.12	15146.4	1.8761	0.452368	3.93637	8.27239e-05	0.00186995	1	protein_coding	PHGDH	HGNC Symbol	1:119648411-119744226	95.4073	68.9514	488.683	150.1
ENSG00000165617.14	838.45	1.167	0.272495	3.92101	8.81773e-05	0.00197744	1	protein_coding	DACT1	HGNC Symbol	14:58633967-58648321	2.92771	4.97551	8.93603	9.02471
ENSG00000230316.6	148.023	1.1622	0.270607	3.9152	9.03299e-05	0.00201589	1	antisense	FEZF1-AS1	HGNC Symbol	7:122303658-122310077	3.36202	3.52254	7.79341	7.72004
ENSG00000111913.18	215.839	1.38576	0.329639	3.90434	9.4481e-05	0.00210216	-1	protein_coding	RIPOR2	HGNC Symbol	6:24804281-25042170	1.53649	1.24194	4.26553	3.14041
ENSG00000233611.3	43.2661	-1.80347	0.435912	-3.90306	9.49827e-05	0.00211045	1	antisense	AC019068.1	Clone-based (Ensembl) gene	2:236167447-236294927	5.47317	5.35191	1.42349	1.53661
ENSG00000270757.1	37.9844	-2.32999	0.570137	-3.89931	9.64692e-05	0.00213607	1	protein_coding	HSPE1-MOB4	HGNC Symbol	2:197500413-197550726	1.87111	1.94887	0.18979	0.491572
ENSG00000182179.12	274.292	1.75525	0.425593	3.89673	9.75008e-05	0.00215244	-1	protein_coding	UBA7	HGNC Symbol	3:49805207-49813946	1.80935	2.39606	3.80677	11.1002
ENSG00000009694.13	984.33	1.30263	0.309647	3.88796	0.000101091	0.00222362	-1	protein_coding	TENM1	HGNC Symbol	X:124375903-124963817	1.71739	2.89683	4.78135	6.79739
ENSG00000007516.13	168.385	1.18479	0.280235	3.87202	0.000107938	0.00236163	1	protein_coding	BAIAP3	HGNC Symbol	16:1333601-1349441	2.51318	2.38874	4.72594	6.55911
ENSG00000185716.11	419.131	-1.18763	0.281431	-3.86871	0.000109413	0.00238964	1	protein_coding	MOSMO	HGNC Symbol	16:22007638-22087534	10.6783	12.8174	3.75704	6.45868
ENSG00000145012.13	3190.86	1.221	0.290347	3.86667	0.000110333	0.00240688	1	protein_coding	LPP	HGNC Symbol	3:188153284-188890671	7.2962	11.3359	25.1906	18.8735
ENSG00000092421.16	305.756	1.0595	0.248723	3.86037	0.000113213	0.00246387	-1	protein_coding	SEMA6A	HGNC Symbol	5:116443616-116574934	2.28064	1.86639	4.88361	3.81596
ENSG00000134955.11	81.23	-1.70749	0.41616	-3.85898	0.000113863	0.00247653	1	protein_coding	SLC37A2	HGNC Symbol	11:125063067-125090312	2.49538	2.40256	0.551388	0.898767
ENSG00000064692.18	168.841	1.49503	0.363424	3.84391	0.00012109	0.00261518	1	protein_coding	SNCAIP	HGNC Symbol	5:122311354-122464219	0.761404	1.60609	2.66095	4.10019
ENSG00000198520.11	53.6063	1.72381	0.422754	3.841	0.000122536	0.00264333	1	protein_coding	ARMH1	HGNC Symbol	1:44674692-44725591	0.83604	1.38422	3.24105	4.37386
ENSG00000113805.8	112.3	1.95759	0.480778	3.8405	0.000122784	0.00264657	-1	protein_coding	CNTN3	HGNC Symbol	3:74262568-74521140	0.56583	0.299606	2.4354	1.10175
ENSG00000181804.14	299.336	1.20019	0.287871	3.82893	0.000128702	0.00275611	-1	protein_coding	SLC9A9	HGNC Symbol	3:143265222-143848531	2.01629	1.39351	3.29905	4.63474
ENSG00000186615.10	219.154	1.23031	0.295686	3.82676	0.000129842	0.00277491	-1	antisense	KTN1-AS1	HGNC Symbol	14:55499278-55580110	2.78495	4.07298	8.52018	7.80949
ENSG00000268812.3	182.657	-1.06442	0.252114	-3.82284	0.000131926	0.00281366	1	antisense	AC004264.1	Clone-based (Ensembl) gene	22:30246205-30246998	19.0399	16.4835	8.31837	8.5517
ENSG00000196550.10	423.944	-1.3438	0.327009	-3.81144	0.000138158	0.00292883	-1	protein_coding	FAM72A	HGNC Symbol	1:206186179-206204414	8.66018	5.01119	2.41227	2.85279
ENSG00000235863.3	45.0807	1.93359	0.482043	3.78479	0.000153841	0.0032154	1	protein_coding	B3GALT4	HGNC Symbol	6:33277132-33284832	0.551917	0.518845	1.97568	2.34491
ENSG00000114698.14	133.745	1.36465	0.33479	3.78454	0.000153991	0.00321635	-1	protein_coding	PLSCR4	HGNC Symbol	3:146192339-146251179	1.40309	0.715622	3.23666	2.25613
ENSG00000163864.16	298.605	1.09635	0.263859	3.77941	0.0001572	0.00327593	-1	protein_coding	NMNAT3	HGNC Symbol	3:139560180-139678017	2.55479	2.24808	5.74571	4.60602
ENSG00000031698.12	8979.61	1.0298	0.246648	3.77472	0.00016019	0.00333018	1	protein_coding	SARS	HGNC Symbol	1:109213918-109238169	92.5806	76.7045	237.166	111.454
ENSG00000102053.12	287.864	1.03537	0.24868	3.76624	0.000165726	0.00343224	1	protein_coding	ZC3H12B	HGNC Symbol	X:65366638-65507887	1.05382	1.08361	2.21336	2.20764
ENSG00000106948.16	485.232	1.35447	0.333886	3.76518	0.000166427	0.00344482	-1	protein_coding	AKNA	HGNC Symbol	9:114334156-114394405	1.37383	1.07396	4.07729	2.32016
ENSG00000151849.14	589.416	-1.02552	0.246402	-3.76197	0.000168581	0.00348549	-1	protein_coding	CENPJ	HGNC Symbol	13:24882284-24922889	3.52664	4.75852	2.1654	1.85772
ENSG00000119686.9	287.774	1.02776	0.247298	3.75941	0.000170311	0.00351929	1	protein_coding	FLVCR2	HGNC Symbol	14:75578617-75663214	0.976845	0.768043	2.12629	1.46163
ENSG00000153898.12	120.256	1.41611	0.349896	3.75714	0.000171866	0.00354942	-1	protein_coding	MCOLN2	HGNC Symbol	1:84925583-84997113	2.29513	2.10769	6.4235	5.55206
ENSG00000241489.7	420.461	1.32154	0.326047	3.75268	0.000174956	0.00359948	-1	protein_coding	AC244197.3	Clone-based (Ensembl) gene	X:149482543-149533935	5.26591	7.1622	13.4208	18.3529
ENSG00000260428.2	510.065	1.3142	0.325437	3.73645	0.000186638	0.00382661	1	protein_coding	SCX	HGNC Symbol	8:144266560-144268481	10.247	8.98527	26.0846	22.6707
ENSG00000203727.3	182.145	1.24856	0.308076	3.72945	0.000191901	0.00391706	1	protein_coding	SAMD5	HGNC Symbol	6:147508927-147737547	0.793168	0.939641	2.73585	1.43719
ENSG00000152689.17	69.8661	-1.76994	0.449687	-3.71208	0.000205564	0.00416135	1	protein_coding	RASGRP3	HGNC Symbol	2:33436324-33564750	3.00582	2.52304	0.787627	0.757035
ENSG00000163624.5	167.038	1.12576	0.276341	3.71151	0.000206029	0.00416618	1	protein_coding	CDS1	HGNC Symbol	4:84582979-84651338	1.12918	1.06017	2.76637	2.05344
ENSG00000126562.16	192.476	-1.49964	0.37688	-3.71068	0.000206707	0.00417529	1	protein_coding	WNK4	HGNC Symbol	17:42780678-42796936	4.80324	7.48571	1.48473	2.75281
ENSG00000167034.9	212.646	-1.02612	0.25047	-3.70095	0.000214795	0.00432681	-1	protein_coding	NKX3-1	HGNC Symbol	8:23678693-23682927	3.1645	3.08608	1.33569	1.7217
ENSG00000180884.9	135.183	-1.23823	0.307575	-3.69914	0.000216333	0.00435302	-1	protein_coding	ZNF792	HGNC Symbol	19:34956354-34964049	2.66751	3.88454	1.29253	1.44817
ENSG00000272070.1	99.8899	1.38369	0.347775	3.69482	0.000220046	0.00441567	1	lincRNA	AC005618.1	Clone-based (Ensembl) gene	5:141326210-141329357	0.813151	1.25248	2.3781	3.1346
ENSG00000158711.13	3270.4	1.05148	0.257892	3.6941	0.00022067	0.00442337	-1	protein_coding	ELK4	HGNC Symbol	1:205597556-205631962	7.65024	13.8281	23.2538	21.6898
ENSG00000163661.3	399.35	-1.11369	0.27464	-3.69332	0.000221348	0.00443455	1	protein_coding	PTX3	HGNC Symbol	3:157436789-157443628	18.5129	15.2864	5.69673	9.77891
ENSG00000125355.15	491.701	1.12506	0.278376	3.68736	0.000226595	0.00452734	-1	protein_coding	TMEM255A	HGNC Symbol	X:120258650-120311556	5.93553	4.16396	11.9004	10.3625
ENSG00000166033.12	4844.24	1.1796	0.293124	3.68647	0.000227385	0.00453821	1	protein_coding	HTRA1	HGNC Symbol	10:122458551-122514908	88.1739	47.1688	201.002	109.74
ENSG00000103995.13	648.983	-1.02716	0.252254	-3.68064	0.000232646	0.00463066	-1	protein_coding	CEP152	HGNC Symbol	15:48712928-48811146	4.87172	4.49946	1.80912	2.78305
ENSG00000080839.11	566.887	-1.16176	0.289618	-3.67093	0.00024167	0.00479732	-1	protein_coding	RBL1	HGNC Symbol	20:36996349-37095995	5.70658	7.88787	3.25425	2.73583
ENSG00000171033.12	245.242	-1.06838	0.26432	-3.66827	0.0002442	0.00484232	1	protein_coding	PKIA	HGNC Symbol	8:78516139-78605267	5.54287	3.94749	2.42043	2.04033
ENSG00000137962.12	1531.03	-1.07131	0.265218	-3.66657	0.000245825	0.00486667	-1	protein_coding	ARHGAP29	HGNC Symbol	1:94148988-94275068	14.5357	21.9161	6.23022	10.9476
ENSG00000146733.13	1129.57	1.08812	0.269864	3.66631	0.000246079	0.00486908	-1	protein_coding	PSPH	HGNC Symbol	7:56011051-56051604	25.0951	22.9444	70.8615	32.3151
ENSG00000161381.13	237.301	1.03551	0.256211	3.6548	0.000257385	0.00505208	-1	protein_coding	PLXDC1	HGNC Symbol	17:39063303-39154394	3.56332	2.33391	5.81076	6.4498
ENSG00000055813.5	92.5088	1.93383	0.501348	3.65155	0.000260665	0.00510829	1	protein_coding	CCDC85A	HGNC Symbol	2:56184123-56386173	0.527027	0.285983	2.13536	1.17931
ENSG00000260219.2	85.8596	1.27648	0.324289	3.6281	0.00028552	0.00553643	1	lincRNA	AC106782.2	Clone-based (Ensembl) gene	16:30355441-30357104	2.49611	1.97576	5.12751	5.90563
ENSG00000182742.5	188.782	-1.07824	0.270465	-3.62056	0.000293966	0.00567333	-1	protein_coding	HOXB4	HGNC Symbol	17:48575513-48580111	2.41777	2.16458	0.856252	1.301
ENSG00000197977.3	116.134	-1.2261	0.31099	-3.61733	0.000297654	0.0057355	-1	protein_coding	ELOVL2	HGNC Symbol	6:10980759-11044314	2.29656	2.03273	0.801752	1.02871
ENSG00000197208.5	163.986	-1.44313	0.372504	-3.60902	0.000307359	0.00591011	1	protein_coding	SLC22A4	HGNC Symbol	5:132294443-132344206	5.24517	8.22877	1.5332	3.32619
ENSG00000166822.12	338.278	-1.06536	0.267951	-3.60888	0.000307524	0.0059102	-1	protein_coding	TMEM170A	HGNC Symbol	16:75443054-75465497	4.35843	2.61695	1.85444	1.42194
ENSG00000258818.3	136.192	1.1656	0.297205	3.59054	0.000329997	0.00627984	1	protein_coding	RNASE4	HGNC Symbol	14:20684100-20701215	1.36614	1.85719	4.03333	3.30538
ENSG00000177721.4	129.396	1.20125	0.308045	3.58257	0.000340234	0.00645462	-1	protein_coding	ANXA2R	HGNC Symbol	5:43039081-43043170	0.95486	1.03199	2.38512	2.26273
ENSG00000079482.12	507.119	1.18343	0.303179	3.58144	0.0003417	0.00647576	-1	protein_coding	OPHN1	HGNC Symbol	X:68042344-68433913	0.894376	0.773279	2.17304	1.66732
ENSG00000184898.6	194.934	1.2841	0.331755	3.57553	0.000349521	0.00660021	-1	protein_coding	RBM43	HGNC Symbol	2:151247940-151261879	0.552964	0.834005	1.4356	2.03116
ENSG00000172986.12	324.689	1.03591	0.262485	3.57143	0.000355044	0.00668848	1	protein_coding	GXYLT2	HGNC Symbol	3:72888073-72998138	1.12571	1.57862	2.70586	2.90007
ENSG00000241634.1	47.8076	-1.82857	0.483581	-3.57033	0.000356537	0.00671204	-1	processed_pseudogene	AC069499.1	Clone-based (Ensembl) gene	3:108543367-108543875	9.25911	11.9281	2.03712	3.62835
ENSG00000138166.5	358.723	-1.26863	0.3279	-3.56827	0.000359352	0.00676158	1	protein_coding	DUSP5	HGNC Symbol	10:110497838-110511544	8.78357	9.44355	2.22492	5.22423
ENSG00000182463.15	167.079	1.43845	0.37462	3.56771	0.000360109	0.00677236	1	protein_coding	TSHZ2	HGNC Symbol	20:52972407-53495330	1.11429	0.570778	2.59342	2.04902
ENSG00000233621.1	139.68	1.09475	0.279158	3.56564	0.000362971	0.00681923	-1	antisense	LINC01137	HGNC Symbol	1:37454879-37474411	2.71477	2.48683	4.63481	6.62442
ENSG00000145423.4	128.784	1.43331	0.374925	3.55963	0.000371383	0.00695951	-1	protein_coding	SFRP2	HGNC Symbol	4:153780592-153789120	1.57715	0.814661	4.25542	2.3702
ENSG00000186205.12	53.1166	1.92416	0.510584	3.55655	0.000375764	0.0070273	1	protein_coding	2001-03-01	HGNC Symbol	1:220786759-220819657	0.500491	0.32128	1.91763	1.38192
ENSG00000089505.17	119.759	-1.12448	0.288568	-3.55621	0.000376246	0.00703274	1	protein_coding	CMTM1	HGNC Symbol	16:66566393-66579137	5.07663	3.93244	1.93102	2.15328
ENSG00000132436.11	290.435	-1.01332	0.25783	-3.54898	0.000386732	0.00722141	-1	protein_coding	FIGNL1	HGNC Symbol	7:50444128-50542535	1.91197	2.96757	1.10064	1.30483
ENSG00000245060.6	445.725	1.03198	0.263276	3.54472	0.000393032	0.00731733	1	lincRNA	LINC00847	HGNC Symbol	5:180830957-180835726	6.02335	4.72309	13.9623	8.19697
ENSG00000183783.6	64.8788	1.46376	0.384967	3.5393	0.000401192	0.00744987	-1	protein_coding	KCTD8	HGNC Symbol	4:44173909-44448807	0.808695	0.735921	2.48064	1.88215
ENSG00000122035.6	704.753	1.22088	0.317019	3.53811	0.000402997	0.00747359	1	protein_coding	RASL11A	HGNC Symbol	13:27270327-27273690	12.7468	16.1017	23.3273	45.0625
ENSG00000163596.16	223.608	1.06398	0.273354	3.53155	0.000413127	0.00762917	-1	protein_coding	ICA1L	HGNC Symbol	2:202773150-202871985	1.20641	1.48555	2.97202	2.71644
ENSG00000198542.13	439.819	1.01482	0.259238	3.53112	0.000413804	0.00763786	1	protein_coding	ITGBL1	HGNC Symbol	13:101452593-101720856	5.35806	5.05179	12.2084	9.0012
ENSG00000213085.9	95.3268	-1.45759	0.386472	-3.525	0.000423488	0.0077855	-1	protein_coding	CFAP45	HGNC Symbol	1:159872364-159900163	1.77144	1.26762	0.545587	0.518973
ENSG00000112902.11	781.131	1.9212	0.518615	3.51996	0.000431615	0.00790321	-1	protein_coding	SEMA5A	HGNC Symbol	5:9035026-9546075	0.873176	1.1922	3.06796	5.3919
ENSG00000147874.10	1245.45	-1.01659	0.260826	-3.51966	0.000432097	0.0079081	-1	protein_coding	HAUS6	HGNC Symbol	9:19053143-19103119	3.83473	7.62042	2.58623	3.02129
ENSG00000175197.12	576.751	1.00174	0.257031	3.51268	0.000443609	0.00806697	-1	protein_coding	DDIT3	HGNC Symbol	12:57516588-57521737	17.4218	16.3949	45.0924	23.1538
ENSG00000138642.14	162.605	1.40143	0.371297	3.51253	0.000443868	0.00806707	1	protein_coding	HERC6	HGNC Symbol	4:88378739-88443111	0.719438	0.83911	1.83651	2.40766
ENSG00000250802.7	101.489	1.24241	0.325671	3.51241	0.000444069	0.00806707	1	antisense	ZBED3-AS1	HGNC Symbol	5:77086688-77166909	0.7442	0.823224	2.21742	1.5669
ENSG00000142856.16	331.449	-1.00669	0.259267	-3.50299	0.000460073	0.00832495	-1	protein_coding	ITGB3BP	HGNC Symbol	1:63440770-63593721	9.12495	12.9995	5.18627	5.72261
ENSG00000160097.17	80.96	1.59089	0.426442	3.50244	0.000461021	0.00833801	-1	protein_coding	FNDC5	HGNC Symbol	1:32862268-32872482	0.501105	0.68879	1.29412	2.44693
ENSG00000138587.5	150.669	-1.0891	0.283007	-3.50017	0.000464956	0.00840505	-1	protein_coding	MNS1	HGNC Symbol	15:56421544-56465137	2.4534	2.53821	1.15682	1.16047
ENSG00000132329.10	350.734	1.37072	0.363949	3.49404	0.000475766	0.00857101	1	protein_coding	RAMP1	HGNC Symbol	2:237858893-237912114	16.4175	7.53174	40.7008	22.7196
ENSG00000196476.11	97.4671	1.16391	0.305686	3.4854	0.000491407	0.00880538	-1	protein_coding	C20orf96	HGNC Symbol	20:270863-290778	1.00951	1.10084	2.63547	2.15616
ENSG00000232859.9	89.1875	2.00829	0.546898	3.4841	0.000493796	0.0088353	-1	protein_coding	LYRM9	HGNC Symbol	17:27878314-27894752	1.15898	1.42187	3.28266	8.09408
ENSG00000284968.1	62.0432	1.29273	0.342986	3.48149	0.000498628	0.00891309	-1	antisense	AC093827.4	Clone-based (Ensembl) gene	4:86924630-86936202	0.653735	0.745812	1.71463	1.78769
ENSG00000283189.2	486.72	1.10929	0.291163	3.47014	0.000520183	0.00923287	-1	protein_coding	AC104452.1	Clone-based (Ensembl) gene	3:49416777-49429314	2.24552	3.02569	4.92249	6.59938
ENSG00000198075.9	36.3114	2.04514	0.553916	3.46905	0.00052231	0.00925689	1	protein_coding	SULT1C4	HGNC Symbol	2:108377911-108388057	0.505733	0.407915	1.38399	2.64493
ENSG00000121005.8	316.896	1.17304	0.310203	3.46884	0.000522717	0.00925829	1	protein_coding	CRISPLD1	HGNC Symbol	8:74984515-75034558	1.4053	2.12666	4.9818	3.08252
ENSG00000164484.11	148.525	-1.15363	0.304567	-3.46086	0.000538453	0.00948683	1	protein_coding	TMEM200A	HGNC Symbol	6:130365734-130443063	4.00165	2.84515	1.62549	1.40686
ENSG00000162745.10	477.667	1.07404	0.282939	3.45074	0.000559047	0.00979343	-1	protein_coding	OLFML2B	HGNC Symbol	1:161983192-162023854	1.41864	1.15122	2.05571	3.44122
ENSG00000154930.14	192.699	1.27792	0.341674	3.45029	0.000559987	0.00980057	-1	protein_coding	ACSS1	HGNC Symbol	20:25006230-25058980	1.45221	1.00125	3.95084	2.10728
ENSG00000185633.10	71.8011	2.51681	0.705956	3.44519	0.000570655	0.00996833	-1	protein_coding	NDUFA4L2	HGNC Symbol	12:57234903-57240715	0.213531	1.20982	7.33808	1.30213
ENSG00000130751.9	200.057	1.07072	0.282272	3.44161	0.000578263	0.0100869	1	protein_coding	NPAS1	HGNC Symbol	19:47019820-47045775	5.32305	4.2924	11.7198	8.66384
ENSG00000250903.8	92.4378	1.7501	0.48221	3.4414	0.000578703	0.0100898	1	lincRNA	GMDS-DT	HGNC Symbol	6:2245748-2482022	0.348779	1.33203	2.94905	2.84852
ENSG00000139187.9	38.441	1.7879	0.492548	3.42641	0.000611622	0.0106035	1	protein_coding	KLRG1	HGNC Symbol	12:8950044-9010760	0.827669	0.846941	3.77441	2.37166
ENSG00000107679.14	961.573	1.03024	0.272532	3.41846	0.000629775	0.0108874	1	protein_coding	PLEKHA1	HGNC Symbol	10:122374696-122442602	7.39778	7.58433	19.3308	11.5794
ENSG00000285634.1	127.508	-1.16863	0.313043	-3.41812	0.000630552	0.0108957	-1	lincRNA	AL583827.1	Clone-based (Ensembl) gene	9:85370219-85443963	1.57259	1.49767	0.640131	0.705995
ENSG00000256824.1	64.3711	1.63762	0.452451	3.40749	0.000655644	0.0112922	1	antisense	AP000721.2	Clone-based (Ensembl) gene	11:64035970-64103653	0.878468	1.36087	4.29757	3.05005
ENSG00000028277.21	76.0674	-1.99776	0.555955	-3.40726	0.000656177	0.0112961	-1	protein_coding	POU2F2	HGNC Symbol	19:42086110-42196585	3.19946	2.11289	0.555846	0.66314
ENSG00000166262.15	76.8522	1.41561	0.387389	3.4037	0.000664796	0.0114072	-1	protein_coding	FAM227B	HGNC Symbol	15:49326962-49620931	0.9073	1.37282	3.54458	2.67275
ENSG00000130413.15	203.354	1.06111	0.283289	3.39459	0.000687306	0.0117496	-1	protein_coding	STK33	HGNC Symbol	11:8391868-8594289	3.70681	3.1817	8.42737	6.06962
ENSG00000242715.7	136.375	1.04914	0.280045	3.39334	0.000690455	0.0117925	-1	protein_coding	CCDC169	HGNC Symbol	13:36222008-36297840	1.54717	1.90925	3.89394	3.30296
ENSG00000180509.11	204.17	1.04242	0.278439	3.38696	0.000706708	0.012031	-1	protein_coding	KCNE1	HGNC Symbol	21:34446688-34512275	2.83613	1.98305	5.31978	4.70226
ENSG00000140092.14	241.739	1.09266	0.293247	3.38557	0.000710304	0.0120755	-1	protein_coding	FBLN5	HGNC Symbol	14:91869412-91947987	6.26486	4.5296	13.4156	9.85042
ENSG00000125831.9	29.16	2.08367	0.577232	3.3784	0.000729085	0.0123208	-1	protein_coding	CST11	HGNC Symbol	20:23450403-23452857	1.16202	1.21954	4.87726	5.92149
ENSG00000135750.14	229.42	-1.04698	0.28047	-3.3739	0.000741108	0.0124953	1	protein_coding	KCNK1	HGNC Symbol	1:233614004-233672512	9.07672	6.21865	3.99433	3.33149
ENSG00000280734.2	117.027	1.05038	0.282925	3.36438	0.000767172	0.0128876	-1	processed_transcript	LINC01232	HGNC Symbol	13:99486962-99499306	1.25262	1.34051	2.53937	2.90978
ENSG00000273145.1	77.1601	1.36534	0.376731	3.36015	0.000778996	0.0130616	1	lincRNA	BX537318.1	Clone-based (Ensembl) gene	22:46013606-46015498	1.34025	1.35961	2.76166	4.40059
ENSG00000230373.8	257.922	1.15828	0.316148	3.3518	0.000802889	0.0134135	-1	transcribed_unprocessed_pseudogene	GOLGA6L5P	HGNC Symbol	15:84507885-84516814	2.26221	4.16279	5.90984	8.67821
ENSG00000129028.8	85.6373	-1.15169	0.314488	-3.34868	0.000811972	0.0135291	-1	protein_coding	THAP10	HGNC Symbol	15:70881342-70892785	1.58364	1.68371	0.773027	0.669836
ENSG00000235169.8	60.2707	1.50241	0.416852	3.34722	0.000816261	0.0135821	1	protein_coding	SMIM1	HGNC Symbol	1:3772761-3775982	5.83871	4.8197	17.2788	13.699
ENSG00000270069.1	171.629	-1.70343	0.479928	-3.34495	0.000822977	0.0136815	-1	lincRNA	MIR222HG	HGNC Symbol	X:45745211-45770274	5.94015	11.6244	1.37965	3.73757
ENSG00000169962.4	159.655	1.1197	0.305139	3.34294	0.000828965	0.0137748	1	protein_coding	TAS1R3	HGNC Symbol	1:1331314-1335306	1.28099	1.38641	3.02471	2.84698
ENSG00000104267.9	44.887	-1.61327	0.453542	-3.33227	0.000861394	0.0142302	1	protein_coding	CA2	HGNC Symbol	8:85463852-85481493	2.36577	2.70781	0.711757	0.884661
ENSG00000254860.5	89.1144	1.30418	0.361464	3.33214	0.000861794	0.0142304	1	antisense	TMEM9B-AS1	HGNC Symbol	11:8964675-8977527	6.71525	5.55553	18.7406	12.1553
ENSG00000105825.12	437.371	-1.1951	0.329005	-3.32769	0.000875706	0.0144214	-1	protein_coding	TFPI2	HGNC Symbol	7:93885396-93890991	42.8321	48.8761	14.0588	25.4122
ENSG00000116761.11	933.912	1.19488	0.330516	3.32548	0.00088268	0.0145038	1	protein_coding	CTH	HGNC Symbol	1:70411218-70439851	1.8335	1.80637	5.91848	2.56802
ENSG00000136122.15	354.387	-1.03621	0.283551	-3.31051	0.000931258	0.015234	1	protein_coding	BORA	HGNC Symbol	13:72727749-72756198	2.24311	1.72192	0.939131	0.968063
ENSG00000187720.14	892.563	-1.17863	0.326568	-3.30731	0.000941977	0.0153888	1	protein_coding	THSD4	HGNC Symbol	15:71096952-71783383	10.2283	19.5238	4.1421	8.79139
ENSG00000241769.7	47.8136	1.63785	0.466647	3.29857	0.000971799	0.0158339	-1	antisense	LINC00893	HGNC Symbol	X:149527591-149540959	1.22294	1.51108	3.26288	5.78966
ENSG00000168237.17	253.459	-1.01104	0.278211	-3.28221	0.00102997	0.0166199	1	protein_coding	GLYCTK	HGNC Symbol	3:52287089-52293476	3.61992	4.38218	1.50377	2.46274
ENSG00000166046.10	175.043	1.43133	0.406357	3.27877	0.0010426	0.0168089	1	protein_coding	TCP11L2	HGNC Symbol	12:106301929-106347015	2.38655	3.85233	11.0861	6.23904
ENSG00000165507.8	80.9764	1.60497	0.459741	3.27409	0.00106001	0.0170598	-1	protein_coding	DEPP1	HGNC Symbol	10:44970981-44978810	0.549191	0.777825	1.54288	2.6956
ENSG00000279822.1	114.774	-1.41128	0.400749	-3.26389	0.00109895	0.0175569	-1	TEC	AC016397.2	Clone-based (Ensembl) gene	10:48443836-48445820	5.9283	3.73691	1.83838	1.70012
ENSG00000164236.11	1064.67	1.60558	0.463338	3.26169	0.0011075	0.0176315	1	protein_coding	ANKRD33B	HGNC Symbol	5:10564330-10657816	0.71603	2.01293	3.14005	5.59942
ENSG00000114529.12	252.412	-1.0299	0.28641	-3.25295	0.00114212	0.0181101	1	protein_coding	C3orf52	HGNC Symbol	3:112086335-112131004	2.49689	3.30164	1.20072	1.6167
ENSG00000196139.13	427.65	1.16019	0.326003	3.2523	0.00114474	0.0181302	1	protein_coding	AKR1C3	HGNC Symbol	10:5035354-5107686	14.2127	8.90807	31.4571	20.9771
ENSG00000273038.2	149.893	-1.1164	0.313713	-3.24289	0.00118325	0.0186456	-1	lincRNA	AL365203.2	Clone-based (Ensembl) gene	10:32887255-32889311	4.92373	3.42803	2.11012	1.67857
ENSG00000156384.14	114.179	-1.22563	0.348366	-3.23818	0.00120296	0.0188979	1	protein_coding	SFR1	HGNC Symbol	10:104122058-104126385	2.75418	2.85685	1.13577	1.21371
ENSG00000171051.8	85.1885	-1.32567	0.380325	-3.23029	0.00123666	0.0193447	-1	protein_coding	FPR1	HGNC Symbol	19:51745172-51804110	1.13268	1.86539	0.492918	0.673959
ENSG00000100558.8	60.7585	-1.49409	0.433034	-3.22401	0.00126409	0.0197069	-1	protein_coding	PLEK2	HGNC Symbol	14:67386983-67412200	1.89213	2.19396	0.539672	0.864179
ENSG00000213344.2	23.4264	-2.35321	0.683599	-3.221	0.00127746	0.0199068	-1	processed_pseudogene	PCNPP3	HGNC Symbol	12:65645992-65646462	11.1593	6.90092	0.829601	2.32993
ENSG00000250132.6	112.814	1.18685	0.338027	3.22048	0.00127974	0.0199256	-1	antisense	AC004803.1	Clone-based (Ensembl) gene	12:974133-991190	2.52828	3.12305	7.58553	5.47833
ENSG00000158286.12	112.537	1.40818	0.40721	3.2177	0.00129223	0.020078	1	protein_coding	RNF207	HGNC Symbol	1:6205475-6221299	1.39118	2.0603	4.43051	5.02131
ENSG00000270773.1	37.242	-1.82328	0.536823	-3.20914	0.0013313	0.0205891	1	processed_pseudogene	AC137695.2	Clone-based (Ensembl) gene	3:129345411-129346164	3.20215	3.12648	1.11336	0.513276
ENSG00000106479.10	260.024	1.14865	0.327532	3.20749	0.001339	0.0206908	1	protein_coding	ZNF862	HGNC Symbol	7:149838367-149867479	1.57596	1.74936	3.39338	4.11774
ENSG00000263731.1	166.841	-1.20043	0.343954	-3.20632	0.00134446	0.0207664	-1	lincRNA	AC145207.5	Clone-based (Ensembl) gene	17:81878425-81881106	2.40905	1.66359	0.777982	0.962131
ENSG00000260261.2	173.714	1.34597	0.389928	3.20274	0.00136128	0.0209647	-1	transcribed_unprocessed_pseudogene	AC124944.3	Clone-based (Ensembl) gene	3:195913078-195954485	3.52811	5.46876	16.5397	7.41932
ENSG00000109072.13	69.289	1.49492	0.434574	3.19743	0.00138656	0.0212619	-1	protein_coding	VTN	HGNC Symbol	17:28367276-28373091	0.888612	1.62678	3.8117	3.4388
ENSG00000259065.1	26.3504	2.21203	0.65602	3.19713	0.00138801	0.0212695	1	antisense	AC005520.2	Clone-based (Ensembl) gene	14:73787360-73803270	0.593286	1.18848	4.33745	5.20408
ENSG00000154102.10	116.908	1.02616	0.290769	3.18536	0.00144572	0.0220346	-1	protein_coding	C16orf74	HGNC Symbol	16:85690084-85751129	5.13702	5.64367	11.6084	10.5642
ENSG00000088726.15	102.538	-1.48557	0.435418	-3.17762	0.00148488	0.0225196	-1	protein_coding	TMEM40	HGNC Symbol	3:12733525-12769457	7.2547	5.90728	2.32298	2.20897
ENSG00000116668.12	124.03	1.15222	0.331722	3.17499	0.00149844	0.0226973	1	protein_coding	SWT1	HGNC Symbol	1:185157080-185291765	1.42483	1.30309	3.73931	2.41307
ENSG00000125744.11	132.176	1.14874	0.332383	3.16397	0.00155635	0.0234298	-1	protein_coding	RTN2	HGNC Symbol	19:45485289-45497061	1.46807	1.08401	2.18512	3.61472
ENSG00000262633.2	204.346	-1.03276	0.296453	-3.15252	0.00161866	0.0241899	1	protein_coding	AC005670.2	Clone-based (Ensembl) gene	17:46923133-47049932	9.402	7.62542	3.44125	4.81198
ENSG00000242028.6	195.918	-1.26646	0.37103	-3.1514	0.00162487	0.024271	1	protein_coding	HYPK	HGNC Symbol	15:43796142-43803043	9.12629	5.62241	2.96672	2.98867
ENSG00000241014.2	39.709	1.69937	0.505394	3.1508	0.00162824	0.0243034	-1	transcribed_unitary_pseudogene	AC114490.1	Clone-based (Ensembl) gene	1:34975699-34978706	0.353981	0.561414	1.37798	1.76685
ENSG00000231185.6	11.1375	-3.29422	0.939342	-3.14872	0.00163989	0.0244377	1	antisense	SPRY4-AS1	HGNC Symbol	5:142325293-142672001	8.65232	3.67402	0.198665	0.678351
ENSG00000167772.11	86.7754	-1.61958	0.484534	-3.1425	0.00167513	0.0248923	1	protein_coding	ANGPTL4	HGNC Symbol	19:8363289-8374373	1.4786	3.23451	0.607642	0.837726
ENSG00000159674.11	30.8041	2.131	0.644891	3.14088	0.00168443	0.0250103	-1	protein_coding	SPON2	HGNC Symbol	4:1166932-1208962	0.548443	0.402732	1.65768	3.10878
ENSG00000139192.11	199.449	1.00862	0.291114	3.13129	0.00174043	0.0256762	1	protein_coding	TAPBPL	HGNC Symbol	12:6451690-6466517	1.09518	0.874903	1.62462	2.40282
ENSG00000240476.1	42.915	-2.32914	0.69988	-3.11963	0.00181076	0.0265542	1	lincRNA	LINC00973	HGNC Symbol	3:98981058-98983096	3.54316	5.63422	0.342457	1.25828
ENSG00000159917.16	114.823	1.06736	0.310778	3.11851	0.00181771	0.0266455	-1	protein_coding	ZNF235	HGNC Symbol	19:44228729-44305046	1.43878	1.20315	3.11539	2.46347
ENSG00000185652.11	422.092	-1.03429	0.302985	-3.11547	0.00183652	0.0268678	1	protein_coding	NTF3	HGNC Symbol	12:5432112-5521536	1.52458	1.54167	0.568951	0.947072
ENSG00000235652.7	94.7413	1.01187	0.294507	3.09902	0.00194161	0.0282369	1	antisense	AL356599.1	Clone-based (Ensembl) gene	6:145799409-145886585	4.82162	4.46522	8.85555	10.1209
ENSG00000224826.1	63.0217	1.31163	0.389708	3.09524	0.00196652	0.0285103	1	processed_pseudogene	AC019109.1	Clone-based (Ensembl) gene	2:224169664-224171537	0.88688	1.0722	2.62481	2.3299
ENSG00000156398.12	175.677	-1.24617	0.372454	-3.08797	0.00201529	0.0291587	1	protein_coding	SFXN2	HGNC Symbol	10:102714538-102743492	2.38195	1.75266	0.789628	0.90043
ENSG00000134215.15	54.7802	1.76683	0.54002	3.08641	0.00202586	0.0292657	-1	protein_coding	VAV3	HGNC Symbol	1:107571160-107965144	0.476089	0.401746	2.05656	1.14844
ENSG00000125246.15	100.965	1.08574	0.320485	3.08561	0.00203138	0.0293238	1	protein_coding	CLYBL	HGNC Symbol	13:99606669-99897134	0.91232	0.672526	1.78066	1.6481
ENSG00000163617.10	91.8046	1.1615	0.344411	3.08547	0.00203227	0.0293238	-1	protein_coding	CCDC191	HGNC Symbol	3:113964137-114056613	0.703089	1.01961	1.67189	2.26255
ENSG00000221883.3	55.3825	1.43797	0.434465	3.08297	0.00204946	0.0295387	-1	protein_coding	ARIH2OS	HGNC Symbol	3:48917782-48919385	0.669297	1.00883	2.62564	2.10597
ENSG00000151012.13	3482.31	1.91856	0.595406	3.07846	0.00208072	0.0299642	-1	protein_coding	SLC7A11	HGNC Symbol	4:138164097-138242349	1.69351	1.53576	11.3947	2.27878
ENSG00000266714.8	111.053	1.76618	0.542313	3.07809	0.00208335	0.0299903	1	protein_coding	MYO15B	HGNC Symbol	17:75588058-75626501	1.45831	1.7292	2.94442	8.84424
ENSG00000231789.2	238.336	1.42145	0.432444	3.07665	0.00209342	0.0301	-1	antisense	PIK3CD-AS2	HGNC Symbol	1:9672426-9687555	1.67223	0.662153	4.5367	1.98563
ENSG00000166821.8	119.227	1.12224	0.3331	3.07398	0.00211226	0.0303117	-1	protein_coding	PEX11A	HGNC Symbol	15:89677764-89690783	1.68241	1.16798	3.45402	2.83862
ENSG00000198573.6	10.6203	-3.39879	0.93906	-3.07305	0.00211881	0.0303939	-1	protein_coding	SPANXC	HGNC Symbol	X:141241463-141242496	3.50824	1.70533	0	0.150863
ENSG00000231131.7	69.4643	-1.30259	0.391936	-3.07116	0.00213232	0.03054	-1	lincRNA	LNCAROD	HGNC Symbol	10:52450874-52755409	9.72686	10.3728	3.50531	4.43759
ENSG00000213648.10	41.9305	-2.20139	0.685469	-3.0546	0.00225361	0.0319664	1	protein_coding	SULT1A4	HGNC Symbol	16:29459889-29464976	3.9396	3.10641	0.473453	0.834447
ENSG00000186409.15	91.5132	1.13178	0.338306	3.05214	0.00227213	0.0321795	1	protein_coding	CCDC30	HGNC Symbol	1:42463330-42654664	0.702897	0.611239	1.50855	1.40665
ENSG00000203865.9	60.9219	1.19696	0.359657	3.0513	0.00227854	0.0322226	-1	processed_transcript	ATP1A1-AS1	HGNC Symbol	1:116392247-116418622	1.84698	1.60479	4.39946	3.65636
ENSG00000265962.1	24.5687	1.8909	0.58213	3.04614	0.00231803	0.0326449	-1	antisense	GACAT2	HGNC Symbol	18:8695856-8707621	0.797837	0.505655	2.83802	2.38522
ENSG00000104059.4	111.575	-1.00024	0.296354	-3.04247	0.00234647	0.0329912	-1	protein_coding	FAM189A1	HGNC Symbol	15:29120254-29570723	1.26765	1.47231	0.618728	0.735
ENSG00000153982.10	63.181	1.3269	0.404437	3.04043	0.00236239	0.0331597	1	protein_coding	GDPD1	HGNC Symbol	17:59220467-59275967	0.646123	0.886744	2.34508	1.55258
ENSG00000134207.16	113.562	-1.40169	0.427612	-3.03907	0.0023731	0.033264	-1	protein_coding	SYT6	HGNC Symbol	1:114089291-114153919	4.86128	5.46347	2.36335	1.42005
ENSG00000236200.5	44.8674	-1.31486	0.399579	-3.03789	0.0023824	0.0333817	-1	antisense	KDM4A-AS1	HGNC Symbol	1:43699765-43708138	5.89616	5.87305	2.31712	2.2906
ENSG00000163815.5	24.6835	1.78937	0.555442	3.0229	0.00250366	0.0348685	1	protein_coding	CLEC3B	HGNC Symbol	3:45001548-45036071	0.618845	0.524371	1.95252	2.30067
ENSG00000157368.10	70.877	1.77347	0.551766	3.02119	0.0025178	0.0349992	1	protein_coding	IL34	HGNC Symbol	16:70579895-70660682	0.990166	1.06775	1.5727	6.02116
ENSG00000242147.1	46.8371	-1.50628	0.464248	-3.01643	0.00255769	0.03546	-1	lincRNA	AL365356.5	Clone-based (Ensembl) gene	10:5594991-5596118	7.28386	7.12998	2.09304	2.81124
ENSG00000189136.9	65.9676	1.53414	0.476478	3.01396	0.00257864	0.0356967	-1	transcribed_unprocessed_pseudogene	UBE2Q2P1	HGNC Symbol	15:84526781-84571216	0.813186	1.75852	2.65367	5.14839
ENSG00000204396.10	113.7	1.0549	0.318435	3.00279	0.00267517	0.0368667	-1	protein_coding	VWA7	HGNC Symbol	6:31765590-31777294	1.01475	1.33623	2.30317	2.65756
ENSG00000161647.18	349.323	-1.12993	0.344253	-2.9996	0.00270331	0.0371988	-1	protein_coding	MPP3	HGNC Symbol	17:43800799-43833170	6.98475	11.8369	3.00248	5.47652
ENSG00000275185.1	12.9066	-2.44429	0.76772	-2.99856	0.00271259	0.0372727	1	antisense	AC130324.3	Clone-based (Ensembl) gene	17:30899110-30899651	2.26176	1.42136	0.328077	0.168076
ENSG00000064205.10	277.079	1.06166	0.321197	2.99406	0.00275289	0.03774	1	protein_coding	WISP2	HGNC Symbol	20:44714844-44728509	3.22673	5.18655	7.91873	9.88029
ENSG00000230798.5	69.2068	1.16385	0.356075	2.9893	0.00279621	0.0382343	-1	antisense	FOXD3-AS1	HGNC Symbol	1:63320884-63324441	3.12458	3.9484	8.4193	7.71295
ENSG00000145020.15	132.39	1.0785	0.32756	2.98871	0.00280157	0.0382791	-1	protein_coding	AMT	HGNC Symbol	3:49416775-49422753	1.85986	1.59334	3.16085	4.24406
ENSG00000124257.6	140.438	1.0512	0.318828	2.98746	0.00281305	0.0384218	-1	protein_coding	NEURL2	HGNC Symbol	20:45888625-45891287	3.30139	2.97058	6.42621	6.75554
ENSG00000166394.14	50.7642	-1.61608	0.506132	-2.98468	0.00283875	0.0386581	-1	protein_coding	CYB5R2	HGNC Symbol	11:7665100-7677222	4.34615	5.49719	0.962941	2.1078
ENSG00000276851.1	19.9375	-2.1518	0.687241	-2.97291	0.00294991	0.0399355	1	lincRNA	AC002401.4	Clone-based (Ensembl) gene	17:50094065-50094647	2.21979	3.22952	0.233662	0.824381
ENSG00000255182.2	99.5123	1.24328	0.385516	2.97255	0.00295334	0.0399511	-1	processed_transcript	AC084125.2	Clone-based (Ensembl) gene	8:144495458-144505444	0.574997	1.25701	1.81375	2.55385
ENSG00000279094.3	42.5053	-1.55689	0.491149	-2.97245	0.00295432	0.0399511	-1	lincRNA	LINC01670	HGNC Symbol	21:5499151-5502542	2.1173	2.65169	0.514706	1.01846
ENSG00000234537.1	67.4957	1.40676	0.438952	2.968	0.00299747	0.0404455	1	unprocessed_pseudogene	AL354751.1	Clone-based (Ensembl) gene	9:92132398-92138629	0.907985	0.704657	1.64191	2.78106
ENSG00000255152.8	139.874	-1.28443	0.400606	-2.96336	0.00304299	0.0409696	1	protein_coding	MSH5-SAPCD1	HGNC Symbol	6:31740020-31764851	1.68979	3.01248	0.677046	1.20233
ENSG00000236591.1	59.8766	1.42721	0.452648	2.94931	0.00318487	0.0425223	-1	antisense	AL357992.1	Clone-based (Ensembl) gene	6:149027700-149032573	18.0811	24.1904	55.6175	65.8343
ENSG00000182326.14	123.006	1.34931	0.423905	2.94825	0.00319583	0.0426223	1	protein_coding	C1S	HGNC Symbol	12:6988259-7071032	1.97473	2.83092	4.41003	8.26863
ENSG00000247363.2	103.992	1.07766	0.331418	2.94742	0.00320439	0.0427054	-1	lincRNA	AC090061.1	Clone-based (Ensembl) gene	12:68674371-68687755	2.50922	2.6862	4.89052	6.24808
ENSG00000109819.8	108.31	1.83232	0.588338	2.93942	0.00328827	0.0436811	-1	protein_coding	PPARGC1A	HGNC Symbol	4:23755041-23904089	0.964302	0.724488	3.62445	2.96262
ENSG00000049540.16	471.978	1.06384	0.329934	2.92388	0.00345697	0.0454304	1	protein_coding	ELN	HGNC Symbol	7:74027789-74069907	6.98774	5.96454	13.9038	13.593
ENSG00000224080.1	54.8054	-1.61805	0.520897	-2.92148	0.00348367	0.0457324	-1	processed_pseudogene	UBE2FP1	HGNC Symbol	3:37143512-37143958	6.92199	10.1916	1.99705	3.24717
ENSG00000106031.8	237.192	1.03865	0.322709	2.91466	0.00356081	0.0466287	-1	protein_coding	HOXA13	HGNC Symbol	7:27193503-27200106	0.648859	1.29883	1.76049	2.28946
ENSG00000183691.4	618.119	1.09752	0.343816	2.913	0.00357972	0.046793	1	protein_coding	NOG	HGNC Symbol	17:56593699-56595590	1.97759	1.36982	4.96601	2.32133
ENSG00000233396.7	87.8877	1.07281	0.337507	2.8859	0.00390302	0.0504815	1	lincRNA	LINC01719	HGNC Symbol	1:146052566-146061948	0.966874	1.21189	2.51416	2.13012
ENSG00000171502.14	595.195	1.14613	0.363876	2.88461	0.003919	0.050617	-1	protein_coding	COL24A1	HGNC Symbol	1:85729233-86156943	0.611226	1.7717	2.64684	2.70401
ENSG00000204519.10	339.307	-1.02977	0.323312	-2.88258	0.00394428	0.0508722	1	protein_coding	ZNF551	HGNC Symbol	19:57681969-57717301	3.18527	4.25784	2.19439	1.40209
ENSG00000175600.15	190.137	1.0179	0.319289	2.88044	0.00397117	0.0511832	1	protein_coding	SUGCT	HGNC Symbol	7:40134977-40860763	6.67972	4.48686	13.5491	9.31864
ENSG00000235706.7	48.7902	1.31931	0.424604	2.87392	0.00405407	0.0519729	1	antisense	DICER1-AS1	HGNC Symbol	14:95157645-95179933	0.806976	0.867425	1.84308	2.48542
ENSG00000273796.1	38.3598	1.42422	0.461062	2.86947	0.00411165	0.0526071	-1	lincRNA	BX322562.1	Clone-based (Ensembl) gene	21:45403809-45404369	2.28742	1.64255	5.96117	5.01379
ENSG00000280120.1	50.6235	-1.4582	0.475162	-2.86521	0.00416726	0.0531525	-1	TEC	AC073857.1	Clone-based (Ensembl) gene	12:123152324-123153377	1.469	2.72257	0.634145	0.823539
ENSG00000162994.15	125.763	1.27321	0.410721	2.86449	0.00417685	0.0532563	-1	protein_coding	CLHC1	HGNC Symbol	2:55174791-55232563	1.61472	4.12702	7.84913	6.28512
ENSG00000145050.16	2127.93	-1.27401	0.412947	-2.85236	0.00433957	0.0549518	1	protein_coding	MANF	HGNC Symbol	3:51385047-51389397	106.097	60.0312	28.9845	37.5551
ENSG00000132000.12	102.621	1.02317	0.324434	2.85017	0.00436958	0.0552545	-1	protein_coding	PODNL1	HGNC Symbol	19:13931187-13953392	1.46092	1.379	2.50811	3.35645
ENSG00000225511.7	259.942	1.01335	0.321322	2.84198	0.00448337	0.0562683	1	transcribed_unprocessed_pseudogene	LINC00475	HGNC Symbol	9:92141298-92160114	16.197	21.6728	33.2129	44.3299
ENSG00000222000.7	20.5253	-1.94533	0.648376	-2.84076	0.00450061	0.0564013	-1	antisense	AC092675.1	Clone-based (Ensembl) gene	2:98331389-98356005	2.07513	2.96146	0.430061	0.722143
ENSG00000258457.5	98.2919	1.08405	0.346954	2.83896	0.00452603	0.0566684	1	antisense	AL132780.2	Clone-based (Ensembl) gene	14:22982698-22999078	4.16576	4.78673	10.8193	8.45995
ENSG00000214796.8	45.5038	-1.3983	0.459568	-2.82533	0.00472314	0.058638	-1	transcribed_unprocessed_pseudogene	AC098934.1	Clone-based (Ensembl) gene	1:202851828-202861620	1.97418	2.69699	0.826668	0.874729
ENSG00000125378.15	6220.56	1.25612	0.411657	2.82024	0.00479883	0.0594374	-1	protein_coding	BMP4	HGNC Symbol	14:53949736-53958761	23.5227	13.2976	50.9753	39.8383
ENSG00000123685.8	72.8392	-1.42926	0.474161	-2.81451	0.00488512	0.0603002	-1	protein_coding	BATF3	HGNC Symbol	1:212686418-212699985	3.11269	3.04318	0.716548	1.48647
ENSG00000164128.6	31.8578	1.83905	0.612963	2.80863	0.00497527	0.0611292	-1	protein_coding	NPY1R	HGNC Symbol	4:163323961-163344832	0.455421	0.376418	1.83828	1.38909
ENSG00000262587.2	54.402	1.18011	0.385914	2.7986	0.00513251	0.0626223	1	transcribed_unprocessed_pseudogene	AC133552.2	Clone-based (Ensembl) gene	16:25031744-25058109	1.63247	1.32229	3.84383	2.98774
ENSG00000277957.1	94.4748	-1.25151	0.412377	-2.79646	0.00516653	0.0628294	1	protein_coding	SENP3-EIF4A1	HGNC Symbol	17:7563287-7578715	1.57064	1.34262	0.554712	0.634746
ENSG00000256673.1	6.73654	-2.88393	0.945084	-2.78386	0.00537163	0.0648949	-1	unprocessed_pseudogene	AC141557.1	Clone-based (Ensembl) gene	12:9398355-9414851	1.97984	4.28624	0.221275	0.283667
ENSG00000135436.8	349.151	1.00819	0.326768	2.78144	0.00541181	0.0652731	-1	protein_coding	FAM186B	HGNC Symbol	12:49582885-49605639	3.59401	5.67151	8.19777	10.7141
ENSG00000176912.3	49.4615	-1.40668	0.471804	-2.78091	0.00542074	0.0653595	-1	bidirectional_promoter_lncRNA	TYMSOS	HGNC Symbol	18:641320-658340	1.52818	1.97611	0.71368	0.527621
ENSG00000171219.8	170.833	1.09149	0.358034	2.77595	0.0055041	0.06614	-1	protein_coding	CDC42BPG	HGNC Symbol	11:64823387-64844569	0.9603	0.397799	1.47477	1.35889
ENSG00000183569.17	58.6081	1.27058	0.425031	2.747	0.00601438	0.0712573	1	protein_coding	SERHL2	HGNC Symbol	22:42553617-42574382	1.50069	1.49811	3.46017	3.97569
ENSG00000132832.10	65.3218	1.20656	0.403897	2.74142	0.00611747	0.0723158	-1	lincRNA	AL139352.1	Clone-based (Ensembl) gene	20:44656451-44696096	0.812517	1.15909	1.83531	2.85175
ENSG00000183049.12	3122.39	1.26492	0.426562	2.73654	0.00620899	0.0731862	1	protein_coding	CAMK1D	HGNC Symbol	10:12349482-12835545	15.3969	40.2687	67.6075	70.5297
ENSG00000204758.7	95.1596	1.0387	0.345324	2.73174	0.00630014	0.0740945	-1	antisense	AC008429.1	Clone-based (Ensembl) gene	5:172954786-172959392	0.969324	0.660252	1.82464	1.53877
ENSG00000262434.1	41.8247	1.54348	0.529091	2.72747	0.00638223	0.0748926	-1	antisense	AC087392.4	Clone-based (Ensembl) gene	17:789744-790525	2.71339	2.55821	5.74168	10.6491
ENSG00000168505.6	70.3365	-1.07475	0.35861	-2.71813	0.00656521	0.0767706	-1	protein_coding	GBX2	HGNC Symbol	2:236165236-236168369	3.19903	2.12639	1.39882	1.07056
ENSG00000109625.18	1270.89	1.42837	0.488481	2.71514	0.00662475	0.0773009	1	protein_coding	CPZ	HGNC Symbol	4:8592660-8619759	11.6232	20.732	34.2751	56.9023
ENSG00000091490.10	4554.12	1.4849	0.516138	2.70745	0.00678019	0.07866	-1	protein_coding	SEL1L3	HGNC Symbol	4:25747427-25863760	3.33015	2.13827	12.3115	4.02159
ENSG00000165379.13	114.225	1.05067	0.353428	2.69458	0.00704769	0.0813533	1	protein_coding	LRFN5	HGNC Symbol	14:41607570-41904549	0.658089	0.892598	1.40494	1.8729
ENSG00000183401.11	101.233	1.0581	0.356665	2.69337	0.00707336	0.0816241	1	protein_coding	CCDC159	HGNC Symbol	19:11344684-11354944	2.59963	3.20216	4.86364	7.51579
ENSG00000102032.12	248.889	1.04708	0.353659	2.67968	0.00736929	0.0844042	-1	protein_coding	RENBP	HGNC Symbol	X:153935263-153944691	8.5864	11.5195	19.1974	23.064
ENSG00000275494.1	86.902	1.04116	0.351771	2.67665	0.00743613	0.0849598	-1	sense_intronic	AC133552.5	Clone-based (Ensembl) gene	16:25106569-25107102	7.99202	6.06941	12.8421	16.615
ENSG00000112936.18	47.1902	-1.85092	0.648248	-2.6679	0.00763267	0.0866126	1	protein_coding	C7	HGNC Symbol	5:40909252-40982939	2.49743	1.66517	0.306692	0.741886
ENSG00000188290.10	266.89	-1.22203	0.423309	-2.66244	0.0077577	0.0878689	-1	protein_coding	HES4	HGNC Symbol	1:998962-1000172	3.89159	10.8214	1.91322	4.21119
ENSG00000163412.12	241.715	1.02275	0.348017	2.65369	0.00796164	0.0899023	-1	protein_coding	EIF4E3	HGNC Symbol	3:71675416-71754773	2.20366	2.63311	5.96572	4.01501
ENSG00000081189.15	1598.51	1.5188	0.538744	2.651	0.00802545	0.0904288	-1	protein_coding	MEF2C	HGNC Symbol	5:88717117-88904257	0.640479	0.860525	1.35426	3.33693
ENSG00000197415.11	47.294	-1.84657	0.653722	-2.64886	0.00807647	0.0908622	-1	protein_coding	VEPH1	HGNC Symbol	3:157259742-157533619	3.81055	4.69952	1.14633	0.977204
ENSG00000256084.1	32.4815	-1.62742	0.575516	-2.63659	0.00837432	0.0936149	1	lincRNA	AC092112.1	Clone-based (Ensembl) gene	12:14216590-14221297	5.75728	7.87803	1.41602	2.7311
ENSG00000230836.1	98.4737	-1.25696	0.439183	-2.62492	0.00866692	0.0962996	1	lincRNA	LINC01293	HGNC Symbol	2:74940258-74942670	5.91442	8.04382	2.30205	3.39086
ENSG00000212901.3	111.364	-3.97389	1.12808	-2.62343	0.00870495	0.0966071	-1	protein_coding	KRTAP3-1	HGNC Symbol	17:41008521-41019324	44.1855	37.4025	0.0487187	1.45613
ENSG00000235944.8	47.3988	1.35276	0.477444	2.62157	0.00875265	0.0970195	1	transcribed_unprocessed_pseudogene	ZNF815P	HGNC Symbol	7:5823160-5854365	1.63332	0.903433	4.07174	2.64781
ENSG00000121454.5	109.441	-1.457	0.518295	-2.61939	0.00880882	0.0975247	1	protein_coding	LHX4	HGNC Symbol	1:180230286-180278982	2.06203	1.73028	0.671817	0.634959
ENSG00000198237.8	64.6746	1.13144	0.395028	2.61626	0.00888982	0.0982443	1	unprocessed_pseudogene	AC131392.1	Clone-based (Ensembl) gene	5:69875271-69920867	2.31764	3.08233	4.83348	7.33651
ENSG00000261040.7	100.116	1.83878	0.684216	2.61569	0.00890466	0.0983787	-1	transcribed_unitary_pseudogene	WFDC21P	HGNC Symbol	17:60083566-60091885	0.731666	0.109587	2.9711	1.17605
ENSG00000100060.17	28.7961	-1.69037	0.603549	-2.61459	0.00893335	0.0986069	-1	protein_coding	MFNG	HGNC Symbol	22:37469063-37486401	2.02141	2.85331	0.646363	0.747347
