# Supplementary material for: Signalling inhibition by ponatinib disrupts productive alternative lengthening of telomeres (ALT)
Source: Nat Commun. 2023 Apr 6;14:1919. doi: 10.1038/s41467-023-37633-3 (PMC10079688; doi:10.1038/s41467-023-37633-3)
Supplement: Supplementary file 7 — Supplementary Data 4 [file 41467_2023_37633_MOESM7_ESM.xlsx]

## Sheet: IP JUN in WT vs. sgJUN cells
Supplementary Data 4: List of interactors of JUN identified by label-free quantitative proteomics
Gene names	Protein names	Number of proteins	Peptides	Razor + unique peptides	Unique peptides	Sequence coverage [%]	Unique + razor sequence coverage [%]	Unique sequence coverage [%]	Mol. weight [kDa]	Sequence length	mean_control_log2_LFQ intensity sgJUN_01	mean_control_log2_LFQ intensity sgJUN_02	mean_control_log2_LFQ intensity sgJUN_03	mean_control_log2_LFQ intensity sgJUN_04	mean_treatment_log2_LFQ intensity DMSO_01	mean_treatment_log2_LFQ intensity DMSO_02	mean_treatment_log2_LFQ intensity DMSO_03	mean_treatment_log2_LFQ intensity DMSO_04	mean_log2_fold_change	std_log2_fold_change	mean_-log10_pval	std_-1og10_pval
SSBP1	Single-stranded DNA-binding protein, mitochondrial	4	9	9	9	58.8	58.8	58.8	17.259	148	12.8525	13.086	11.7587	13.9441	20.8498	21.0811	21.2613	20.8901	8.11027	0	5.67131	0
BANF1	Barrier-to-autointegration factor;Barrier-to-autointegration factor, N-terminally processed	2	7	7	5	58.4	58.4	56.2	10.058	89	11.8193	10.9833	10.9204	10.6932	19.3655	19.147	18.9703	19.013	8.01991	0.465405	6.75139	0.613952
FOSB	Protein fosB	10	12	12	2	33.8	33.8	11.7	31.837	299	11.6177	12.6108	10.7616	10.6172	18.5977	19.1482	19.254	19.151	7.63585	0.139627	5.35777	0.204322
EMD	Emerin	3	14	14	14	53.5	53.5	53.5	28.994	254	11.9027	11.8303	11.6464	12.3594	19.086	19.4942	19.3019	19.4416	7.39626	1.08779e-15	7.90355	0
IMMT	MICOS complex subunit MIC60	4	33	33	1	59.7	59.7	3.3	82.624	747	11.9965	11.3746	11.8376	10.4233	18.4897	18.7571	18.458	18.4715	7.13609	0	5.96481	0
RFWD2	E3 ubiquitin-protein ligase RFWD2	11	23	23	22	43.8	43.8	40.2	80.473	731	11.5659	11.6378	11.5336	12.3026	17.801	18.5153	18.1763	18.2333	6.42153	0	6.80999	0
CHMP1A	Charged multivesicular body protein 1a	4	4	4	4	18.8	18.8	18.8	19.531	181	11.4647	10.9891	10.817	10.5061	17.1744	16.761	17.3416	16.9326	6.10818	0.296389	6.48231	0.168598
CHCHD3	MICOS complex subunit MIC19	4	9	9	9	31.9	31.9	31.9	26.753	232	11.5854	15.1547	10.7522	10.3229	17.4386	17.8094	18.5655	17.9544	5.98819	0.105858	2.72361	0.0822806
CREB5	Cyclic AMP-responsive element-binding protein 5	7	16	15	14	36.1	34.7	28.5	56.037	501	12.3223	11.9634	12.2603	12.6194	17.5663	18.2746	18.3525	18.2961	5.83103	0	6.60987	1.08779e-15
LEMD2	LEM domain-containing protein 2	7	17	17	17	35.4	35.4	35.4	56.974	503	11.9332	10.9334	13.4616	10.5959	17.6666	17.6563	17.188	17.0661	5.66322	0.131104	3.8209	0.178089
MTX2	Metaxin-2	5	9	9	9	52.9	52.9	52.9	29.763	263	11.7508	11.0931	10.6525	10.3286	16.6427	16.3671	16.4535	16.3779	5.50406	0.338309	5.68765	1.42605
FOSL1	Fos-related antigen 1	4	16	16	16	67.5	67.5	67.5	29.413	271	14.5073	14.5129	14.129	14.9703	19.3503	20.1917	20.2884	20.2142	5.48127	0	5.93584	0
SAMM50	Sorting and assembly machinery component 50 homolog	1	19	19	19	44.8	44.8	44.8	51.976	469	11.6585	11.0646	11.2076	10.4013	16.2456	16.5437	16.6791	16.5708	5.42675	0.24711	5.86266	1.26748
RPA1	Replication protein A 70 kDa DNA-binding subunit;Replication protein A 70 kDa DNA-binding subunit, N-terminally processed	4	26	26	26	52.9	52.9	52.9	68.137	616	12.6385	12.7522	12.1981	11.9402	17.5644	17.7857	17.8918	17.9395	5.41309	0	6.68244	0
SMARCA5	SWI/SNF-related matrix-associated actin-dependent regulator of chromatin subfamily A member 5	1	35	35	23	35	35	24.9	121.9	1052	13.9263	12.2199	11.1885	10.9775	17.3615	17.8738	16.7724	17.5229	5.3046	0.0775377	3.51901	0.101571
IGLL5;IGLC1;IGLC6	Immunoglobulin lambda-like polypeptide 5;Ig lambda-1 chain C regions;Ig lambda-6 chain C region	5	5	5	1	28.4	28.4	3.7	23.15	215	11.4279	21.7164	22.4071	10.9027	21.3885	21.8041	22.3647	21.713	5.20406	0.111341	0.822382	0.0023024
HCFC2	Host cell factor 2	8	8	8	8	11.6	11.6	11.6	86.778	792	11.7231	11.0864	11.1618	9.89444	16.1828	16.0891	15.9974	16.2284	5.15799	0.263854	4.85931	1.16952
CEBPB	CCAAT/enhancer-binding protein beta	2	5	5	2	24.5	24.5	11.8	33.591	322	11.3408	10.9501	10.5177	10.7533	15.6868	16.209	16.1929	16.0701	5.14925	0.24905	6.44871	1.12151
MGST3	Microsomal glutathione S-transferase 3	3	2	2	2	17.8	17.8	17.8	16.516	152	11.4236	11.254	11.5941	10.6423	16.0873	16.6086	16.203	16.498	5.12072	0.111427	6.03604	0.686707
RUNX2	I3L0L0	9	8	8	8	23.6	23.6	23.6	57.669	542	11.3818	10.7147	11.3125	10.511	15.5183	16.1618	16.2659	16.0728	5.02467	0.246201	5.61346	0.424945
RPA2	Replication protein A 32 kDa subunit	5	7	7	7	38.1	38.1	38.1	29.247	270	11.7406	14.6971	11.1404	10.8605	16.6345	17.3029	17.3851	17.0046	4.97212	0.168793	2.81774	0.032967
HIST1H2BN;HIST1H2BL;HIST1H2BM;HIST1H2BH;HIST2H2BF;HIST1H2BC;HIST1H2BD;H2BFS;HIST1H2BK;HIST1H2BA	Histone H2B;Histone H2B type 1-L;Histone H2B type 1-M;Histone H2B type 1-N;Histone H2B type 1-H;Histone H2B type 2-F;Histone H2B type 1-C/E/F/G/I;Histone H2B type 1-D;Histone H2B type F-S;Histone H2B type 1-K;Histone H2B type 1-A	13	4	4	1	27.1	27.1	6	18.804	166	14.7773	14.7065	14.0845	14.3063	18.5554	19.9958	19.2869	19.7009	4.91612	0	5.06751	0
CHMP4B	Charged multivesicular body protein 4b	1	5	5	5	22.3	22.3	22.3	24.95	224	12.0986	10.994	11.9425	11.0156	15.4637	16.5517	16.5216	16.5064	4.74817	0.239668	4.63678	0.650285
SUPT16H	FACT complex subunit SPT16	4	16	16	16	20.3	20.3	20.3	119.91	1047	11.3584	11.4713	10.3922	10.3351	15.5399	15.5996	15.4752	15.7758	4.70837	0.285095	5.28639	0.788907
LIG3	DNA ligase 3	8	17	17	17	21.1	21.1	21.1	102.69	922	11.7406	10.7715	10.9188	11.164	15.7376	15.9203	15.7771	15.8527	4.6732	0.31462	5.92374	1.00433
HIST1H2AJ;HIST1H2AH;H2AFJ;HIST2H2AC;HIST1H2AC;HIST3H2A;HIST2H2AA3;HIST1H2AD;HIST1H2AG;HIST1H2AB	Histone H2A type 1-J;Histone H2A type 1-H;Histone H2A.J;Histone H2A type 2-C;Histone H2A type 1-C;Histone H2A type 3;Histone H2A type 2-A;Histone H2A type 1-D;Histone H2A type 1;Histone H2A type 1-B/E;Histone H2A	15	3	3	1	20.7	20.7	11.2	18.481	169	16.6038	16.4537	15.6808	15.8481	21.121	21.0824	20.3179	20.6365	4.64287	0	5.37176	0
ATAD3B	ATPase family AAA domain-containing protein 3B	3	17	4	2	29.5	8.5	3.4	72.572	648	11.6566	10.9841	10.6149	10.2769	15.9835	15.1211	15.1837	15.3851	4.53522	0.458194	4.3108	0.0628543
PARP2	Poly [ADP-ribose] polymerase 2	4	13	13	12	28.2	28.2	25.6	64.804	570	11.7396	10.6937	10.5796	10.7883	15.1241	15.5435	15.4061	15.4884	4.4402	0.356008	5.1465	0.793084
RAD23B	UV excision repair protein RAD23 homolog B	9	7	7	7	21.3	21.3	21.3	43.171	409	11.6522	11.2661	12.7272	10.9398	15.6037	16.606	16.0597	16.0015	4.42142	0.148563	4.23543	0.163483
RPA3	Replication protein A 14 kDa subunit	2	4	4	4	47.9	47.9	47.9	13.569	121	11.5966	10.9698	10.7918	10.7168	15.4136	15.3789	15.3675	15.1834	4.31709	0.201842	5.58987	1.98454
PHF14	PHD finger protein 14	4	7	7	7	8.6	8.6	8.6	106.99	948	11.6261	10.6528	10.8966	10.2423	15.2097	15.1062	15.1906	15.1095	4.29956	0.25877	5.12287	1.01969
XRCC6	X-ray repair cross-complementing protein 6	3	23	23	23	45.6	45.6	45.6	69.842	609	13.1393	14.1464	13.7325	11.1925	17.1606	17.334	17.2414	17.5266	4.26296	0	3.19111	0
STK40	Serine/threonine-protein kinase 40	4	17	17	17	46	46	46	49.001	435	11.6362	11.0927	10.3908	10.702	15.0249	15.3361	15.4049	15.0824	4.25664	0.439564	4.77	0.98791
SUN2	SUN domain-containing protein 2	10	15	15	15	28.9	28.9	28.9	80.31	717	11.4705	11.1696	12.7066	10.2793	15.2994	15.7256	15.7313	15.6167	4.18673	0.141418	3.63627	0.412393
HMG20A	High mobility group protein 20A	4	5	5	5	19	19	19	40.143	347	11.458	10.92	11.1782	10.6935	15.101	14.9706	15.2685	15.5155	4.15148	0.223183	5.83544	1.10242
XRCC5	X-ray repair cross-complementing protein 5	3	30	30	28	52.2	52.2	45.1	82.704	732	12.7746	13.962	13.9914	11.4553	16.9681	17.0899	17.1302	17.5845	4.14736	0	3.28133	0
ADAR	Double-stranded RNA-specific adenosine deaminase	10	12	12	11	17.2	17.2	15.6	103.64	931	11.4628	12.9589	11.119	10.101	15.6958	15.6434	15.141	15.6031	4.11043	0.132753	3.29571	0.211324
SMARCA1	Probable global transcription activator SNF2L1	4	17	6	6	15	6.2	6.2	124.33	1070	11.7403	10.9155	10.9904	10.761	15.3233	15.1386	14.9728	15.4034	4.10775	0.130028	5.0883	1.2257
ATAD3A	ATPase family AAA domain-containing protein 3A	5	26	26	8	47.6	47.6	16	66.217	586	14.2323	14.5944	14.5833	14.162	18.5985	18.4691	18.4222	18.4139	4.08295	0	7.33083	1.08779e-15
BAZ1B	Tyrosine-protein kinase BAZ1B	2	15	15	13	12.4	12.4	10.3	170.45	1479	11.8505	10.6411	10.8248	10.94	15.2741	15.2531	14.9657	15.0552	4.07291	0.238794	4.65639	0.477524
JDP2	Jun dimerization protein 2	3	6	6	6	42	42	42	19.783	174	13.4215	12.5403	10.6035	13.6048	16.511	15.6702	17.2111	17.0033	4.05634	0.0924521	2.73676	0.168943
FOS	Proto-oncogene c-Fos	7	6	6	6	18.7	18.7	18.7	40.695	380	11.683	10.8563	11.1487	10.2156	14.6536	15.2114	15.115	15.101	4.04438	0.0573047	4.67556	0.788846
VDAC3	Voltage-dependent anion-selective channel protein 3	8	10	10	10	49.8	49.8	49.8	30.658	283	13.1061	13.8172	14.2015	13.7528	17.4922	17.8882	17.7952	17.8698	4.04195	0	5.49942	1.08779e-15
HIST1H4A	Histone H4	1	8	8	8	52.4	52.4	52.4	11.367	103	17.1331	16.6171	15.1498	16.6619	20.4162	20.5634	20.3016	20.3274	4.01166	0	4.04452	0
HIST1H1B	Histone H1.5	1	3	3	3	17.7	17.7	17.7	22.58	226	11.7562	15.124	14.4839	14.848	17.5658	18.716	17.4057	18.4134	3.97216	0.141541	2.50701	0.240271
RPL34	60S ribosomal protein L34	1	2	2	2	14.5	14.5	14.5	13.293	117	11.4647	15.9393	11.0858	10.0668	16.1333	16.157	15.9601	15.9156	3.90238	0.326379	1.60554	0.0533028
ASH2L	Set1/Ash2 histone methyltransferase complex subunit ASH2	7	5	5	5	12.5	12.5	12.5	60.207	534	11.8557	11.2639	10.4707	10.4076	14.8611	14.8512	14.8284	14.9189	3.86541	0.323932	4.22353	0.531044
XRCC1	DNA repair protein XRCC1	6	4	4	4	7.3	7.3	7.3	66.013	602	11.955	10.8373	11.1353	10.8035	14.9142	15.0589	15.1261	15.0577	3.85645	0.351162	4.68616	0.70279
ATF2	Cyclic AMP-dependent transcription factor ATF-2	14	17	14	13	46.8	41.7	36.6	52.276	487	13.8563	13.8955	13.3085	14.3056	16.5914	18.1816	18.0711	17.9185	3.8492	0	4.00391	0
ATF3	Cyclic AMP-dependent transcription factor ATF-3	7	5	5	5	26.8	26.8	26.8	17.643	153	13.6592	12.9382	10.4182	14.1378	16.1242	16.2079	16.7513	17.3815	3.82788	0.167272	2.34234	0.271598
GPC4	Glypican-4;Secreted glypican-4	2	3	3	3	9.1	9.1	9.1	54.91	486	11.6122	10.9869	10.7801	10.6041	14.6758	15.0668	14.702	14.7835	3.81123	0.102917	5.32227	1.04699
THY1	Thy-1 membrane glycoprotein	4	3	3	3	25.7	25.7	25.7	16.927	152	11.1409	10.8298	11.0535	10.4707	14.8237	14.5947	15.1308	13.9817	3.75896	0.0994698	4.39502	0.261391
SMARCB1	SWI/SNF-related matrix-associated actin-dependent regulator of chromatin subfamily B member 1	11	3	3	3	9.9	9.9	9.9	45.05	394	11.7904	10.7098	10.6217	9.80124	14.375	14.527	14.427	14.5007	3.72662	0.380706	3.74831	0.564009
SSRP1	FACT complex subunit SSRP1	4	10	10	10	19.9	19.9	19.9	81.074	709	11.7367	10.7782	10.9909	10.6476	14.5223	14.7781	14.5888	15.0992	3.70874	0.358435	4.44137	0.435303
RBBP5	Retinoblastoma-binding protein 5	2	5	5	5	12	12	12	55.071	500	11.6996	11.072	11.1166	10.6754	15.0234	14.531	14.7035	14.8235	3.62943	0.161138	5.18515	0.75262
CBFB	Core-binding factor subunit beta	2	7	7	1	38	38	9.6	21.991	187	13.9845	14.4935	14.1106	10.8209	16.3283	17.1547	17.0584	17.1235	3.56387	0.260812	2.25782	0.499813
VDAC2	Voltage-dependent anion-selective channel protein 2	7	11	11	11	49.3	49.3	49.3	30.348	282	13.7077	14.9024	14.796	14.6643	17.8177	18.3034	17.9667	18.1864	3.55093	0	4.69875	0
NUMA1	Nuclear mitotic apparatus protein 1	23	54	54	54	33.8	33.8	33.8	238.26	2115	12.5869	13.5871	13.1425	12.9937	16.6547	16.8246	16.2673	16.7656	3.55053	0	5.2059	0
RPL10A	60S ribosomal protein L10a	1	3	3	2	19.8	19.8	13.4	24.831	217	11.5165	10.7784	10.5254	10.8603	14.3354	14.2423	14.5943	14.6434	3.5337	0.0480086	5.21889	0.287552
DNAJC9	DnaJ homolog subfamily C member 9	1	5	5	5	26.5	26.5	26.5	29.909	260	11.4275	11.3783	10.6297	10.819	14.4817	14.4085	14.5454	14.8324	3.5034	0.261234	5.526	1.08927
CCDC127	Coiled-coil domain-containing protein 127	1	4	4	4	14.6	14.6	14.6	30.834	260	11.7154	11.3268	10.7378	10.3084	14.6938	14.7175	14.3154	14.3408	3.49477	0.208466	4.18322	0.380538
VDAC1	Voltage-dependent anion-selective channel protein 1	2	15	15	15	70.7	70.7	70.7	30.772	283	14.8534	15.6521	15.3663	14.7825	18.138	18.6216	18.3359	18.3036	3.18624	0	5.04034	0
PGAM5	Serine/threonine-protein phosphatase PGAM5, mitochondrial	3	7	7	7	26.3	26.3	26.3	32.004	289	14.7339	14.3873	14.0948	10.3121	16.3878	16.8115	16.7869	16.2762	3.18355	0.151008	1.66694	0.175206
TOP2A	DNA topoisomerase 2-alpha	8	7	7	7	5.4	5.4	5.4	174.38	1531	11.7564	12.2339	10.9014	10.107	14.334	14.2819	14.1848	14.748	3.13749	0.331673	3.04558	0.235034
ATF7	Cyclic AMP-dependent transcription factor ATF-7	10	23	23	18	57.3	57.3	44.9	51.756	483	16.7259	16.4724	16.2987	16.7911	19.4467	19.8335	19.7457	19.7462	3.12104	0	6.23476	0
XPC	DNA repair protein complementing XP-C cells	2	2	2	2	2	2	2	101.85	903	11.8433	10.8582	10.4234	10.4666	13.9485	13.9008	14.3904	13.6883	3.0841	0.326207	3.7194	0.306177
GPC1	Glypican-1;Secreted glypican-1	6	5	5	5	23.5	23.5	23.5	32.913	294	11.6886	11.4588	10.5533	11.4769	14.8772	14.506	13.7606	14.263	3.05732	0.145037	3.92516	0.562721
KMT2A	Histone-lysine N-methyltransferase 2A;MLL cleavage product N320;MLL cleavage product C180	5	9	9	9	3.1	3.1	3.1	427.73	3931	11.8063	10.8047	10.9155	11.0291	14.0927	14.344	13.9506	14.2441	3.01892	0.327368	3.88062	0.724186
PURA	Transcriptional activator protein Pur-alpha	1	2	2	2	5.6	5.6	5.6	34.91	322	11.451	11.5963	10.8353	9.75493	13.6846	13.8055	14.28	13.7891	2.98045	0.149244	3.31435	1.12154
YBX1;YBX2	Nuclease-sensitive element-binding protein 1;Y-box-binding protein 2	3	4	4	1	15.7	15.7	5.9	35.924	324	12.9634	13.7815	10.8698	10.7884	14.0454	15.6829	14.7725	15.7944	2.97303	0.136857	1.83952	0.0349868
GNAI2;GNAI3;GNAI1	Guanine nucleotide-binding protein G(i) subunit alpha-2;Guanine nucleotide-binding protein G(k) subunit alpha;Guanine nucleotide-binding protein G(i) subunit alpha-1	38	5	5	4	17.5	17.5	15.2	40.45	355	11.5826	13.5895	10.3596	10.6294	14.5996	14.6572	14.5573	14.1908	2.96092	0.185784	2.08862	0.119483
RPL14	60S ribosomal protein L14	2	3	3	3	28.2	28.2	28.2	14.558	124	11.3087	10.5015	11.0444	11.299	14.1327	14.0961	13.8513	13.8299	2.93908	0.381856	4.78528	0.566358
JUN	Transcription factor AP-1	4	13	13	12	55.6	55.6	54.7	35.675	331	19.4394	19.3239	18.9073	19.6814	21.8935	22.2957	22.5111	22.3311	2.91982	0	5.09267	0
C9orf89	Bcl10-interacting CARD protein	2	3	3	3	19.7	19.7	19.7	20.625	183	11.6222	10.9303	10.7977	10.5744	14.2603	13.9974	13.577	13.6912	2.9003	0.250818	4.29914	0.105991
DNAJC11	DnaJ homolog subfamily C member 11	4	3	3	3	8.9	8.9	8.9	57.196	507	11.1766	11.4836	10.5498	10.8347	13.8251	14.207	13.6168	13.9165	2.88016	0.281248	4.39124	0.73454
ERH	Enhancer of rudimentary homolog	2	3	3	3	37.5	37.5	37.5	12.259	104	16.0604	16.3277	15.9038	11.1428	17.2834	17.9575	17.7144	17.9225	2.86079	0.193875	1.21641	0.110295
HNRNPF	Heterogeneous nuclear ribonucleoprotein F;Heterogeneous nuclear ribonucleoprotein F, N-terminally processed	1	5	3	3	17.6	11.1	11.1	45.671	415	11.7112	11.5222	10.5401	10.6383	13.6804	14.1261	13.9449	14.0926	2.85805	0.0730291	3.79245	0.746682
PARP1	Poly [ADP-ribose] polymerase 1	3	42	42	40	50.3	50.3	48.9	113.08	1014	14.1887	15.8414	15.2872	12.2438	16.8128	17.3491	17.1283	17.4452	2.79357	0	1.87401	2.71948e-16
MECP2	Methyl-CpG-binding protein 2	7	3	3	3	7.6	7.6	7.6	52.44	486	11.5002	10.7345	11.4094	10.6374	13.046	13.8552	13.6843	14.7384	2.76058	0.257686	3.1154	0.52145
FOSL2	Fos-related antigen 2	4	20	20	20	49.1	49.1	49.1	35.193	326	18.8746	18.8595	18.4035	19.2538	21.0373	21.7143	21.842	21.8104	2.75317	0	4.40346	0
DDB1	DNA damage-binding protein 1	7	6	6	6	5.9	5.9	5.9	121.71	1092	11.336	13.1204	11.0955	10.4254	14.5149	14.028	13.7875	14.5233	2.71912	0.183961	2.25494	0.191504
CAV1	Caveolin-1;Caveolin	4	2	2	2	19.7	19.7	19.7	20.471	178	11.7056	11.3895	11.0646	10.0603	13.6899	13.5878	13.6539	14.1593	2.71772	0.26	3.20474	0.625733
SMARCC2	SWI/SNF complex subunit SMARCC2	4	7	2	2	7.4	2.9	2.9	136.18	1245	11.5854	13.1058	10.8231	10.6648	13.849	13.8574	14.3706	14.7502	2.66201	0.164796	2.33251	0.0725818
APLF	Aprataxin and PNK-like factor	3	2	2	2	4.9	4.9	4.9	56.955	511	11.583	10.9915	10.8959	10.6892	13.5072	13.7004	13.9089	13.6526	2.65238	0.616517	4.35621	0.789016
MAGOHB;MAGOH	Protein mago nashi homolog 2;Protein mago nashi homolog	6	3	3	3	20.3	20.3	20.3	17.276	148	11.6093	14.5348	13.8867	10.4689	15.4388	15.5143	14.8165	15.2713	2.63528	0.241075	1.47205	0.107214
HP1BP3	Heterochromatin protein 1-binding protein 3	9	3	3	3	10.7	10.7	10.7	36.514	327	13.201	11.1058	11.123	10.8144	14.2958	14.3313	14.1071	14.0463	2.63407	0.39337	2.50721	0.208482
ERLIN1;ERLIN2	Erlin-2;Erlin-1	6	2	2	2	8.7	8.7	8.7	31.077	275	11.7641	10.881	10.7282	10.5061	13.6565	13.6417	13.3527	13.7428	2.62859	0.282936	3.67145	0.51807
RBMX;RBMXL1	RNA-binding motif protein, X chromosome;RNA-binding motif protein, X chromosome, N-terminally processed;RNA binding motif protein, X-linked-like-1	12	5	5	5	18.8	18.8	18.8	31.745	292	11.3757	10.842	14.3014	15.1106	15.1929	15.4537	15.2465	16.2464	2.62744	0.0667051	1.27561	0.0271266
RPL24	60S ribosomal protein L24	3	2	2	2	17.4	17.4	17.4	14.369	121	11.0544	13.2291	12.7904	10.2967	14.4502	15.3668	13.8026	14.2306	2.61989	0.227926	1.83347	0.14968
TOP1	DNA topoisomerase 1	1	3	3	3	4.3	4.3	4.3	90.725	765	11.4262	10.9073	10.6333	10.6848	13.1796	13.5581	13.4306	13.898	2.60364	0.357992	4.21183	0.436498
RPL4	60S ribosomal protein L4	4	3	3	3	9.1	9.1	9.1	47.697	427	11.5829	12.8748	10.7838	10.3305	14.5028	14.3685	13.5364	13.4685	2.57605	0.207908	2.15153	0.224142
ILF3	Interleukin enhancer-binding factor 3	11	11	11	11	19.1	19.1	19.1	74.606	690	11.556	14.3017	13.9321	10.1219	14.7305	15.1716	14.8757	15.376	2.56051	0.2696	1.37139	0.121483
H2AFY	Histone H2A;Core histone macro-H2A.1	4	2	2	2	9.5	9.5	9.5	21.548	200	11.7733	10.6531	10.842	10.0594	13.1289	13.6834	13.2169	13.4299	2.53285	0.307339	3.07877	0.600633
ZNF384	Zinc finger protein 384	6	5	5	4	11.4	11.4	9.7	63.218	577	11.9611	11.0449	12.4762	11.1513	13.9475	14.2498	13.8385	14.7264	2.5322	0.238931	3.00932	0.662219
NMNAT1	Nicotinamide/nicotinic acid mononucleotide adenylyltransferase 1	1	2	2	2	8.6	8.6	8.6	31.932	279	11.0585	10.4055	10.9519	10.3064	13.3046	13.1554	12.5781	13.0953	2.35278	0.323497	3.65028	0.763728
PNKP	Bifunctional polynucleotide phosphatase/kinase;Polynucleotide 3-phosphatase;Polynucleotide 5-hydroxyl-kinase	7	5	5	5	15.5	15.5	15.5	53.64	490	11.7111	12.6426	10.8284	10.5679	13.3305	13.8134	13.316	14.6091	2.32975	0.056713	2.10677	0.288958
SRSF10;FUSIP1;SRSF12	Serine/arginine-rich splicing factor 10;Serine/arginine-rich splicing factor 12	9	2	2	2	15.7	15.7	15.7	20.913	172	11.741	11.5192	10.726	11.1068	13.2394	13.8259	13.1894	14.1571	2.32968	0.170907	3.19622	0.221573
MVP	Major vault protein	11	41	41	41	59.8	59.8	59.8	99.326	893	16.3356	14.6169	16.076	16.1111	17.9197	18.155	18.138	18.1319	2.30124	0	2.93469	0
TFAM	Transcription factor A, mitochondrial	3	4	4	4	16.7	16.7	16.7	29.096	246	15.1724	13.6629	14.8986	10.7681	15.3445	15.844	16.1067	16.4028	2.29902	0.0348105	1.17098	0.021415
PLEC	Plectin	16	44	44	42	11.5	11.5	11	512.6	4515	12.2045	14.0847	13.6289	10.4481	15.1852	15.0155	14.5026	14.7931	2.28257	0.206055	1.48964	0.198339
H3F3B;H3F3A;HIST3H3;H3F3C	Histone H3;Histone H3.3;Histone H3.1t;Histone H3.3C	8	5	5	1	43.9	43.9	24.2	14.914	132	18.5715	18.3878	17.7281	16.9528	19.7801	20.0117	19.8039	21.1642	2.27992	0	2.44519	0
GNB1;GNB2;GNB3;GNB4	Guanine nucleotide-binding protein G(I)/G(S)/G(T) subunit beta-2;Guanine nucleotide-binding protein G(I)/G(S)/G(T) subunit beta-1;Guanine nucleotide-binding protein subunit beta-4;Guanine nucleotide-binding protein G(I)/G(S)/G(T) subunit beta-3	18	3	3	3	17	17	17	18.426	165	14.6899	10.7956	14.2953	9.66685	14.7353	14.6454	14.6246	14.1965	2.18853	0.211103	0.856511	0.0597275
RPL13A;RPL13a;RPL13AP3	60S ribosomal protein L13a;Putative 60S ribosomal protein L13a protein RPL13AP3	6	3	3	3	14.8	14.8	14.8	23.577	203	11.2711	13.0505	10.4248	10.9524	14.213	14.0494	13.0434	13.0471	2.16353	0.12114	1.72179	0.102567
HNRNPUL2-BSCL2;HNRNPUL2	Heterogeneous nuclear ribonucleoprotein U-like protein 2	2	6	6	5	8.8	8.8	7.5	84.69	746	11.6232	10.6604	13.898	13.8856	14.5587	14.6331	14.335	15.1762	2.15897	0.140057	1.36826	0.0607211
CALM2;CALM3;CALM1	F8WBR5	9	2	2	2	46.2	46.2	46.2	7.372	65	13.6641	11.1789	15.0415	13.9134	16.1846	15.3631	16.1984	14.6436	2.14797	0.1394	1.27709	0.0982162
DHX9	ATP-dependent RNA helicase A	2	16	16	16	16.4	16.4	16.4	140.96	1270	12.702	13.0466	13.8996	10.3463	14.614	14.7141	14.1662	15.0251	2.13119	0.3308	1.54514	0.44187
MMTAG2	Multiple myeloma tumor-associated protein 2	4	6	6	6	37.6	37.6	37.6	20.536	189	11.257	15.0084	14.4818	10.3096	14.8098	14.5906	14.9352	14.7813	2.01502	0.048532	0.864028	0.0240049
EIF4A3	Eukaryotic initiation factor 4A-III;Eukaryotic initiation factor 4A-III, N-terminally processed	8	13	13	12	34.8	34.8	30.9	46.871	411	14.7471	15.1279	15.394	13.9545	16.3791	16.8203	16.6554	16.8911	1.8806	0	2.87675	0
ILF2	Interleukin enhancer-binding factor 2	4	3	3	3	10.8	10.8	10.8	38.91	352	11.6102	13.356	13.4795	10.2412	13.8369	14.0326	13.9427	14.213	1.83457	0.165453	1.25863	0.0944979
UPF1	Regulator of nonsense transcripts 1	2	8	8	8	8.7	8.7	8.7	123.03	1118	11.2771	12.7518	12.5717	10.171	13.0911	13.687	13.6393	13.6672	1.82828	0.231061	1.59677	0.126565
HIST1H1C;HIST1H1E;HIST1H1D	Histone H1.2;Histone H1.4;Histone H1.3	5	5	5	5	23.5	23.5	23.5	21.364	213	16.0226	16.156	15.7151	15.9659	17.6013	18.5966	17.578	17.3725	1.82224	0	3.12334	0
MRPS23	28S ribosomal protein S23, mitochondrial	2	3	3	3	19.7	19.7	19.7	17.517	152	11.7627	11.5697	10.8016	10.6933	13.1073	13.0404	12.84	12.9486	1.77728	0.488489	2.95256	0.323274
DHX30	Putative ATP-dependent RNA helicase DHX30	4	3	3	3	3.6	3.6	3.6	130.55	1166	11.7482	10.8676	11.1708	10.1384	12.1114	13.0009	12.9817	12.8849	1.76343	0.0566887	2.38879	0.657661
SRSF7	Serine/arginine-rich splicing factor 7	6	4	4	3	32.1	32.1	21.9	15.763	137	14.1919	14.5932	14.0919	10.0814	14.9603	14.7946	14.7631	15.374	1.73338	0.19284	0.815893	0.0677673
RPL36A;RPL36A-HNRNPH2;RPL36AL	60S ribosomal protein L36a-like;60S ribosomal protein L36a	6	2	2	2	15.2	15.2	15.2	13.228	112	15.6918	15.4224	14.8868	10.4769	15.916	15.9926	15.653	15.661	1.68617	0.048045	0.659617	0.00803185
VAPA	Vesicle-associated membrane protein-associated protein A	5	4	4	4	16.9	16.9	16.9	27.893	249	11.485	14.5429	14.3977	10.576	14.2397	14.5745	14.3476	14.5023	1.66566	0.209485	0.815277	0.0213154
ALPL	Alkaline phosphatase, tissue-nonspecific isozyme	10	10	10	10	22.5	22.5	22.5	57.304	524	14.9642	14.4962	14.813	14.8245	16.9083	16.387	16.5242	15.8258	1.63685	0	3.26329	0
MATR3	Matrin-3	20	5	5	5	9.9	9.9	9.9	94.622	847	11.6712	13.9206	13.5042	10.3178	14.2884	13.3677	13.6132	14.5668	1.60556	0.0857031	0.921799	0.0432215
HNRNPH3	Heterogeneous nuclear ribonucleoprotein H3	6	3	3	3	13.5	13.5	13.5	31.525	297	11.9706	13.4078	13.1267	10.2532	13.536	13.9445	13.3817	14.0369	1.53523	0.0486552	1.08611	0.0577171
RALY	RNA-binding protein Raly	6	6	6	6	23.6	23.6	23.6	24.665	237	14.8275	14.668	14.2516	14.4602	15.9812	16.0026	15.9704	16.336	1.52072	0	4.22139	0
HNRNPA3	Heterogeneous nuclear ribonucleoprotein A3	2	6	6	6	22.8	22.8	22.8	37.029	356	11.613	14.2658	14.1273	13.1318	13.9162	14.9901	14.7944	15.5043	1.51673	0.0775702	1.14381	0.0494421
RPL7	60S ribosomal protein L7	2	3	3	3	18.8	18.8	18.8	24.433	208	14.3272	14.4238	14.5788	10.1489	15.0404	15.0835	14.4923	14.8939	1.50783	0.195702	0.676188	0.044784
RPL10;RPL10L	60S ribosomal protein L10;60S ribosomal protein L10-like	7	3	3	3	22.1	22.1	22.1	18.565	163	13.4198	13.6697	13.0517	10.9028	14.0631	14.1991	14.2771	14.3546	1.46246	0.149688	1.23859	0.167578
HNRNPC	Heterogeneous nuclear ribonucleoproteins C1/C2	26	11	11	11	36.2	36.2	36.2	32.337	293	17.2723	17.2492	16.6201	17.0876	18.2421	18.5261	18.4544	18.8205	1.45345	0	3.54755	5.43896e-16
MYO5A	Unconventional myosin-Va	11	12	12	9	9.2	9.2	6.5	212.2	1828	12.6288	12.3848	12.3475	10.6888	14.3188	12.9047	13.9767	12.6065	1.43919	0.173574	1.25531	0.117316
RPLP0;RPLP0P6	60S acidic ribosomal protein P0;60S acidic ribosomal protein P0-like	14	10	10	10	45.4	45.4	45.4	34.273	317	14.909	15.0267	15.0314	14.4934	16.5103	16.1742	16.1013	16.405	1.43257	0	3.97584	5.43896e-16
HLA-A;HLA-B;HLA-C	HLA class I histocompatibility antigen, A-30 alpha chain;HLA class I histocompatibility antigen, B-55 alpha chain;HLA class I histocompatibility antigen, Cw-16 alpha chain;HLA class I histocompatibility antigen, Cw-4 alpha chain;HLA class I histocompatibility antigen, Cw-14 alpha chain;HLA class I histocompatibility antigen, Cw-12 alpha chain;HLA class I histocompatibility antigen, B-54 alpha cha…	163	3	3	3	10.7	10.7	10.7	40.904	365	11.8895	13.6607	14.2879	9.95373	13.621	13.6056	13.8005	14.136	1.34282	0.126337	0.654672	0.0319822
MYL6B	Myosin light chain 6B	2	5	3	3	26	14.4	14.4	22.764	208	14.2041	14.0393	10.8847	14.2796	15.0189	14.5126	14.9648	14.2466	1.3338	0.105428	0.784762	0.0408723
LMNB2	Lamin-B2	1	12	10	10	19	17.6	17.6	69.948	620	12.8749	14.1536	13.559	13.0628	14.2583	15.0223	14.6032	14.9863	1.30494	0	2.07787	0
ACTL6A	Actin-like protein 6A	4	7	7	6	22.4	22.4	18.2	47.46	429	13.807	14.7506	14.756	11.3467	15.1535	15.049	14.6484	14.995	1.29639	0.305273	0.81911	0.136933
LMNB1	Lamin-B1	4	20	18	17	38.7	37.2	34.5	66.408	586	14.7555	15.6046	15.4177	14.6491	15.8722	16.4767	16.2982	16.6361	1.21407	0	2.24509	0
MYL9	Myosin regulatory light polypeptide 9	2	10	5	5	80.2	41.9	41.9	19.827	172	17.0135	16.6687	16.4628	16.8265	18.3039	17.1819	18.6328	17.6663	1.20333	0	1.88698	2.71948e-16
TRIM28	Transcription intermediary factor 1-beta	4	4	4	4	5.4	5.4	5.4	88.549	835	11.3227	13.9004	13.9317	10.6796	13.6692	13.5772	13.616	13.746	1.19351	0.228102	0.655328	0.0304903
SMARCC1	SWI/SNF complex subunit SMARCC1	2	9	9	4	11	11	6	122.87	1105	13.6175	14.7455	13.9487	13.0376	14.7454	14.8829	14.958	15.0813	1.07957	0	1.60343	0
HNRNPM	Heterogeneous nuclear ribonucleoprotein M	12	15	15	12	29.9	29.9	22.9	77.569	730	15.05	15.7878	15.7941	14.5765	16.246	16.3078	16.0314	16.8455	1.05557	0	1.65348	0
RPL18A	60S ribosomal protein L18a	5	6	6	6	40.3	40.3	40.3	18.079	154	15.1248	15.0733	14.4769	14.4945	15.856	16.241	15.4115	15.7311	1.01751	0	2.20816	0
HNRNPUL1	Heterogeneous nuclear ribonucleoprotein U-like protein 1	13	10	10	9	18.5	18.5	17.6	85.939	766	14.2239	14.6844	13.8064	12.9495	14.4977	14.8586	15.0779	15.2746	1.01117	0	1.332	0
LMNA	Prelamin-A/C;Lamin-A/C	10	41	41	38	60.7	60.7	59.2	74.139	664	16.9475	18.3939	17.9349	16.6308	18.1421	18.4358	18.4643	18.6803	0.953834	0	1.1728	0
HNRNPH1	Heterogeneous nuclear ribonucleoprotein H;Heterogeneous nuclear ribonucleoprotein H, N-terminally processed	25	13	13	10	42.3	42.3	32.1	49.229	449	15.1067	15.8446	15.7948	15.4369	15.8794	16.6612	16.5329	16.7504	0.910225	0	1.8789	0
RAB10	Ras-related protein Rab-10	1	3	2	2	17	11.5	11.5	22.541	200	11.3972	14.4136	15.5587	10.6573	13.7861	13.9324	13.9163	13.9657	0.893395	0.0584786	0.319846	0.0112527
CAPZA2	F-actin-capping protein subunit alpha-2	6	8	6	6	40.2	30.8	30.8	32.949	286	13.5302	13.062	13.4642	13.3126	14.5225	14.3287	14.5757	13.4941	0.888027	0	1.76773	2.71948e-16
TPM1	Tropomyosin alpha-1 chain	6	16	3	0	60.9	13.7	0	28.747	248	14.3329	13.7813	13.7901	13.9701	15.2611	14.3336	15.6063	14.1867	0.878353	0	1.25594	0
RPL35A	60S ribosomal protein L35a	4	3	3	3	20.9	20.9	20.9	12.538	110	14.9281	15.0415	14.5965	14.5051	16.0074	15.8105	15.4943	15.26	0.875247	0	2.23086	0
RPL21	60S ribosomal protein L21	3	5	5	4	28.1	28.1	27.5	18.565	160	17.5549	17.7265	16.2655	16.189	17.261	18.0491	17.5213	18.2678	0.840821	0	0.904919	1.35974e-16
MYO1B	Unconventional myosin-Ib	13	41	41	40	46.3	46.3	43.6	128.48	1107	15.9236	15.6118	15.7239	15.5344	17.3184	16.328	16.6541	15.7728	0.819915	0	1.30697	0
MYL12A	Myosin regulatory light chain 12A	3	10	10	1	80.7	80.7	17.5	19.794	171	18.8719	18.3054	18.332	18.7816	19.9339	19.0079	19.8403	18.7375	0.807177	0	1.28648	0
ACTR3	Actin-related protein 3	10	4	4	3	16.6	16.6	13.4	42.003	367	11.7376	15.1996	14.7031	11.1291	14.5009	13.692	13.6754	14.0011	0.774974	0.154634	0.309206	0.0460296
DDX3X;DDX3Y	ATP-dependent RNA helicase DDX3X;ATP-dependent RNA helicase DDX3Y	26	7	6	6	12.9	11.2	11.2	73.126	660	12.8318	14.3537	14.4703	10.4523	13.9306	13.2855	13.5805	14.3857	0.768525	0.0760767	0.340037	0.0118892
SNRNP200	U5 small nuclear ribonucleoprotein 200 kDa helicase	3	6	6	5	3.3	3.3	2.8	244.5	2136	12.1848	13.3906	13.1818	11.5998	13.2428	13.1833	13.208	13.7898	0.76672	0.317056	0.855337	0.0339741
NEXN	Nexilin	5	11	11	1	17.8	17.8	2.1	80.657	675	15.0595	15.3142	14.8514	14.6275	16.353	15.2755	15.8291	15.2828	0.721949	0	1.2946	0
HNRNPD	Heterogeneous nuclear ribonucleoprotein D0	10	2	2	2	21.6	21.6	21.6	12.553	111	11.2079	15.4376	15.4194	14.9203	14.6404	14.7065	14.7542	15.6461	0.69047	0.0670238	0.271903	0.010981
HNRNPU	Heterogeneous nuclear ribonucleoprotein U	14	3	3	3	5.3	5.3	5.3	67.824	602	13.6229	14.3264	13.9555	10.1286	13.1929	13.4596	14.2667	13.8528	0.68467	0.0895347	0.284395	0.0147167
HSPA5	78 kDa glucose-regulated protein	1	22	21	21	39.1	39.1	39.1	72.332	654	15.8487	15.9744	16.0111	16.0865	16.5101	16.7615	16.5738	16.7492	0.668501	0	3.78995	0
MYL6	Myosin light polypeptide 6	13	9	9	7	73.5	73.5	57.6	16.93	151	19.689	19.3049	19.1906	19.6154	20.7166	19.8869	20.4308	19.3819	0.654123	0	1.06345	0
MYH9	Myosin-9	21	145	145	121	62.4	62.4	52.9	226.53	1960	20.5434	20.1752	19.9151	20.3204	21.5137	20.5887	21.1167	20.2382	0.625776	0	1.04097	0
HADHA	Trifunctional enzyme subunit alpha, mitochondrial;Long-chain enoyl-CoA hydratase;Long chain 3-hydroxyacyl-CoA dehydrogenase	5	6	6	4	11.8	11.8	8	79.466	728	13.2167	14.5739	13.1507	11.2907	13.3197	13.4975	13.4543	14.4633	0.625676	0.179988	0.368313	0.0394872
HSPA1B;HSPA1A	Heat shock 70 kDa protein 1B;Heat shock 70 kDa protein 1A	5	16	14	7	31.9	28.8	12.9	70.108	642	15.6562	15.8005	15.4889	15.5	16.0595	16.255	16.2051	16.3884	0.615571	0	3.06902	0
FABP5	Fatty acid-binding protein, epidermal	2	4	4	4	28.1	28.1	28.1	15.164	135	12.0522	13.4049	15.4546	13.5071	14.9518	13.5221	13.6581	14.6952	0.602119	0.122096	0.320565	0.0393928
	P07951-2	2	12	4	0	38	19.7	0	32.989	284	16.5121	14.2406	15.5189	16.1828	16.469	16.1646	16.5999	15.4747	0.563452	0	0.450593	0
RPL23A	60S ribosomal protein L23a	6	4	4	4	29.7	29.7	29.7	17.692	158	15.5717	15.7087	15.4575	15.996	16.1632	16.187	16.1693	16.4626	0.562062	0	2.19907	0
DKFZp686J1372;TPM3	Tropomyosin alpha-3 chain	10	16	5	5	50.9	16.4	16.4	27.175	232	15.9942	15.9814	15.8569	15.3662	16.2373	16.2434	17.1671	15.7597	0.552216	0	0.839551	0
PABPC1;PABPC3	Polyadenylate-binding protein 1;Polyadenylate-binding protein;Polyadenylate-binding protein 3	34	20	20	20	33.2	33.2	33.2	70.67	636	16.1998	16.1342	15.6565	16.2128	16.5889	16.6884	16.5686	16.5079	0.537606	0	2.09906	0
DHX15	Pre-mRNA-splicing factor ATP-dependent RNA helicase DHX15	1	3	3	3	4.7	4.7	4.7	90.932	795	13.6495	13.6948	14.0186	13.1104	14.3011	14.0132	13.89	14.3947	0.531431	0	1.26646	0
TMPO	Lamina-associated polypeptide 2, isoforms beta/gamma;Thymopoietin;Thymopentin	6	11	11	11	31.7	31.7	31.7	50.67	454	15.0686	15.3517	15.0427	15.5552	15.7701	15.635	15.9164	15.7691	0.518106	0	2.06571	0
VIM	Vimentin	16	34	33	30	70.4	68.9	63.9	53.651	466	16.7888	17.6165	17.6058	16.7944	17.6511	17.5364	17.8155	17.8518	0.512347	0	1.07509	0
EEF1D	Elongation factor 1-delta	15	2	2	2	22.6	22.6	22.6	11.616	106	13.8292	15.4166	14.8413	10.422	14.056	14.3492	13.919	14.1712	0.496544	0.159621	0.168616	0.03927
RAI14	Ankycorbin	11	31	31	30	36.4	36.4	35.3	106.9	951	14.7945	14.7831	14.4437	14.6728	15.866	14.9892	15.3684	14.4499	0.49487	0	0.791209	0
TPM3	Tropomyosin alpha-3 chain	5	17	9	1	44.6	26.3	4.6	33.222	285	15.9867	15.9275	15.6438	15.6221	16.458	16.0378	16.8863	15.7452	0.486787	0	0.930607	1.35974e-16
SPECC1L-ADORA2A;SPECC1L	Cytospin-A	4	7	7	6	9.7	9.7	8.7	101.51	911	13.2771	13.4767	12.8232	12.9189	13.5977	13.344	14.0781	13.2976	0.455365	0	0.99537	0
MPRIP	Myosin phosphatase Rho-interacting protein	21	33	33	32	42	42	41	116.53	1025	15.4188	15.2191	14.7995	15.1737	16.0972	15.3771	15.9507	15.0007	0.453681	0	0.786915	0
TAF15;FUS	TATA-binding protein-associated factor 2N;RNA-binding protein FUS	6	3	3	3	6.9	6.9	6.9	48.839	449	13.8117	15.0893	14.9967	14.6511	15.0205	15.1472	14.9043	15.2846	0.451955	0	0.731922	0
MYH10	Myosin-10	6	102	86	76	54.9	46.9	41.5	229	1976	18.5118	18.1727	17.8274	18.3043	19.2453	18.3492	18.8827	17.946	0.401815	0	0.590251	0
RPL12	60S ribosomal protein L12	2	5	5	5	43	43	43	17.818	165	16.2331	16.4128	16.4265	16.6962	16.6154	16.901	16.864	16.9782	0.397538	0	1.74006	0
HSPA9	Stress-70 protein, mitochondrial	6	12	12	12	24	24	24	73.68	679	15.1319	15.2202	14.9711	14.9995	15.3705	15.5448	15.3632	15.5967	0.388145	0	2.45519	0
MYO1C	Unconventional myosin-Ic	8	17	17	17	19.5	19.5	19.5	118.99	1039	14.6909	13.9056	14.6713	13.2162	15.4097	14.4005	14.7945	13.4102	0.38274	0	0.291492	0
EEF2	Elongation factor 2	1	6	6	6	9.8	9.8	9.8	95.337	858	13.0719	13.4959	14.0831	9.57965	13.6316	12.9117	12.6072	12.6017	0.380428	0.201183	0.132924	0.0495514
HSPA8	Heat shock cognate 71 kDa protein	15	29	29	20	55	55	42	70.897	646	18.5794	18.6308	18.2837	18.6354	18.8721	18.9935	18.8869	18.8811	0.376057	0	2.26746	0
TMOD3	Tropomodulin-3	4	13	13	13	45.7	45.7	45.7	39.594	352	15.8039	15.3205	15.0218	15.5445	16.3142	15.589	16.1308	15.0501	0.348314	0	0.478661	0
TPM4	Tropomyosin alpha-4 chain	6	16	12	6	47.2	39.9	15.3	28.521	248	15.9454	15.6978	15.5745	15.5207	16.4561	15.7367	16.4693	15.4619	0.346405	0	0.601099	0
CSNK2A1;CSNK2A3	Casein kinase II subunit alpha;Casein kinase II subunit alpha 3	23	8	8	7	27.6	27.6	24.3	45.143	391	14.2669	14.3504	13.9187	14.0765	14.6401	14.4574	14.365	14.4268	0.319246	0	1.51328	0
TPM1	Tropomyosin alpha-1 chain	5	21	21	0	62	62	0	32.876	284	18.9918	18.6123	18.4407	18.839	19.3237	18.9524	19.387	18.4818	0.315251	0	0.621665	0
GANAB	Neutral alpha-glucosidase AB	4	2	2	2	2	2	2	106.87	944	14.2476	14.9425	14.2611	10.2278	13.5475	13.8478	13.6103	13.8935	0.305068	0.171138	0.100202	0.0470761
LMO7	LIM domain only protein 7	19	8	8	8	5.9	5.9	5.9	192.69	1683	14.1547	13.7749	13.9342	13.9553	14.6705	14.0807	14.7063	13.5573	0.298972	0	0.478038	0
CAPZA1	F-actin-capping protein subunit alpha-1	1	9	9	7	52.4	52.4	43	32.922	286	15.9451	16.1824	15.8349	15.9545	16.5159	16.3599	16.5477	15.6395	0.286489	0	0.602364	0
HSPD1	60 kDa heat shock protein, mitochondrial	8	11	11	10	33.3	33.3	31.1	61.054	573	14.0805	14.4994	14.9665	14.6457	14.6946	14.7857	14.4941	15.2337	0.253997	0	0.477558	0
LIMA1	LIM domain and actin-binding protein 1	8	4	4	4	6.7	6.7	6.7	66.99	598	11.6336	13.9745	13.4116	13.5545	13.7169	13.2111	13.5515	12.9858	0.222761	0.0758968	0.154704	0.0371329
ACTG1	Actin, cytoplasmic 2;Actin, cytoplasmic 2, N-terminally processed	6	30	30	0	92.3	92.3	0	41.792	375	22.7553	22.6487	22.6545	22.5459	23.2726	22.7481	23.2061	22.2642	0.221621	0	0.411881	0
PIP	Prolactin-inducible protein	1	4	4	4	32.9	32.9	32.9	16.572	146	13.0377	15.9504	14.1551	9.97723	13.4471	13.7292	12.4976	14.2825	0.209004	0.202098	0.0547175	0.0488593
ARGLU1	Arginine and glutamate-rich protein 1	3	3	3	3	8.4	8.4	8.4	33.216	273	17.2467	16.9254	16.2267	10.7891	15.8544	15.3416	15.5873	15.2002	0.198867	0.114739	0.0447212	0.0233103
NPM1	Nucleophosmin	5	5	5	5	28.7	28.7	28.7	29.464	265	15.3822	16.5212	16.6274	15.8069	15.9893	16.4509	15.7759	16.8573	0.18394	0	0.188632	0
HNRNPA2B1	Heterogeneous nuclear ribonucleoproteins A2/B1	3	5	5	5	16.1	16.1	16.1	37.429	353	15.1268	16.5877	16.6348	15.6644	15.7067	16.1816	16.2176	16.6025	0.17368	0	0.162822	0
WDR5	WD repeat-containing protein 5	4	11	11	11	48.8	48.8	48.8	36.588	334	16.5807	16.6345	16.4111	16.6844	16.4047	16.995	16.8046	16.7861	0.169921	0	0.582064	0
ACTC1;ACTA1	Actin, alpha cardiac muscle 1;Actin, alpha skeletal muscle	3	24	8	0	69.8	35	0	42.019	377	21.0962	20.8689	20.8679	21.0489	21.4862	21.0479	21.4038	20.582	0.159506	0	0.314203	0
RPL28	60S ribosomal protein L28	8	3	3	3	36	36	36	9.657	89	16.8207	17.0513	15.7967	16.109	16.5944	16.9647	16.1614	16.615	0.139436	0	0.158751	0
PPP1CB;PPP1CA;PPP1CC	Serine/threonine-protein phosphatase PP1-beta catalytic subunit;Serine/threonine-protein phosphatase PP1-alpha catalytic subunit;Serine/threonine-protein phosphatase PP1-gamma catalytic subunit;Serine/threonine-protein phosphatase	17	4	4	4	15.9	15.9	15.9	37.186	327	13.3405	14.5894	14.2576	10.9579	13.6137	13.1857	13.021	13.8751	0.137494	0.114329	0.0551549	0.0411913
SF3B3	Splicing factor 3B subunit 3	2	5	5	5	5.3	5.3	5.3	135.58	1217	13.9706	14.3124	14.1543	10.8398	13.7807	12.8152	13.2322	13.6384	0.0473789	0.088449	0.0319645	0.0121325
JUP	Junction plakoglobin	5	13	13	13	24.8	24.8	24.8	81.744	745	14.6409	11.2891	16.9471	15.1649	14.3249	14.645	14.7518	14.3236	0.000822545	0.165413	0.0357448	0.0152405
PHB2	Prohibitin-2	8	5	5	5	24	24	24	29.723	267	14.4715	14.9017	14.3811	14.0189	14.779	14.0075	14.4604	14.3664	-0.0399961	0	0.0586491	0
MYO6	Unconventional myosin-VI	10	19	19	19	19.4	19.4	19.4	145.01	1253	14.8955	14.6834	14.6521	14.6157	15.405	14.456	14.7537	13.8818	-0.0875553	0	0.0993437	0
PRPF19	Pre-mRNA-processing factor 19	5	6	6	6	13.3	13.3	13.3	55.18	504	14.9231	15.5304	15.8293	15.4198	15.1544	15.5092	15.1764	15.4526	-0.102481	0	0.192156	0
RUVBL2	RuvB-like 2	5	4	4	4	10.8	10.8	10.8	46.306	418	13.58	14.4485	14.0186	13.1218	13.4027	13.4715	13.6048	14.1904	-0.124874	0	0.140468	0
CAPZB	F-actin-capping protein subunit beta	5	9	9	8	37.1	37.1	32	30.628	272	16.2003	16.057	16.122	16.1296	16.4765	15.8493	16.1641	15.3602	-0.164728	0	0.285688	0
CFL1;CFL2	Cofilin-1;Cofilin-2	9	4	4	4	32.5	32.5	32.5	18.502	166	11.7724	16.9488	16.8318	10.6847	14.3386	13.4341	13.5169	14.2824	-0.166417	0.149566	0.0365933	0.0360643
RBBP4;RBBP7	Histone-binding protein RBBP4;Histone-binding protein RBBP7	13	4	4	4	26.6	26.6	26.6	23.194	207	14.6245	15.1387	15.478	14.638	14.5352	14.6884	14.6898	15.2754	-0.172633	0	0.26962	0
BAG2	BAG family molecular chaperone regulator 2	2	13	13	12	54	54	54	23.772	211	17.3406	17.1677	16.7793	17.4659	16.8445	17.0318	17.0225	17.0216	-0.208273	0	0.637144	0
SNRPN;SNRPB	Small nuclear ribonucleoprotein-associated proteins B and B;Small nuclear ribonucleoprotein-associated protein N	8	4	4	4	17.8	17.8	17.8	17.546	169	14.6984	15.2438	15.7752	14.7091	14.8109	14.6653	14.7608	15.3528	-0.209157	0	0.291276	0
MLLT6	Protein AF-17	4	8	8	8	10.5	10.5	10.5	112.05	1093	17.5206	17.0622	16.9197	17.3817	17.0127	17.1967	16.7722	16.9094	-0.248321	0	0.736342	0
HNRNPA1;HNRNPA1L2	Heterogeneous nuclear ribonucleoprotein A1;Heterogeneous nuclear ribonucleoprotein A1, N-terminally processed;Heterogeneous nuclear ribonucleoprotein A1-like 2	11	10	10	10	37.5	37.5	37.5	33.155	307	14.499	16.3514	16.3611	13.6953	14.1475	14.6745	15.4722	15.6047	-0.251968	0	0.124928	0
RPS27A;UBC;UBB;UBA52	Ubiquitin-40S ribosomal protein S27a;Ubiquitin;40S ribosomal protein S27a;Polyubiquitin-C;Ubiquitin;Ubiquitin-60S ribosomal protein L40;Ubiquitin;60S ribosomal protein L40;Polyubiquitin-B;Ubiquitin	24	4	4	4	34	34	34	17.965	156	18.4596	18.3382	17.6692	18.3465	17.7461	18.0273	18.0013	18.0233	-0.253874	0	0.627863	0
PFN1	Profilin-1	4	3	3	3	27.1	27.1	27.1	15.054	140	13.5547	14.0677	15.609	10.5907	13.0249	13.2284	13.0721	13.4804	-0.25406	0.155213	0.0956165	0.0654999
SLC25A5;SLC25A4;SLC25A6	ADP/ATP translocase 2;ADP/ATP translocase 2, N-terminally processed;ADP/ATP translocase 3;ADP/ATP translocase 3, N-terminally processed;ADP/ATP translocase 1	4	2	2	2	7	7	7	32.852	298	12.688	13.3806	14.1257	12.5694	12.6817	13.0252	12.5359	13.4331	-0.271955	0	0.273436	0
HDAC2;HDAC1	Histone deacetylase 2;Histone deacetylase 1	16	3	3	3	8.5	8.5	8.5	51.998	458	13.8791	14.4099	14.1996	13.961	14.0099	13.4442	13.8281	14.0026	-0.291156	0	0.810276	1.35974e-16
RPL11	60S ribosomal protein L11	3	4	4	4	23.4	23.4	23.4	19.024	167	15.3266	15.5058	15.6046	14.6237	14.8628	14.739	15.1056	15.1682	-0.296227	0	0.569771	0
TUBB4B;TUBB4A	Tubulin beta-4B chain;Tubulin beta-4A chain	14	11	11	2	34.6	34.6	7.2	49.83	445	15.3126	15.8322	16.2919	15.5195	15.5709	15.1733	15.1866	15.7091	-0.329082	0	0.619103	0
SNRPD3	Small nuclear ribonucleoprotein Sm D3	2	2	2	2	15.8	15.8	15.8	13.291	120	14.9893	15.7073	14.9296	14.414	14.4914	14.2925	14.7664	15.0739	-0.354013	0	0.51613	0
SYNCRIP	Heterogeneous nuclear ribonucleoprotein Q	7	3	3	1	7.8	7.8	2.8	52.046	464	16.0269	16.3992	16.3094	16.2049	15.8379	15.9302	15.453	16.2661	-0.363313	0	1.0105	0
FN1	Fibronectin;Anastellin;Ugl-Y1;Ugl-Y2;Ugl-Y3	19	41	41	41	24.2	24.2	24.2	259.21	2355	16.5499	16.5685	16.0033	16.6983	15.8352	16.1695	16.084	16.2042	-0.381755	0	1.14161	0
RPN1	Dolichyl-diphosphooligosaccharide--protein glycosyltransferase subunit 1	3	7	7	7	14	14	14	68.569	607	13.9523	14.8226	14.9396	13.6669	13.9825	13.7841	13.7633	14.3185	-0.383233	0	0.517324	0
DDX5	Probable ATP-dependent RNA helicase DDX5	11	11	11	6	21.5	21.5	12.4	69.086	614	15.5234	17.0241	16.8023	15.3591	15.518	15.4741	15.8539	16.2756	-0.396853	0	0.368433	0
ARPC4;ARPC4-TTLL3	Actin-related protein 2/3 complex subunit 4	11	4	4	4	43.4	43.4	43.4	13.057	113	14.1031	14.3306	14.3679	13.8273	14.0531	13.6864	13.5962	13.6629	-0.407612	0	1.34547	0
TUBA1B	Tubulin alpha-1B chain	14	12	12	0	37.3	37.3	0	50.151	451	17.2117	17.6912	17.8234	17.192	17.2826	16.7058	16.7117	17.5654	-0.413218	0	0.755566	0
DCD	Dermcidin;Survival-promoting peptide;DCD-1	2	3	3	3	22.7	22.7	22.7	11.284	110	17.8931	17.5889	18.1779	18.1241	18.3892	17.9141	17.0764	16.7014	-0.425742	0	0.473044	6.7987e-17
RPL13	60S ribosomal protein L13	4	7	7	7	29.9	29.9	29.9	24.261	211	19.2019	19.3242	18.0716	19.1448	18.4466	18.4002	18.3493	18.5686	-0.494438	0	0.842215	0
DOT1L	Histone-lysine N-methyltransferase, H3 lysine-79 specific	6	38	38	38	32.7	32.7	32.7	164.85	1537	16.8813	16.6651	15.9376	16.7389	15.8758	16.2062	16.0303	16.0806	-0.507494	0	1.20776	0
ATN1	Atrophin-1	1	4	4	4	5.6	5.6	5.6	125.41	1190	15.724	15.4556	14.8566	15.7308	14.9178	14.8643	14.9473	14.94	-0.524384	0	1.35788	2.71948e-16
SERPINB3;SERPINB4	Serpin B3;Serpin B4	5	5	5	5	16.3	16.3	16.3	38.549	338	14.104	13.7594	14.7668	13.7285	14.8142	12.5384	13.4351	13.3036	-0.566809	0	0.485042	6.7987e-17
RAN	GTP-binding nuclear protein Ran	7	7	7	7	36.9	36.9	36.9	26.224	233	15.5267	16.403	16.3378	15.1507	15.277	14.9417	15.1588	15.7068	-0.583464	0	0.841481	0
DBN1	Drebrin	7	6	6	6	13.9	13.9	13.9	71.428	649	15.5213	14.9816	14.9746	14.9559	15.4201	14.0138	14.7605	13.845	-0.598514	0	0.759602	1.35974e-16
PGK1	Phosphoglycerate kinase 1	3	5	5	4	20.1	20.1	17.5	41.428	389	14.4578	14.9542	14.8217	14.3632	14.3385	13.8098	13.928	14.1188	-0.600461	0	1.77499	0
CLTC	Clathrin heavy chain;Clathrin heavy chain 1	10	16	16	16	11.9	11.9	11.9	192.06	1679	14.5329	14.9299	14.637	14.2721	14.107	13.5252	13.9196	14.1291	-0.672762	0	1.86488	0
MLLT10	Protein AF-10	4	7	7	7	9.1	9.1	9.1	109.02	1027	15.8399	15.7009	15.3007	15.7999	14.397	15.3718	15.0384	15.0577	-0.694134	0	1.56651	0
DCAF7	DDB1- and CUL4-associated factor 7	3	8	8	8	25.4	25.4	25.4	38.926	342	15.497	15.211	14.9616	15.4599	14.169	14.9968	14.626	14.5565	-0.695315	0	1.78842	0
ADAMTS13	A disintegrin and metalloproteinase with thrombospondin motifs 13	6	3	3	3	2.1	2.1	2.1	144.52	1340	15.8727	15.6327	15.3425	15.717	14.8178	14.6535	15.093	14.9699	-0.757689	0	2.68529	0
DDX39B;DDX39A	ATP-dependent RNA helicase DDX39A;Spliceosome RNA helicase DDX39B	14	3	3	3	19.3	19.3	19.3	21.679	187	14.3618	15.2078	15.878	14.1456	13.7153	13.93	14.2742	14.6423	-0.757877	0	0.849544	0
PDIA3	Protein disulfide-isomerase A3	1	3	3	3	6.3	6.3	6.3	56.782	505	12.9411	14.6369	14.6139	10.7594	12.3947	12.0618	11.7912	13.6647	-0.759719	0.0675093	0.322571	0.0573181
IGHG1	Ig gamma-1 chain C region	5	5	5	4	18.8	18.8	14.8	43.911	399	16.5751	16.6396	16.3544	16.5412	15.7244	15.8235	15.6142	15.8932	-0.763747	0	3.93874	5.43896e-16
DSP	Desmoplakin	3	27	27	27	11.7	11.7	11.7	331.77	2871	14.7839	13.3896	16.9347	16.1489	14.1599	14.7847	14.8186	14.4125	-0.770363	0	0.431091	0
DSG1	Desmoglein-1	2	12	12	12	17.1	17.1	17.1	113.75	1049	15.3607	14.9866	16.7571	14.9571	14.5811	15.3129	13.9298	15.1415	-0.774014	0	0.716635	0
RBM39	RNA-binding protein 39	8	2	2	2	11.3	11.3	11.3	27.081	231	13.9837	15.2733	13.9883	14.0758	13.8641	13.55	13.3212	13.4841	-0.775441	0	1.2229	0
EEF1G	Elongation factor 1-gamma	2	6	6	6	16.7	16.7	16.7	50.118	437	15.6725	16.5641	16.5684	15.0119	15.0268	14.9946	15.2186	15.426	-0.787732	0	1.04268	0
PITPNM1	Membrane-associated phosphatidylinositol transfer protein 1	8	20	20	20	21.8	21.8	21.8	134.77	1243	16.5673	16.5285	16.0451	16.3748	15.5399	15.576	15.5607	15.6419	-0.799304	0	3.24126	0
HSP90B1	Endoplasmin	5	8	7	6	11.5	10	8.2	92.468	803	14.9252	15.6838	15.3114	15.3753	14.1463	14.4646	14.433	14.9858	-0.81648	0	1.8851	0
SERPINB12	Serpin B12	2	7	7	7	21.5	21.5	21.5	46.276	405	15.1031	14.808	16.2466	15.6219	13.9381	14.9218	14.6531	14.9496	-0.829217	0	1.09728	0
DDOST	Dolichyl-diphosphooligosaccharide--protein glycosyltransferase 48 kDa subunit	5	5	5	5	12.8	12.8	12.8	48.799	439	14.4358	14.6527	15.5312	14.5796	14.1876	13.5332	13.8012	14.3597	-0.829402	0	1.43275	2.71948e-16
MSI2	RNA-binding protein Musashi homolog 2	9	7	7	6	28.4	28.4	25.3	34.812	324	14.7774	15.0312	13.8094	14.9301	13.4402	14.0465	13.9001	13.7746	-0.84664	0	1.47139	2.71948e-16
HGS	Hepatocyte growth factor-regulated tyrosine kinase substrate	6	12	12	12	18	18	18	86.191	777	17.0886	16.8774	16.4539	17.2901	15.924	16.2596	16.0691	16.0041	-0.863305	0	2.37751	0
PCBP1	Poly(rC)-binding protein 1	8	4	4	3	17.7	17.7	12.1	37.497	356	15.5363	15.9718	15.9139	15.403	15.087	14.522	14.5828	15.1568	-0.869065	0	2.15355	0
LDHB	L-lactate dehydrogenase B chain;L-lactate dehydrogenase	14	5	5	4	18.9	18.9	15.3	36.638	334	14.6958	15.6401	16.338	13.5793	14.2993	13.9712	13.9898	14.5074	-0.871392	0	0.689522	0
GNB2L1	Guanine nucleotide-binding protein subunit beta-2-like 1;Guanine nucleotide-binding protein subunit beta-2-like 1, N-terminally processed	20	4	4	4	13.2	13.2	13.2	35.076	317	13.7503	15.0394	14.9989	13.6753	13.2442	13.2237	13.3744	14.0184	-0.900839	0	1.11673	0
RPSA	40S ribosomal protein SA	4	3	3	3	18.3	18.3	18.3	29.404	263	13.5027	14.1064	14.4447	13.5182	12.9781	12.7353	12.8095	13.2857	-0.940843	0	1.94157	2.71948e-16
DAZAP1	DAZ-associated protein 1	5	15	15	15	40.1	40.1	40.1	43.312	406	21.8183	21.778	21.4786	21.8592	20.3575	21.1253	20.8808	20.786	-0.94616	0	2.69466	0
IGKV A18;IGKV2D-29;IGKV2D-26	A2NJV5	10	3	3	2	25.8	25.8	20	13.085	120	22.456	22.2175	22.1926	22.7127	21.0538	21.4892	21.7251	21.4235	-0.971796	0	2.72226	0
HSP90AB1	Heat shock protein HSP 90-beta	2	14	14	6	26.1	26.1	13.7	83.263	724	16.9506	17.288	16.9301	17.0144	15.934	15.9418	16.0223	16.3313	-0.988405	0	3.66709	5.43896e-16
DSC1	Desmocollin-1	2	8	8	8	11.5	11.5	11.5	93.834	840	15.7757	14.9046	16.7126	15.4922	14.0512	15.1502	14.3323	15.3243	-1.00678	0	1.0732	0
IGKV2D-24;IGKV2-24	A0A075B6R9	2	3	2	2	20	20	20	13.079	120	19.3857	18.9949	18.6385	19.4615	17.8653	18.2646	18.2585	18.052	-1.01005	0	2.49779	0
ACTN1	Alpha-actinin-1	16	19	8	7	25.7	11.5	9.6	102.71	887	13.8113	15.6549	14.9945	13.4276	13.3035	13.1648	13.2335	14.0104	-1.04402	0	0.967986	0
ACTN4	Alpha-actinin-4	15	27	27	16	37.2	37.2	23.4	104.85	911	15.8146	17.0172	17.0758	14.7097	15.4576	14.4868	15.0023	15.4468	-1.05594	0	0.876547	1.35974e-16
ATP5B	ATP synthase subunit beta, mitochondrial;ATP synthase subunit beta	5	8	8	7	20.8	20.8	17.8	56.559	529	16.2508	16.039	15.3991	15.5319	14.4898	14.7526	14.0296	15.6484	-1.07512	0	1.45615	2.71948e-16
ATP5A1	ATP synthase subunit alpha, mitochondrial	9	8	8	8	20.3	20.3	20.3	57.546	531	15.2996	15.9589	15.1037	15.696	14.1813	14.2826	13.6059	15.6793	-1.07728	0	1.17987	0
CASP14	Caspase-14;Caspase-14 subunit p17, mature form;Caspase-14 subunit p10, mature form;Caspase-14 subunit p20, intermediate form;Caspase-14 subunit p8, intermediate form	1	4	4	4	20.7	20.7	20.7	27.679	242	15.6243	14.7296	15.4998	15.0826	13.9611	14.1938	14.2768	14.1829	-1.08041	0	2.62055	0
NONO	Non-POU domain-containing octamer-binding protein	6	8	8	7	25.9	25.9	23.8	43.866	382	15.417	17.2772	17.4042	14.0346	14.3645	14.2072	14.9077	16.245	-1.10215	0	0.551817	0
S100A8	Protein S100-A8;Protein S100-A8, N-terminally processed	1	3	3	3	28	28	28	10.834	93	14.4793	15.1908	15.4887	14.5036	15.3909	12.078	14.2239	13.5249	-1.11123	0.0918023	0.738236	0.0124135
HNRNPK	Heterogeneous nuclear ribonucleoprotein K	6	13	13	13	38.2	38.2	38.2	48.562	440	15.2968	16.8438	16.6854	15.3847	14.8793	14.4515	14.8513	15.5159	-1.12815	0	1.28057	0
PUF60	Poly(U)-binding-splicing factor PUF60	16	4	4	4	14.2	14.2	14.2	55.399	513	14.3261	15.2546	15.0464	14.0754	12.3882	13.5439	13.7385	14.4067	-1.1563	0.0209696	1.20553	0.0173585
ARPC2	Actin-related protein 2/3 complex subunit 2	4	3	3	3	12	12	12	34.333	300	13.3235	14.5861	13.9614	13.1638	11.9513	11.888	13.5605	12.9866	-1.16209	0.0884256	1.16024	0.0175122
TGM3	Protein-glutamine gamma-glutamyltransferase E;Protein-glutamine gamma-glutamyltransferase E 50 kDa catalytic chain;Protein-glutamine gamma-glutamyltransferase E 27 kDa non-catalytic chain	1	4	4	4	7.1	7.1	7.1	76.631	693	14.0084	14.0405	14.7536	14.0538	11.7488	13.4829	13.1362	13.7559	-1.18309	0.0464042	1.31181	0.0657436
PKM	Pyruvate kinase PKM;Pyruvate kinase	15	7	7	6	18.8	18.8	16.9	57.936	531	15.6007	15.6984	16.0934	14.9987	14.4633	14.2343	14.3615	14.5621	-1.19249	0	2.62449	0
CKAP4	Cytoskeleton-associated protein 4	1	3	3	3	7.5	7.5	7.5	66.022	602	13.8693	14.6321	14.657	14.0678	12.9979	12.9106	12.7816	13.57	-1.24153	0	2.47386	0
BCL11A	B-cell lymphoma/leukemia 11A	9	11	11	10	17.9	17.9	16.5	87.553	801	17.4205	17.2181	16.6718	17.1279	15.5541	15.9222	15.911	16.0728	-1.24451	0	3.18454	0
YWHAQ	14-3-3 protein theta	2	5	4	4	27.3	23.3	23.3	27.764	245	12.6985	14.3682	14.9231	13.2098	12.7125	12.0678	12.3583	13.0572	-1.25094	0	1.18605	0
P4HB	Protein disulfide-isomerase	12	9	9	8	24.4	24.4	22.4	57.116	508	13.7058	15.5026	15.3321	13.7619	11.8457	13.565	13.3156	14.5719	-1.25105	0.103801	0.839112	0.0103724
POLDIP3	Polymerase delta-interacting protein 3	7	5	5	5	15.3	15.3	15.3	48.103	438	15.4371	15.6378	15.14	15.1629	14.0572	14.067	14.1602	14.0816	-1.25295	0	4.32176	0
PRDX1	Peroxiredoxin-1	3	5	5	5	24.1	24.1	24.1	22.11	199	15.0693	15.6836	16.9101	16.2628	14.7111	14.4841	14.687	15.0122	-1.25782	0	1.66296	0
ZCCHC17	Nucleolar protein of 40 kDa	7	4	4	4	25.7	25.7	25.7	20.451	179	16.05	16.6498	15.7819	16.3425	16.0185	15.7711	15.5727	12.3476	-1.2786	0.043689	0.702472	0.0118443
NUDT21	Cleavage and polyadenylation specificity factor subunit 5	3	5	5	5	24.7	24.7	24.7	26.227	227	13.4865	14.6765	14.4146	13.0425	12.2246	12.4971	12.4661	13.266	-1.2916	0	1.5613	0
ARG1	Arginase-1	3	5	5	5	18.5	18.5	18.5	35.664	330	14.75	14.5266	15.9626	15.7153	13.4164	14.1288	13.9464	14.259	-1.30097	0	1.76433	0
GAPDH	Glyceraldehyde-3-phosphate dehydrogenase	3	9	9	9	39.1	39.1	39.1	36.053	335	17.1477	17.972	18.1794	16.6552	16.0806	16.0331	15.9218	16.6253	-1.32337	0	1.83916	0
ENO1	Alpha-enolase	15	8	8	8	28.8	28.8	28.8	47.327	434	16.2275	16.9239	16.8636	15.8645	14.4826	15.1961	15.1881	15.636	-1.34421	0	2.06842	0
SEPT7	Septin-7	9	4	4	4	14.4	14.4	14.4	48.715	417	12.8577	14.5116	15.3106	12.5405	12.3682	11.7004	11.5179	14.1071	-1.38172	0.0316835	0.76475	0.0290709
IGKC	Ig kappa chain C region	1	4	4	4	64.5	64.5	64.5	11.765	107	15.7748	15.7722	15.9962	15.9758	12.1132	15.4784	15.3154	15.0484	-1.39091	0.0375258	0.878638	0.0210136
RAB1B;RAB1A;RAB1C	Ras-related protein Rab-1B;Ras-related protein Rab-1A;Putative Ras-related protein Rab-1C	20	5	5	4	31.8	31.8	26.4	22.171	201	17.1827	16.4809	16.2306	16.7958	15.6571	15.3331	14.9441	15.1331	-1.40562	0	2.81611	0
MDH2	Malate dehydrogenase, mitochondrial;Malate dehydrogenase	3	4	4	4	16.6	16.6	16.6	35.503	338	14.6951	15.0877	14.8277	14.6971	12.1416	14.0625	13.7582	13.509	-1.45906	0.0181425	1.81914	0.0478275
EEF1A1P5;EEF1A1;EEF1A2	Putative elongation factor 1-alpha-like 3;Elongation factor 1-alpha 1;Elongation factor 1-alpha;Elongation factor 1-alpha 2	12	14	14	14	45.2	45.2	45.2	50.184	462	19.1516	20.1342	20.1688	18.8718	17.9976	17.7675	17.8646	18.8463	-1.46258	0	1.90284	2.71948e-16
GRN	Granulins;Acrogranin;Paragranulin;Granulin-1;Granulin-2;Granulin-3;Granulin-4;Granulin-5;Granulin-6;Granulin-7	6	5	5	5	12.4	12.4	12.4	46.757	436	21.9791	21.5686	20.6185	22.2333	20.0236	20.2688	20.1659	20.0874	-1.46341	0	2.18781	0
FLNA	Filamin-A	8	69	69	64	38.9	38.9	36.5	280.01	2639	16.5603	17.9884	17.4788	15.8386	15.7959	14.6971	15.4929	15.7964	-1.52095	0	1.50379	2.71948e-16
TAGLN2	Transgelin-2	5	3	3	3	18.6	18.6	18.6	22.391	199	13.0883	14.1137	14.5596	13.5816	12.5941	11.9987	11.7862	12.7248	-1.55983	0.0532715	2.11623	0.0217737
YWHAZ	14-3-3 protein zeta/delta	17	5	5	4	27.3	27.3	23.3	27.745	245	15.1839	15.8463	15.5938	14.8087	13.4803	13.3903	14.0343	14.121	-1.60169	0	2.7886	0
ANXA1	Annexin A1;Annexin	3	5	5	5	23.1	23.1	23.1	38.714	346	12.9774	14.4833	14.9807	12.8036	12.321	12.1733	11.9141	12.3408	-1.62396	0.121976	1.56281	0.142714
TPI1	Triosephosphate isomerase	4	4	4	4	19.3	19.3	19.3	26.669	249	14.4267	15.2791	15.7063	14.3204	12.8906	12.9369	13.4305	13.9503	-1.63105	0	2.10258	0
ANXA2;ANXA2P2	Annexin A2;Annexin;Putative annexin A2-like protein	25	16	16	16	50.4	50.4	50.4	38.604	339	16.6278	17.6935	17.7092	16.1025	15.2332	14.8867	15.1503	15.9586	-1.72608	0	2.01723	0
MAGED1	Melanoma-associated antigen D1	9	12	12	12	21.3	21.3	21.3	86.16	778	17.5054	17.4454	17.1471	17.5871	15.2727	15.8135	15.6942	15.6801	-1.80613	0	4.66672	0
HSP90AA1	Heat shock protein HSP 90-alpha	6	11	4	3	17.5	6.8	4.9	84.659	732	15.745	15.9696	14.9943	16.1935	14.0521	14.0802	14.63	12.5603	-1.89497	0	1.98715	2.71948e-16
SFPQ	Splicing factor, proline- and glutamine-rich	2	4	3	3	6.7	5.5	5.5	72.262	669	14.0636	16.1607	16.1011	13.6702	12.0678	12.7391	12.9817	14.6107	-1.89907	0.0177399	1.17252	0.00116284
PPIA	Peptidyl-prolyl cis-trans isomerase A;Peptidyl-prolyl cis-trans isomerase A, N-terminally processed;Peptidyl-prolyl cis-trans isomerase	5	4	4	4	23.6	23.6	23.6	18.012	165	15.4119	16.4503	16.7106	16.2281	14.113	13.9643	13.861	14.6555	-2.0518	0	3.08541	0
CNN3	Calponin-3;Calponin	4	5	5	5	20.8	20.8	20.8	31.38	283	13.0719	15.5718	16.3553	13.1613	12.3091	12.3611	12.1387	13.0105	-2.08521	0	1.28956	0
MSN	Moesin	9	12	12	7	24.1	24.1	12.7	67.819	577	13.9498	16.5094	16.9094	13.0144	12.5907	12.4145	12.3565	14.5548	-2.1166	0	0.99854	0
PRSS3	Trypsin-3	6	2	2	2	13.6	13.6	13.6	19.288	177	19.3581	19.3988	19.2186	19.7648	18.8832	18.9031	18.7865	12.5618	-2.15143	0.034368	0.654071	0.00450991
ALDOA	Fructose-bisphosphate aldolase;Fructose-bisphosphate aldolase A	10	5	5	4	18.8	18.8	14.7	39.817	368	15.3555	16.2522	16.0622	14.6507	13.1724	13.5846	13.6314	13.2922	-2.16002	0	2.88368	0
CALD1	Caldesmon	10	9	9	9	21.1	21.1	21.1	61.705	536	14.6477	16.8261	15.8809	15.3382	12.9117	12.7964	13.6035	14.6237	-2.18939	0	1.90097	0
SEPT9	Septin-9	24	6	6	5	14.3	14.3	11.3	65.401	586	14.3831	16.8821	17.0604	14.3857	13.3577	13.1299	13.3802	14.029	-2.20364	0	1.53688	2.71948e-16
CSRP1	Cysteine and glycine-rich protein 1	4	3	3	3	25	25	25	16.94	160	16.2294	17.2519	17.4448	17.0724	11.9326	16.0759	15.7491	12.4466	-2.94859	0.0147777	1.41464	0.0095431

## Sheet: IP JUN after pona treatment
Supplementary Data 4: List of interactors of JUN identified by label-free quantitative proteomics
Gene names	Protein names	Number of proteins	Peptides	Razor + unique peptides	Unique peptides	Sequence coverage [%]	Unique + razor sequence coverage [%]	Unique sequence coverage [%]	Mol. weight [kDa]	Sequence length	mean_control_log2_LFQ intensity PONA_01	mean_control_log2_LFQ intensity PONA_02	mean_control_log2_LFQ intensity PONA_03	mean_control_log2_LFQ intensity PONA_04	mean_treatment_log2_LFQ intensity DMSO_01	mean_treatment_log2_LFQ intensity DMSO_02	mean_treatment_log2_LFQ intensity DMSO_03	mean_treatment_log2_LFQ intensity DMSO_04	mean_log2_fold_change	std_log2_fold_change	mean_-log10_pval	std_-1og10_pval
ASH2L	Set1/Ash2 histone methyltransferase complex subunit ASH2	7	5	5	5	12.5	12.5	12.5	60.207	534	14.5471	11.8455	12.2834	11.7154	14.8611	14.8512	14.8284	14.9189	2.26703	0.202155	1.85196	0.0247475
ADAR	Double-stranded RNA-specific adenosine deaminase	10	12	12	11	17.2	17.2	15.6	103.64	931	13.6945	13.8242	13.7233	13.2612	15.6958	15.6434	15.141	15.6031	1.89505	0	4.38295	0
TRIM28	Transcription intermediary factor 1-beta	4	4	4	4	5.4	5.4	5.4	88.549	835	11.3263	12.1658	12.4059	11.4493	13.6692	13.5772	13.616	13.746	1.81528	0.167144	3.20309	0.905012
RPL34	60S ribosomal protein L34	1	2	2	2	14.5	14.5	14.5	13.293	117	17.0163	11.9933	16.1208	11.8743	16.1333	16.157	15.9601	15.9156	1.79037	0.124805	0.629422	0.0124967
FABP5	Fatty acid-binding protein, epidermal	2	4	4	4	28.1	28.1	28.1	15.164	135	13.3516	12.6621	12.2986	11.6385	14.9518	13.5221	13.6581	14.6952	1.7191	0.128238	1.77898	0.146658
DNAJC11	DnaJ homolog subfamily C member 11	4	3	3	3	8.9	8.9	8.9	57.196	507	11.4856	12.1138	13.1648	11.9893	13.8251	14.207	13.6168	13.9165	1.70296	0.128793	2.32352	0.0714137
ILF2	Interleukin enhancer-binding factor 2	4	3	3	3	10.8	10.8	10.8	38.91	352	13.7906	11.7317	12.2868	11.8383	13.8369	14.0326	13.9427	14.213	1.59447	0.155144	1.7132	0.0872412
H2AFY	Histone H2A;Core histone macro-H2A.1	4	2	2	2	9.5	9.5	9.5	21.548	200	11.3357	11.7193	12.2596	12.0236	13.1289	13.6834	13.2169	13.4299	1.53027	0.0384313	3.00244	0.640054
RUNX2	I3L0L0	9	8	8	8	23.6	23.6	23.6	57.669	542	14.1024	14.4669	14.6257	14.734	15.5183	16.1618	16.2659	16.0728	1.52247	0	3.38378	0
HNRNPD	Heterogeneous nuclear ribonucleoprotein D0	10	2	2	2	21.6	21.6	21.6	12.553	111	15.0455	15.2113	11.9848	11.782	14.6404	14.7065	14.7542	15.6461	1.43089	0.100536	0.719475	0.00882486
GPC1	Glypican-1;Secreted glypican-1	6	5	5	5	23.5	23.5	23.5	32.913	294	11.5122	14.0771	11.6607	14.4553	14.8772	14.506	13.7606	14.263	1.42539	0.201363	0.878861	0.0149321
GNB1;GNB2;GNB3;GNB4	Guanine nucleotide-binding protein G(I)/G(S)/G(T) subunit beta-2;Guanine nucleotide-binding protein G(I)/G(S)/G(T) subunit beta-1;Guanine nucleotide-binding protein subunit beta-4;Guanine nucleotide-binding protein G(I)/G(S)/G(T) subunit beta-3	18	3	3	3	17	17	17	18.426	165	14.1885	12.1793	12.1202	14.1826	14.7353	14.6454	14.6246	14.1965	1.38281	0.17733	1.22059	0.0497636
PNKP	Bifunctional polynucleotide phosphatase/kinase;Polynucleotide 3-phosphatase;Polynucleotide 5-hydroxyl-kinase	7	5	5	5	15.5	15.5	15.5	53.64	490	11.6966	11.9709	13.0317	12.9607	13.3305	13.8134	13.316	14.6091	1.35226	0.323399	1.53287	0.0700207
HCFC2	Host cell factor 2	8	8	8	8	11.6	11.6	11.6	86.778	792	14.557	14.6021	15.0997	14.8652	16.1828	16.0891	15.9974	16.2284	1.34343	0	4.20394	0
MRPS23	28S ribosomal protein S23, mitochondrial	2	3	3	3	19.7	19.7	19.7	17.517	152	11.141	12.185	12.0774	11.3418	13.1073	13.0404	12.84	12.9486	1.29781	0.33981	2.32853	0.617174
RPL10A	60S ribosomal protein L10a	1	3	3	2	19.8	19.8	13.4	24.831	217	11.4309	12.2192	14.5313	14.4688	14.3354	14.2423	14.5943	14.6434	1.29129	0.126467	0.802348	0.0301736
GANAB	Neutral alpha-glucosidase AB	4	2	2	2	2	2	2	106.87	944	11.5038	12.4895	12.0228	13.748	13.5475	13.8478	13.6103	13.8935	1.28378	0.0785754	1.30025	0.0659289
LIG3	DNA ligase 3	8	17	17	17	21.1	21.1	21.1	102.69	922	14.4025	14.3599	14.3261	15.1871	15.7376	15.9203	15.7771	15.8527	1.253	0	2.99661	0
DCD	Dermcidin;Survival-promoting peptide;DCD-1	2	3	3	3	22.7	22.7	22.7	11.284	110	16.7684	15.8957	17.2876	15.1584	18.3892	17.9141	17.0764	16.7014	1.24278	0	1.06053	0
HLA-A;HLA-B;HLA-C	HLA class I histocompatibility antigen, A-30 alpha chain;HLA class I histocompatibility antigen, B-55 alpha chain;HLA class I histocompatibility antigen, Cw-16 alpha chain;HLA class I histocompatibility antigen, Cw-4 alpha chain;HLA class I histocompatibility antigen, Cw-14 alpha chain;HLA class I histocompatibility antigen, Cw-12 alpha chain;HLA class I histocompatibility antigen, B-54 alpha cha…	163	3	3	3	10.7	10.7	10.7	40.904	365	12.873	12.1423	12.2043	13.0193	13.621	13.6056	13.8005	14.136	1.23106	0.0376992	2.45053	0.0304428
RPL24	60S ribosomal protein L24	3	2	2	2	17.4	17.4	17.4	14.369	121	14.7216	12.0332	12.4993	13.9683	14.4502	15.3668	13.8026	14.2306	1.15696	0.12688	0.804723	0.0287264
CCDC127	Coiled-coil domain-containing protein 127	1	4	4	4	14.6	14.6	14.6	30.834	260	13.8305	12.4166	13.5453	13.7486	14.6938	14.7175	14.3154	14.3408	1.1316	0.141943	1.86658	0.549343
VDAC3	Voltage-dependent anion-selective channel protein 3	8	10	10	10	49.8	49.8	49.8	30.658	283	16.1289	16.4552	17.0501	16.9508	17.4922	17.8882	17.7952	17.8698	1.1151	0	2.50034	0
LEMD2	LEM domain-containing protein 2	7	17	17	17	35.4	35.4	35.4	56.974	503	16.3352	15.97	16.4206	16.3917	17.6666	17.6563	17.188	17.0661	1.11487	0	2.98813	0
C9orf89	Bcl10-interacting CARD protein	2	3	3	3	19.7	19.7	19.7	20.625	183	11.4575	13.0883	13.2155	13.3209	14.2603	13.9974	13.577	13.6912	1.11091	0.115644	1.28414	0.169381
PARP2	Poly [ADP-ribose] polymerase 2	4	13	13	12	28.2	28.2	25.6	64.804	570	14.1815	13.9874	13.985	14.9879	15.1241	15.5435	15.4061	15.4884	1.10504	0	2.2995	0
TOP2A	DNA topoisomerase 2-alpha	8	7	7	7	5.4	5.4	5.4	174.38	1531	13.3567	13.1678	13.4776	13.1757	14.334	14.2819	14.1848	14.748	1.09273	0	3.54649	5.43896e-16
SERPINB3;SERPINB4	Serpin B3;Serpin B4	5	5	5	5	16.3	16.3	16.3	38.549	338	12.2112	11.7734	12.0811	13.7249	14.8142	12.5384	13.4351	13.3036	1.07519	0.0963193	0.830975	0.0536051
HDAC2;HDAC1	Histone deacetylase 2;Histone deacetylase 1	16	3	3	3	8.5	8.5	8.5	51.998	458	13.2729	12.3695	11.7976	13.5462	14.0099	13.4442	13.8281	14.0026	1.07469	0.150154	1.32725	0.21696
IGLL5;IGLC1;IGLC6	Immunoglobulin lambda-like polypeptide 5;Ig lambda-1 chain C regions;Ig lambda-6 chain C region	5	5	5	1	28.4	28.4	3.7	23.15	215	18.5122	21.6633	21.4161	21.3833	21.3885	21.8041	22.3647	21.713	1.07385	0	0.668698	0
RPA1	Replication protein A 70 kDa DNA-binding subunit;Replication protein A 70 kDa DNA-binding subunit, N-terminally processed	4	26	26	26	52.9	52.9	52.9	68.137	616	16.687	16.5671	16.8287	16.9096	17.5644	17.7857	17.8918	17.9395	1.04723	0	4.05457	0
RPN1	Dolichyl-diphosphooligosaccharide--protein glycosyltransferase subunit 1	3	7	7	7	14	14	14	68.569	607	11.0855	13.5375	13.3216	13.7371	13.9825	13.7841	13.7633	14.3185	1.04167	0.0463992	0.825868	0.0269702
RPA2	Replication protein A 32 kDa subunit	5	7	7	7	38.1	38.1	38.1	29.247	270	15.8514	15.4715	16.3982	16.4496	16.6345	17.3029	17.3851	17.0046	1.03911	0	1.94257	0
VDAC1	Voltage-dependent anion-selective channel protein 1	2	15	15	15	70.7	70.7	70.7	30.772	283	17.1308	16.9703	17.7849	17.3686	18.138	18.6216	18.3359	18.3036	1.03614	0	2.64859	0
RAB10	Ras-related protein Rab-10	1	3	2	2	17	11.5	11.5	22.541	200	11.5062	13.9634	11.8353	14.1645	13.7861	13.9324	13.9163	13.9657	1.03275	0.0897461	0.720423	0.0109308
SUN2	SUN domain-containing protein 2	10	15	15	15	28.9	28.9	28.9	80.31	717	13.9204	14.3218	15.2088	14.9476	15.2994	15.7256	15.7313	15.6167	0.993614	0	1.73249	0
STK40	Serine/threonine-protein kinase 40	4	17	17	17	46	46	46	49.001	435	14.1172	13.9367	14.2935	14.5647	15.0249	15.3361	15.4049	15.0824	0.984029	0	3.02852	0
CBFB	Core-binding factor subunit beta	2	7	7	1	38	38	9.6	21.991	187	16.0575	16.0923	15.8267	15.8105	16.3283	17.1547	17.0584	17.1235	0.969496	0	2.43455	0
SSRP1	FACT complex subunit SSRP1	4	10	10	10	19.9	19.9	19.9	81.074	709	13.7198	13.7618	13.686	13.9512	14.5223	14.7781	14.5888	15.0992	0.96742	0	3.30605	0
HNRNPF	Heterogeneous nuclear ribonucleoprotein F;Heterogeneous nuclear ribonucleoprotein F, N-terminally processed	1	5	3	3	17.6	11.1	11.1	45.671	415	13.6072	11.999	14.557	11.819	13.6804	14.1261	13.9449	14.0926	0.965421	0.101424	0.693452	0.0215573
ERLIN1;ERLIN2	Erlin-2;Erlin-1	6	2	2	2	8.7	8.7	8.7	31.077	275	11.5925	13.4707	11.9207	13.6276	13.6565	13.6417	13.3527	13.7428	0.945559	0.0849942	0.892727	0.0289561
VDAC2	Voltage-dependent anion-selective channel protein 2	7	11	11	11	49.3	49.3	49.3	30.348	282	16.8821	16.7935	17.5627	17.2607	17.8177	18.3034	17.9667	18.1864	0.943787	0	2.39993	0
XPC	DNA repair protein complementing XP-C cells	2	2	2	2	2	2	2	101.85	903	13.8203	12.1657	12.4208	13.8076	13.9485	13.9008	14.3904	13.6883	0.928394	0.195192	0.977922	0.0694198
XRCC1	DNA repair protein XRCC1	6	4	4	4	7.3	7.3	7.3	66.013	602	14.2848	13.6393	14.105	14.4863	14.9142	15.0589	15.1261	15.0577	0.910396	0	2.56193	0
SMARCC2	SWI/SNF complex subunit SMARCC2	4	7	2	2	7.4	2.9	2.9	136.18	1245	11.8213	13.876	13.7467	13.7842	13.849	13.8574	14.3706	14.7502	0.899736	0.043571	0.830785	0.025287
ZNF384	Zinc finger protein 384	6	5	5	4	11.4	11.4	9.7	63.218	577	13.3786	12.9882	13.5899	13.228	13.9475	14.2498	13.8385	14.7264	0.894405	0	2.04531	0
DHX30	Putative ATP-dependent RNA helicase DHX30	4	3	3	3	3.6	3.6	3.6	130.55	1166	11.6751	12.1525	11.721	11.8838	12.1114	13.0009	12.9817	12.8849	0.886588	0.169343	1.33912	0.190978
CEBPB	CCAAT/enhancer-binding protein beta	2	5	5	2	24.5	24.5	11.8	33.591	322	14.7715	14.6705	15.7962	15.5039	15.6868	16.209	16.1929	16.0701	0.854182	0	1.52696	2.71948e-16
HADHA	Trifunctional enzyme subunit alpha, mitochondrial;Long-chain enoyl-CoA hydratase;Long chain 3-hydroxyacyl-CoA dehydrogenase	5	6	6	4	11.8	11.8	8	79.466	728	11.7313	13.6794	12.7415	13.1755	13.3197	13.4975	13.4543	14.4633	0.851773	0.116585	0.871284	0.0368593
SYNCRIP	Heterogeneous nuclear ribonucleoprotein Q	7	3	3	1	7.8	7.8	2.8	52.046	464	16.0625	16.1778	16.0273	11.8419	15.8379	15.9302	15.453	16.2661	0.844398	0.0485758	0.335005	0.00532803
CAV1	Caveolin-1;Caveolin	4	2	2	2	19.7	19.7	19.7	20.471	178	12.7549	13.3578	13.2071	12.4215	13.6899	13.5878	13.6539	14.1593	0.837361	0	1.80737	2.71948e-16
TOP1	DNA topoisomerase 1	1	3	3	3	4.3	4.3	4.3	90.725	765	13.3977	12.0338	13.0571	12.263	13.1796	13.5581	13.4306	13.898	0.828685	0.0216672	1.20012	0.060586
PGAM5	Serine/threonine-protein phosphatase PGAM5, mitochondrial	3	7	7	7	26.3	26.3	26.3	32.004	289	15.841	15.584	15.7318	15.8424	16.3878	16.8115	16.7869	16.2762	0.815782	0	2.79664	5.43896e-16
ATP5A1	ATP synthase subunit alpha, mitochondrial	9	8	8	8	20.3	20.3	20.3	57.546	531	11.0128	14.7312	13.6684	15.1368	14.1813	14.2826	13.6059	15.6793	0.799957	0.179038	0.328142	0.0298194
LMO7	LIM domain only protein 7	19	8	8	8	5.9	5.9	5.9	192.69	1683	14.4943	14.5389	11.6982	13.1038	14.6705	14.0807	14.7063	13.5573	0.794922	0.0924535	0.497743	0.00755531
NONO	Non-POU domain-containing octamer-binding protein	6	8	8	7	25.9	25.9	23.8	43.866	382	13.1366	16.1177	13.584	13.745	14.3645	14.2072	14.9077	16.245	0.785245	0	0.429374	0
VAPA	Vesicle-associated membrane protein-associated protein A	5	4	4	4	16.9	16.9	16.9	27.893	249	13.9708	14.2164	12.3187	14.1439	14.2397	14.5745	14.3476	14.5023	0.753602	0.061526	0.827041	0.0489328
PARP1	Poly [ADP-ribose] polymerase 1	3	42	42	40	50.3	50.3	48.9	113.08	1014	16.3439	16.3318	16.3474	16.7082	16.8128	17.3491	17.1283	17.4452	0.751024	0	2.37631	0
NMNAT1	Nicotinamide/nicotinic acid mononucleotide adenylyltransferase 1	1	2	2	2	8.6	8.6	8.6	31.932	279	13.2459	12.0937	11.9079	11.968	13.3046	13.1554	12.5781	13.0953	0.729493	0.159573	0.969945	0.0840882
SMARCA1	Probable global transcription activator SNF2L1	4	17	6	6	15	6.2	6.2	124.33	1070	14.6443	14.3452	14.4226	14.5229	15.3233	15.1386	14.9728	15.4034	0.725801	0	3.10914	0
SSBP1	Single-stranded DNA-binding protein, mitochondrial	4	9	9	9	58.8	58.8	58.8	17.259	148	19.8972	20.179	20.5475	20.6501	20.8498	21.0811	21.2613	20.8901	0.702132	0	1.92276	0
PFN1	Profilin-1	4	3	3	3	27.1	27.1	27.1	15.054	140	12.6603	12.2861	13.3625	11.734	13.0249	13.2284	13.0721	13.4804	0.690724	0.101161	0.988533	0.0248837
SAMM50	Sorting and assembly machinery component 50 homolog	1	19	19	19	44.8	44.8	44.8	51.976	469	15.6918	15.628	15.8379	16.1203	16.2456	16.5437	16.6791	16.5708	0.690236	0	2.52711	0
MVP	Major vault protein	11	41	41	41	59.8	59.8	59.8	99.326	893	17.3102	17.379	17.2707	17.6273	17.9197	18.155	18.138	18.1319	0.689367	0	3.39672	5.43896e-16
RBM39	RNA-binding protein 39	8	2	2	2	11.3	11.3	11.3	27.081	231	13.8298	11.7591	12.3273	13.5853	13.8641	13.55	13.3212	13.4841	0.679472	0.107014	0.625569	0.0701415
MTX2	Metaxin-2	5	9	9	9	52.9	52.9	52.9	29.763	263	15.6474	15.4572	16.0886	16.0236	16.6427	16.3671	16.4535	16.3779	0.656104	0	2.14755	0
GPC4	Glypican-4;Secreted glypican-4	2	3	3	3	9.1	9.1	9.1	54.91	486	14.2095	14.2843	13.6834	14.4297	14.6758	15.0668	14.702	14.7835	0.655302	0	1.90717	0
GNAI2;GNAI3;GNAI1	Guanine nucleotide-binding protein G(i) subunit alpha-2;Guanine nucleotide-binding protein G(k) subunit alpha;Guanine nucleotide-binding protein G(i) subunit alpha-1	38	5	5	4	17.5	17.5	15.2	40.45	355	13.9409	13.8108	13.8307	13.815	14.5996	14.6572	14.5573	14.1908	0.651868	0	2.98959	0
IMMT	MICOS complex subunit MIC60	4	33	33	1	59.7	59.7	3.3	82.624	747	17.8059	17.6689	18.0239	18.1023	18.4897	18.7571	18.458	18.4715	0.643829	0	2.72257	0
CREB5	Cyclic AMP-responsive element-binding protein 5	7	16	15	14	36.1	34.7	28.5	56.037	501	17.1779	17.452	17.6164	17.747	17.5663	18.2746	18.3525	18.2961	0.624039	0	1.50623	0
PIP	Prolactin-inducible protein	1	4	4	4	32.9	32.9	32.9	16.572	146	11.5076	11.7679	14.6388	13.643	13.4471	13.7292	12.4976	14.2825	0.599784	0.227662	0.292494	0.0833997
CSNK2A1;CSNK2A3	Casein kinase II subunit alpha;Casein kinase II subunit alpha 3	23	8	8	7	27.6	27.6	24.3	45.143	391	13.824	13.748	13.6775	14.2488	14.6401	14.4574	14.365	14.4268	0.597781	0	2.26049	0
CHCHD3	MICOS complex subunit MIC19	4	9	9	9	31.9	31.9	31.9	26.753	232	17.1494	16.7693	17.714	17.7728	17.4386	17.8094	18.5655	17.9544	0.590605	0	0.890795	1.35974e-16
THY1	Thy-1 membrane glycoprotein	4	3	3	3	25.7	25.7	25.7	16.927	152	13.5104	14.0837	14.2135	14.3773	14.8237	14.5947	15.1308	13.9817	0.586467	0	0.977667	0
SMARCA5	SWI/SNF-related matrix-associated actin-dependent regulator of chromatin subfamily A member 5	1	35	35	23	35	35	24.9	121.9	1052	16.6722	16.5541	17.2815	16.6934	17.3615	17.8738	16.7724	17.5229	0.582344	0	1.07369	0
NUMA1	Nuclear mitotic apparatus protein 1	23	54	54	54	33.8	33.8	33.8	238.26	2115	16.7361	15.5516	15.6144	16.2861	16.6547	16.8246	16.2673	16.7656	0.581034	0	0.958654	0
FOSB	Protein fosB	10	12	12	2	33.8	33.8	11.7	31.837	299	18.1294	18.0558	19.1046	18.5558	18.5977	19.1482	19.254	19.151	0.576314	0	1.05504	0
RBBP5	Retinoblastoma-binding protein 5	2	5	5	5	12	12	12	55.071	500	14.2377	13.537	14.2771	14.7829	15.0234	14.531	14.7035	14.8235	0.561643	0	1.05461	0
RFWD2	E3 ubiquitin-protein ligase RFWD2	11	23	23	22	43.8	43.8	40.2	80.473	731	17.3002	17.4885	17.8515	17.9201	17.801	18.5153	18.1763	18.2333	0.541407	0	1.39048	0
APLF	Aprataxin and PNK-like factor	3	2	2	2	4.9	4.9	4.9	56.955	511	13.4402	12.2056	13.3327	13.6568	13.5072	13.7004	13.9089	13.6526	0.533441	0.14371	0.816287	0.122407
SLC25A5;SLC25A4;SLC25A6	ADP/ATP translocase 2;ADP/ATP translocase 2, N-terminally processed;ADP/ATP translocase 3;ADP/ATP translocase 3, N-terminally processed;ADP/ATP translocase 1	4	2	2	2	7	7	7	32.852	298	12.17	12.4188	12.4049	12.5508	12.6817	13.0252	12.5359	13.4331	0.532823	0	1.32056	0
XRCC6	X-ray repair cross-complementing protein 6	3	23	23	23	45.6	45.6	45.6	69.842	609	16.8947	16.7589	16.4667	17.0192	17.1606	17.334	17.2414	17.5266	0.530753	0	2.01041	0
HNRNPA3	Heterogeneous nuclear ribonucleoprotein A3	2	6	6	6	22.8	22.8	22.8	37.029	356	14.0418	14.4306	14.5652	14.0628	13.9162	14.9901	14.7944	15.5043	0.526146	0	0.721378	0
RPL35A	60S ribosomal protein L35a	4	3	3	3	20.9	20.9	20.9	12.538	110	15.2183	14.943	15.1713	15.1633	16.0074	15.8105	15.4943	15.26	0.519074	0	1.58364	0
ALPL	Alkaline phosphatase, tissue-nonspecific isozyme	10	10	10	10	22.5	22.5	22.5	57.304	524	15.7906	15.842	16.1623	15.8305	16.9083	16.387	16.5242	15.8258	0.504952	0	1.09599	0
DDB1	DNA damage-binding protein 1	7	6	6	6	5.9	5.9	5.9	121.71	1092	13.9269	13.3731	13.5411	14.0441	14.5149	14.028	13.7875	14.5233	0.492097	0	1.0542	0
DSC1	Desmocollin-1	2	8	8	8	11.5	11.5	11.5	93.834	840	15.2389	12.0059	14.0983	15.5553	14.0512	15.1502	14.3323	15.3243	0.489905	0	0.229297	0
PGK1	Phosphoglycerate kinase 1	3	5	5	4	20.1	20.1	17.5	41.428	389	13.9341	14.3184	12.0413	13.9882	14.3385	13.8098	13.928	14.1188	0.478285	0.0295996	0.396439	0.00381857
ATAD3B	ATPase family AAA domain-containing protein 3B	3	17	4	2	29.5	8.5	3.4	72.572	648	15.247	14.8146	14.7456	14.9731	15.9835	15.1211	15.1837	15.3851	0.473273	0	1.09099	0
RPL4	60S ribosomal protein L4	4	3	3	3	9.1	9.1	9.1	47.697	427	13.8983	13.2716	13.339	13.5339	14.5028	14.3685	13.5364	13.4685	0.458319	0	0.734788	0
MGST3	Microsomal glutathione S-transferase 3	3	2	2	2	17.8	17.8	17.8	16.516	152	15.4622	15.7686	16.3751	15.9634	16.0873	16.6086	16.203	16.498	0.456896	0	1.0424	0
CHMP1A	Charged multivesicular body protein 1a	4	4	4	4	18.8	18.8	18.8	19.531	181	16.8328	16.2983	16.5452	16.7118	17.1744	16.761	17.3416	16.9326	0.455347	0	1.41089	0
HNRNPU	Heterogeneous nuclear ribonucleoprotein U	14	3	3	3	5.3	5.3	5.3	67.824	602	13.6203	13.712	12.1311	13.5302	13.1929	13.4596	14.2667	13.8528	0.444601	0.0825184	0.44916	0.0140011
RPA3	Replication protein A 14 kDa subunit	2	4	4	4	47.9	47.9	47.9	13.569	121	14.8798	14.6238	15.1006	14.9828	15.4136	15.3789	15.3675	15.1834	0.439105	0	2.0741	0
TMPO	Lamina-associated polypeptide 2, isoforms beta/gamma;Thymopoietin;Thymopentin	6	11	11	11	31.7	31.7	31.7	50.67	454	15.4075	15.1474	15.3238	15.4712	15.7701	15.635	15.9164	15.7691	0.435179	0	2.52192	0
HNRNPA1;HNRNPA1L2	Heterogeneous nuclear ribonucleoprotein A1;Heterogeneous nuclear ribonucleoprotein A1, N-terminally processed;Heterogeneous nuclear ribonucleoprotein A1-like 2	11	10	10	10	37.5	37.5	37.5	33.155	307	13.8154	15.3524	14.4143	14.5777	14.1475	14.6745	15.4722	15.6047	0.434756	0	0.411014	0
EMD	Emerin	3	14	14	14	53.5	53.5	53.5	28.994	254	18.8041	18.5221	19.0909	19.1685	19.086	19.4942	19.3019	19.4416	0.434513	0	1.33693	0
SMARCB1	SWI/SNF-related matrix-associated actin-dependent regulator of chromatin subfamily B member 1	11	3	3	3	9.9	9.9	9.9	45.05	394	14.6788	14.6242	12.1978	14.6391	14.375	14.527	14.427	14.5007	0.422409	0.119447	0.283004	0.029989
DNAJC9	DnaJ homolog subfamily C member 9	1	5	5	5	26.5	26.5	26.5	29.909	260	14.4063	13.7493	14.0751	14.3492	14.4817	14.4085	14.5454	14.8324	0.422034	0	1.26629	0
SMARCC1	SWI/SNF complex subunit SMARCC1	2	9	9	4	11	11	6	122.87	1105	14.4489	14.3957	14.3131	14.8409	14.7454	14.8829	14.958	15.0813	0.41725	0	1.65018	0
BAZ1B	Tyrosine-protein kinase BAZ1B	2	15	15	13	12.4	12.4	10.3	170.45	1479	15.009	14.4564	14.4672	14.9504	15.2741	15.2531	14.9657	15.0552	0.416279	0	1.31995	0
KMT2A	Histone-lysine N-methyltransferase 2A;MLL cleavage product N320;MLL cleavage product C180	5	9	9	9	3.1	3.1	3.1	427.73	3931	13.911	13.7264	13.4054	14.0278	14.0927	14.344	13.9506	14.2441	0.390179	0	1.2885	0
DHX9	ATP-dependent RNA helicase A	2	16	16	16	16.4	16.4	16.4	140.96	1270	14.1478	14.1756	14.4613	14.1938	14.614	14.7141	14.1662	15.0251	0.385203	0	1.0382	0
ILF3	Interleukin enhancer-binding factor 3	11	11	11	11	19.1	19.1	19.1	74.606	690	14.8136	14.2075	14.9964	14.6078	14.7305	15.1716	14.8757	15.376	0.382104	0	0.861497	0
LMNB2	Lamin-B2	1	12	10	10	19	17.6	17.6	69.948	620	14.4383	14.0901	14.552	14.2763	14.2583	15.0223	14.6032	14.9863	0.378322	0	0.934662	1.35974e-16
ATF2	Cyclic AMP-dependent transcription factor ATF-2	14	17	14	13	46.8	41.7	36.6	52.276	487	17.4366	16.7525	17.4158	17.6628	16.5914	18.1816	18.0711	17.9185	0.373707	0	0.390461	6.7987e-17
ATF7	Cyclic AMP-dependent transcription factor ATF-7	10	23	23	18	57.3	57.3	44.9	51.756	483	19.0572	19.1017	19.4656	19.6839	19.4467	19.8335	19.7457	19.7462	0.365942	0	1.10877	0
HNRNPA2B1	Heterogeneous nuclear ribonucleoproteins A2/B1	3	5	5	5	16.1	16.1	16.1	37.429	353	15.3594	16.0179	16.0691	15.7989	15.7067	16.1816	16.2176	16.6025	0.365798	0	0.732146	1.35974e-16
MSN	Moesin	9	12	12	7	24.1	24.1	12.7	67.819	577	13.086	13.7708	11.894	11.7033	12.5907	12.4145	12.3565	14.5548	0.365614	0.0514874	0.199843	0.0273951
CASP14	Caspase-14;Caspase-14 subunit p17, mature form;Caspase-14 subunit p10, mature form;Caspase-14 subunit p20, intermediate form;Caspase-14 subunit p8, intermediate form	1	4	4	4	20.7	20.7	20.7	27.679	242	14.0631	12.0909	13.7561	15.2642	13.9611	14.1938	14.2768	14.1829	0.360095	0.0870087	0.216507	0.034599
HSPA9	Stress-70 protein, mitochondrial	6	12	12	12	24	24	24	73.68	679	15.0195	15.089	15.1718	15.1662	15.3705	15.5448	15.3632	15.5967	0.357171	0	2.65936	0
HIST1H4A	Histone H4	1	8	8	8	52.4	52.4	52.4	11.367	103	20.1268	19.8912	20.181	20.0062	20.4162	20.5634	20.3016	20.3274	0.350851	0	2.15045	0
DDX3X;DDX3Y	ATP-dependent RNA helicase DDX3X;ATP-dependent RNA helicase DDX3Y	26	7	6	6	12.9	11.2	11.2	73.126	660	13.5156	13.7955	13.3239	13.1456	13.9306	13.2855	13.5805	14.3857	0.350396	0	0.603562	0
RAD23B	UV excision repair protein RAD23 homolog B	9	7	7	7	21.3	21.3	21.3	43.171	409	15.9721	15.6696	15.6079	15.6317	15.6037	16.606	16.0597	16.0015	0.34743	0	0.769535	0
FOSL2	Fos-related antigen 2	4	20	20	20	49.1	49.1	49.1	35.193	326	20.9991	21.0125	21.2859	21.746	21.0373	21.7143	21.842	21.8104	0.340122	0	0.628041	0
HNRNPH1	Heterogeneous nuclear ribonucleoprotein H;Heterogeneous nuclear ribonucleoprotein H, N-terminally processed	25	13	13	10	42.3	42.3	32.1	49.229	449	15.8901	16.042	16.4416	16.1972	15.8794	16.6612	16.5329	16.7504	0.313235	0	0.654215	0
ERH	Enhancer of rudimentary homolog	2	3	3	3	37.5	37.5	37.5	12.259	104	17.2064	17.0264	17.7668	17.6395	17.2834	17.9575	17.7144	17.9225	0.309697	0	0.631255	0
ATF3	Cyclic AMP-dependent transcription factor ATF-3	7	5	5	5	26.8	26.8	26.8	17.643	153	15.9576	16.597	16.009	16.6636	16.1242	16.2079	16.7513	17.3815	0.309442	0	0.392196	0
PKM	Pyruvate kinase PKM;Pyruvate kinase	15	7	7	6	18.8	18.8	16.9	57.936	531	14.2294	14.1039	13.7729	14.2811	14.4633	14.2343	14.3615	14.5621	0.308463	0	1.21463	0
TAF15;FUS	TATA-binding protein-associated factor 2N;RNA-binding protein FUS	6	3	3	3	6.9	6.9	6.9	48.839	449	14.8296	14.7321	14.9652	14.6024	15.0205	15.1472	14.9043	15.2846	0.306842	0	1.46929	0
HMG20A	High mobility group protein 20A	4	5	5	5	19	19	19	40.143	347	14.846	14.6543	14.8483	15.2919	15.101	14.9706	15.2685	15.5155	0.303776	0	0.851308	1.35974e-16
BANF1	Barrier-to-autointegration factor;Barrier-to-autointegration factor, N-terminally processed	2	7	7	5	58.4	58.4	56.2	10.058	89	18.8089	18.1891	19.2334	19.0648	19.3655	19.147	18.9703	19.013	0.299902	0	0.572177	0
PURA	Transcriptional activator protein Pur-alpha	1	2	2	2	5.6	5.6	5.6	34.91	322	13.6799	13.3577	13.511	13.8338	13.6846	13.8055	14.28	13.7891	0.29422	0	0.883815	0
LMNA	Prelamin-A/C;Lamin-A/C	10	41	41	38	60.7	60.7	59.2	74.139	664	18.1298	18.0822	18.2122	18.1299	18.1421	18.4358	18.4643	18.6803	0.292085	0	1.37099	2.71948e-16
HSPD1	60 kDa heat shock protein, mitochondrial	8	11	11	10	33.3	33.3	31.1	61.054	573	14.459	14.79	14.4974	14.2937	14.6946	14.7857	14.4941	15.2337	0.291976	0	0.769557	0
ALDOA	Fructose-bisphosphate aldolase;Fructose-bisphosphate aldolase A	10	5	5	4	18.8	18.8	14.7	39.817	368	10.7376	14.2958	13.7899	13.6966	13.1724	13.5846	13.6314	13.2922	0.290146	0.0742694	0.132864	0.025954
RALY	RNA-binding protein Raly	6	6	6	6	23.6	23.6	23.6	24.665	237	15.8864	15.0877	16.117	16.0429	15.9812	16.0026	15.9704	16.336	0.28907	0	0.52839	0
ATAD3A	ATPase family AAA domain-containing protein 3A	5	26	26	8	47.6	47.6	16	66.217	586	18.3026	18.0072	18.1943	18.2568	18.5985	18.4691	18.4222	18.4139	0.285713	0	1.98535	0
SRSF10;FUSIP1;SRSF12	Serine/arginine-rich splicing factor 10;Serine/arginine-rich splicing factor 12	9	2	2	2	15.7	15.7	15.7	20.913	172	13.5989	11.8254	14.0401	13.8158	13.2394	13.8259	13.1894	14.1571	0.282902	0.0768582	0.197643	0.0370664
MSI2	RNA-binding protein Musashi homolog 2	9	7	7	6	28.4	28.4	25.3	34.812	324	12.5454	12.8947	14.1042	14.5015	13.4402	14.0465	13.9001	13.7746	0.2789	0	0.230892	3.39935e-17
YBX1;YBX2	Nuclease-sensitive element-binding protein 1;Y-box-binding protein 2	3	4	4	1	15.7	15.7	5.9	35.924	324	14.7164	14.5165	14.9715	14.9951	14.0454	15.6829	14.7725	15.7944	0.273935	0	0.263302	0
XRCC5	X-ray repair cross-complementing protein 5	3	30	30	28	52.2	52.2	45.1	82.704	732	17.0377	16.7757	16.894	16.9743	16.9681	17.0899	17.1302	17.5845	0.272758	0	0.952811	0
RPL7	60S ribosomal protein L7	2	3	3	3	18.8	18.8	18.8	24.433	208	14.4592	14.395	14.5648	15.0244	15.0404	15.0835	14.4923	14.8939	0.266648	0	0.653041	0
RUVBL2	RuvB-like 2	5	4	4	4	10.8	10.8	10.8	46.306	418	13.1972	13.5369	13.4972	13.3776	13.4027	13.4715	13.6048	14.1904	0.265136	0	0.652674	0
PPP1CB;PPP1CA;PPP1CC	Serine/threonine-protein phosphatase PP1-beta catalytic subunit;Serine/threonine-protein phosphatase PP1-alpha catalytic subunit;Serine/threonine-protein phosphatase PP1-gamma catalytic subunit;Serine/threonine-protein phosphatase	17	4	4	4	15.9	15.9	15.9	37.186	327	13.4997	13.7384	12.2627	13.1398	13.6137	13.1857	13.021	13.8751	0.263727	0.106227	0.278803	0.0712108
CKAP4	Cytoskeleton-associated protein 4	1	3	3	3	7.5	7.5	7.5	66.022	602	13.0244	13.1867	13.4138	11.5925	12.9979	12.9106	12.7816	13.57	0.260702	0.0795901	0.23122	0.0432308
TPI1	Triosephosphate isomerase	4	4	4	4	19.3	19.3	19.3	26.669	249	10.6846	14.2389	13.4956	13.7543	12.8906	12.9369	13.4305	13.9503	0.258729	0.0293568	0.114373	0.0100757
GAPDH	Glyceraldehyde-3-phosphate dehydrogenase	3	9	9	9	39.1	39.1	39.1	36.053	335	15.5123	16.3086	15.487	16.3632	16.0806	16.0331	15.9218	16.6253	0.247448	0	0.373131	0
HNRNPH3	Heterogeneous nuclear ribonucleoprotein H3	6	3	3	3	13.5	13.5	13.5	31.525	297	13.6358	13.2471	13.6639	13.3667	13.536	13.9445	13.3817	14.0369	0.246405	0	0.623483	0
LMNB1	Lamin-B1	4	20	18	17	38.7	37.2	34.5	66.408	586	16.2651	15.8483	16.2465	15.9631	15.8722	16.4767	16.2982	16.6361	0.240065	0	0.578981	0
HNRNPUL2-BSCL2;HNRNPUL2	Heterogeneous nuclear ribonucleoprotein U-like protein 2	2	6	6	5	8.8	8.8	7.5	84.69	746	14.4026	14.1317	14.7712	14.453	14.5587	14.6331	14.335	15.1762	0.236117	0	0.485051	0
DHX15	Pre-mRNA-splicing factor ATP-dependent RNA helicase DHX15	1	3	3	3	4.7	4.7	4.7	90.932	795	14.0313	13.8655	13.8911	13.887	14.3011	14.0132	13.89	14.3947	0.231014	0	0.946397	1.35974e-16
RPL18A	60S ribosomal protein L18a	5	6	6	6	40.3	40.3	40.3	18.079	154	15.6552	15.4252	15.9997	15.2442	15.856	16.241	15.4115	15.7311	0.228824	0	0.430959	0
PRPF19	Pre-mRNA-processing factor 19	5	6	6	6	13.3	13.3	13.3	55.18	504	15.2298	15.0154	15.3317	14.8089	15.1544	15.5092	15.1764	15.4526	0.226711	0	0.751774	0
ACTL6A	Actin-like protein 6A	4	7	7	6	22.4	22.4	18.2	47.46	429	14.6621	14.5424	14.9473	14.7877	15.1535	15.049	14.6484	14.995	0.226601	0	0.807584	1.35974e-16
CNN3	Calponin-3;Calponin	4	5	5	5	20.8	20.8	20.8	31.38	283	11.7623	13.1295	12.092	11.9395	12.3091	12.3611	12.1387	13.0105	0.224022	0.0868586	0.248608	0.101787
SERPINB12	Serpin B12	2	7	7	7	21.5	21.5	21.5	46.276	405	15.1968	13.2281	13.9567	15.1859	13.9381	14.9218	14.6531	14.9496	0.223775	0	0.159571	0
CHMP4B	Charged multivesicular body protein 4b	1	5	5	5	22.3	22.3	22.3	24.95	224	16.1395	15.5572	16.0799	16.3916	15.4637	16.5517	16.5216	16.5064	0.218797	0	0.285974	0
LDHB	L-lactate dehydrogenase B chain;L-lactate dehydrogenase	14	5	5	4	18.9	18.9	15.3	36.638	334	13.7508	14.3056	13.8991	13.9473	14.2993	13.9712	13.9898	14.5074	0.216236	0	0.581228	0
DDX5	Probable ATP-dependent RNA helicase DDX5	11	11	11	6	21.5	21.5	12.4	69.086	614	15.163	16.243	15.355	15.5165	15.518	15.4741	15.8539	16.2756	0.211031	0	0.293868	0
RBBP4;RBBP7	Histone-binding protein RBBP4;Histone-binding protein RBBP7	13	4	4	4	26.6	26.6	26.6	23.194	207	14.5339	14.6164	14.5361	14.6667	14.5352	14.6884	14.6898	15.2754	0.208915	0	0.59069	0
FOSL1	Fos-related antigen 1	4	16	16	16	67.5	67.5	67.5	29.413	271	19.537	19.3551	20.1756	20.1717	19.3503	20.1917	20.2884	20.2142	0.201295	0	0.270223	0
HNRNPUL1	Heterogeneous nuclear ribonucleoprotein U-like protein 1	13	10	10	9	18.5	18.5	17.6	85.939	766	14.7191	14.6853	14.4775	15.026	14.4977	14.8586	15.0779	15.2746	0.200206	0	0.445831	0
PHF14	PHD finger protein 14	4	7	7	7	8.6	8.6	8.6	106.99	948	14.9988	14.5619	14.8811	15.3934	15.2097	15.1062	15.1906	15.1095	0.195202	0	0.5165	0
JDP2	Jun dimerization protein 2	3	6	6	6	42	42	42	19.783	174	16.7917	16.2212	15.5997	17.0105	16.511	15.6702	17.2111	17.0033	0.193115	0	0.159241	0
UPF1	Regulator of nonsense transcripts 1	2	8	8	8	8.7	8.7	8.7	123.03	1118	13.5157	13.1992	13.0714	13.5413	13.0911	13.687	13.6393	13.6672	0.189283	0	0.461156	6.7987e-17
EEF1G	Elongation factor 1-gamma	2	6	6	6	16.7	16.7	16.7	50.118	437	14.9428	15.2252	14.7156	15.0254	15.0268	14.9946	15.2186	15.426	0.189227	0	0.619905	0
JUN	Transcription factor AP-1	4	13	13	12	55.6	55.6	54.7	35.675	331	21.6113	21.8109	22.3327	22.5302	21.8935	22.2957	22.5111	22.3311	0.186533	0	0.312378	0
WDR5	WD repeat-containing protein 5	4	11	11	11	48.8	48.8	48.8	36.588	334	16.1653	16.3259	16.8709	16.8901	16.4047	16.995	16.8046	16.7861	0.184576	0	0.355969	0
PHB2	Prohibitin-2	8	5	5	5	24	24	24	29.723	267	13.9733	14.6621	13.9863	14.2535	14.779	14.0075	14.4604	14.3664	0.184508	0	0.350645	0
PLEC	Plectin	16	44	44	42	11.5	11.5	11	512.6	4515	14.9427	14.6289	14.4603	14.7487	15.1852	15.0155	14.5026	14.7931	0.178969	0	0.44814	0
HSPA1B;HSPA1A	Heat shock 70 kDa protein 1B;Heat shock 70 kDa protein 1A	5	16	14	7	31.9	28.8	12.9	70.108	642	15.9697	15.9137	16.2213	16.0938	16.0595	16.255	16.2051	16.3884	0.177361	0	0.937109	0
RPL10;RPL10L	60S ribosomal protein L10;60S ribosomal protein L10-like	7	3	3	3	22.1	22.1	22.1	18.565	163	14.519	14.0184	14.1686	13.5109	14.0631	14.1991	14.2771	14.3546	0.169247	0	0.330071	0
TUBA1B	Tubulin alpha-1B chain	14	12	12	0	37.3	37.3	0	50.151	451	16.7488	17.0225	16.8493	16.9859	17.2826	16.7058	16.7117	17.5654	0.164722	0	0.310771	0
SNRNP200	U5 small nuclear ribonucleoprotein 200 kDa helicase	3	6	6	5	3.3	3.3	2.8	244.5	2136	13.324	13.1089	13.2826	13.0516	13.2428	13.1833	13.208	13.7898	0.164187	0	0.464928	6.7987e-17
HSPA5	78 kDa glucose-regulated protein	1	22	21	21	39.1	39.1	39.1	72.332	654	16.443	16.3704	16.5847	16.5787	16.5101	16.7615	16.5738	16.7492	0.154477	0	0.962584	0
RPL12	60S ribosomal protein L12	2	5	5	5	43	43	43	17.818	165	16.5364	16.2551	16.999	16.9643	16.6154	16.901	16.864	16.9782	0.150966	0	0.329116	0
SUPT16H	FACT complex subunit SPT16	4	16	16	16	20.3	20.3	20.3	119.91	1047	15.6598	15.1367	15.5901	15.409	15.5399	15.5996	15.4752	15.7758	0.148732	0	0.512171	0
HNRNPC	Heterogeneous nuclear ribonucleoproteins C1/C2	26	11	11	11	36.2	36.2	36.2	32.337	293	18.39	18.0592	18.5072	18.4943	18.2421	18.5261	18.4544	18.8205	0.148107	0	0.412334	0
DSG1	Desmoglein-1	2	12	12	12	17.1	17.1	17.1	113.75	1049	15.2357	12.1881	14.6774	16.301	14.5811	15.3129	13.9298	15.1415	0.140775	0	0.0534685	0
SNRPN;SNRPB	Small nuclear ribonucleoprotein-associated proteins B and B;Small nuclear ribonucleoprotein-associated protein N	8	4	4	4	17.8	17.8	17.8	17.546	169	14.779	14.6747	14.8263	14.7777	14.8109	14.6653	14.7608	15.3528	0.133018	0	0.36434	0
HNRNPM	Heterogeneous nuclear ribonucleoprotein M	12	15	15	12	29.9	29.9	22.9	77.569	730	16.2856	16.1295	16.4349	16.0512	16.246	16.3078	16.0314	16.8455	0.13236	0	0.28552	0
RPSA	40S ribosomal protein SA	4	3	3	3	18.3	18.3	18.3	29.404	263	13.0172	13.1701	12.1483	12.9499	12.9781	12.7353	12.8095	13.2857	0.130783	0.072388	0.187306	0.078688
SNRPD3	Small nuclear ribonucleoprotein Sm D3	2	2	2	2	15.8	15.8	15.8	13.291	120	15.0004	14.5213	14.3952	14.2357	14.4914	14.2925	14.7664	15.0739	0.117906	0	0.196527	3.39935e-17
HIST1H2AJ;HIST1H2AH;H2AFJ;HIST2H2AC;HIST1H2AC;HIST3H2A;HIST2H2AA3;HIST1H2AD;HIST1H2AG;HIST1H2AB	Histone H2A type 1-J;Histone H2A type 1-H;Histone H2A.J;Histone H2A type 2-C;Histone H2A type 1-C;Histone H2A type 3;Histone H2A type 2-A;Histone H2A type 1-D;Histone H2A type 1;Histone H2A type 1-B/E;Histone H2A	15	3	3	1	20.7	20.7	11.2	18.481	169	21.0117	20.3456	20.5411	20.7967	21.121	21.0824	20.3179	20.6365	0.115699	0	0.18845	3.39935e-17
SPECC1L-ADORA2A;SPECC1L	Cytospin-A	4	7	7	6	9.7	9.7	8.7	101.51	911	13.477	14.7177	13.1852	12.477	13.5977	13.344	14.0781	13.2976	0.115136	0	0.0831543	0
RPLP0;RPLP0P6	60S acidic ribosomal protein P0;60S acidic ribosomal protein P0-like	14	10	10	10	45.4	45.4	45.4	34.273	317	16.222	16.1472	16.0405	16.3207	16.5103	16.1742	16.1013	16.405	0.115107	0	0.459917	0
RPL14	60S ribosomal protein L14	2	3	3	3	28.2	28.2	28.2	14.558	124	14.0042	13.3991	14.1582	13.9715	14.1327	14.0961	13.8513	13.8299	0.0942162	0	0.202232	0
RPL11	60S ribosomal protein L11	3	4	4	4	23.4	23.4	23.4	19.024	167	14.8643	15.1991	14.7518	14.7342	14.8628	14.739	15.1056	15.1682	0.0815829	0	0.221222	0
NUDT21	Cleavage and polyadenylation specificity factor subunit 5	3	5	5	5	24.7	24.7	24.7	26.227	227	11.9848	13.1607	12.0644	12.9428	12.2246	12.4971	12.4661	13.266	0.0752311	0.14751	0.113542	0.0669378
CFL1;CFL2	Cofilin-1;Cofilin-2	9	4	4	4	32.5	32.5	32.5	18.502	166	14.28	13.2157	14.048	13.7818	14.3386	13.4341	13.5169	14.2824	0.0616385	0	0.065847	0
TPM1	Tropomyosin alpha-1 chain	6	16	3	0	60.9	13.7	0	28.747	248	15.8976	16.2398	15.281	11.7242	15.2611	14.3336	15.6063	14.1867	0.0613113	0.0840611	0.0182469	0.0245722
LIMA1	LIM domain and actin-binding protein 1	8	4	4	4	6.7	6.7	6.7	66.99	598	13.618	14.6569	13.6516	11.3057	13.7169	13.2111	13.5515	12.9858	0.058258	0.0901499	0.0413986	0.0145556
RPL23A	60S ribosomal protein L23a	6	4	4	4	29.7	29.7	29.7	17.692	158	16.2779	16.038	16.349	16.1588	16.1632	16.187	16.1693	16.4626	0.039606	0	0.151914	0
TUBB4B;TUBB4A	Tubulin beta-4B chain;Tubulin beta-4A chain	14	11	11	2	34.6	34.6	7.2	49.83	445	14.9783	15.5448	15.462	15.5067	15.5709	15.1733	15.1866	15.7091	0.037052	0	0.0697252	0
FOS	Proto-oncogene c-Fos	7	6	6	6	18.7	18.7	18.7	40.695	380	14.7289	14.5228	15.1609	15.522	14.6536	15.2114	15.115	15.101	0.0366575	0	0.0502555	0
DSP	Desmoplakin	3	27	27	27	11.7	11.7	11.7	331.77	2871	16.1823	12.7212	13.4738	15.6529	14.1599	14.7847	14.8186	14.4125	0.0363467	0	0.0144442	2.12459e-18
JUP	Junction plakoglobin	5	13	13	13	24.8	24.8	24.8	81.744	745	15.8778	12.6232	13.7434	15.6655	14.3249	14.645	14.7518	14.3236	0.033849	0	0.0144715	0
PABPC1;PABPC3	Polyadenylate-binding protein 1;Polyadenylate-binding protein;Polyadenylate-binding protein 3	34	20	20	20	33.2	33.2	33.2	70.67	636	16.5386	16.37	16.6662	16.647	16.5889	16.6884	16.5686	16.5079	0.0330178	0	0.164175	0
YWHAQ	14-3-3 protein theta	2	5	4	4	27.3	23.3	23.3	27.764	245	11.2994	13.1037	12.8921	12.7708	12.7125	12.0678	12.3583	13.0572	0.0324222	0	0.0238443	0
DDOST	Dolichyl-diphosphooligosaccharide--protein glycosyltransferase 48 kDa subunit	5	5	5	5	12.8	12.8	12.8	48.799	439	13.925	13.9342	13.9639	13.9612	14.1876	13.5332	13.8012	14.3597	0.0243416	0	0.0454275	0
HIST1H1C;HIST1H1E;HIST1H1D	Histone H1.2;Histone H1.4;Histone H1.3	5	5	5	5	23.5	23.5	23.5	21.364	213	18.5419	17.319	17.7012	17.5124	17.6013	18.5966	17.578	17.3725	0.0184642	0	0.01625	0
PDIA3	Protein disulfide-isomerase A3	1	3	3	3	6.3	6.3	6.3	56.782	505	12.5211	12.5281	12.8019	12.0437	12.3947	12.0618	11.7912	13.6647	0.00438351	0	0.00329989	5.31148e-19
ACTN1	Alpha-actinin-1	16	19	8	7	25.7	11.5	9.6	102.71	887	13.2446	14.4368	13.3001	12.7141	13.3035	13.1648	13.2335	14.0104	0.00415713	0	0.00336541	0
HSPA8	Heat shock cognate 71 kDa protein	15	29	29	20	55	55	42	70.897	646	18.8004	18.7504	19.1279	18.9403	18.8721	18.9935	18.8869	18.8811	0.00365292	0	0.0138248	0
GNB2L1	Guanine nucleotide-binding protein subunit beta-2-like 1;Guanine nucleotide-binding protein subunit beta-2-like 1, N-terminally processed	20	4	4	4	13.2	13.2	13.2	35.076	317	14.836	13.4642	12.5559	13.0111	13.2442	13.2237	13.3744	14.0184	-0.00162066	0.0467603	0.022403	0.0123551
MMTAG2	Multiple myeloma tumor-associated protein 2	4	6	6	6	37.6	37.6	37.6	20.536	189	15.1759	14.4384	14.6981	14.8381	14.8098	14.5906	14.9352	14.7813	-0.00839013	0	0.0167837	0
TFAM	Transcription factor A, mitochondrial	3	4	4	4	16.7	16.7	16.7	29.096	246	15.7711	15.5602	16.2035	16.2082	15.3445	15.844	16.1067	16.4028	-0.0112341	0	0.0137052	0
RPL36A;RPL36A-HNRNPH2;RPL36AL	60S ribosomal protein L36a-like;60S ribosomal protein L36a	6	2	2	2	15.2	15.2	15.2	13.228	112	16.0571	15.4444	15.856	15.9822	15.916	15.9926	15.653	15.661	-0.0292984	0	0.0642237	0
CAPZA2	F-actin-capping protein subunit alpha-2	6	8	6	6	40.2	30.8	30.8	32.949	286	14.827	15.0173	13.9428	13.2527	14.5225	14.3287	14.5757	13.4941	-0.0296846	0	0.0210384	0
SRSF7	Serine/arginine-rich splicing factor 7	6	4	4	3	32.1	32.1	21.9	15.763	137	15.3359	14.6479	15.3223	14.7448	14.9603	14.7946	14.7631	15.374	-0.0397458	0	0.060872	0
FLNA	Filamin-A	8	69	69	64	38.9	38.9	36.5	280.01	2639	15.254	16.5536	15.0915	15.0505	15.7959	14.6971	15.4929	15.7964	-0.0418404	0	0.0325885	0
POLDIP3	Polymerase delta-interacting protein 3	7	5	5	5	15.3	15.3	15.3	48.103	438	13.9277	14.0905	13.8964	14.6237	14.0572	14.067	14.1602	14.0816	-0.0430669	0	0.0922657	1.69967e-17
ACTN4	Alpha-actinin-4	15	27	27	16	37.2	37.2	23.4	104.85	911	15.2172	16.2551	14.5937	14.5126	15.4576	14.4868	15.0023	15.4468	-0.0462856	0	0.0344857	0
DOT1L	Histone-lysine N-methyltransferase, H3 lysine-79 specific	6	38	38	38	32.7	32.7	32.7	164.85	1537	16.0894	15.8593	15.961	16.4687	15.8758	16.2062	16.0303	16.0806	-0.0463544	0	0.114965	1.69967e-17
DCAF7	DDB1- and CUL4-associated factor 7	3	8	8	8	25.4	25.4	25.4	38.926	342	14.3127	14.429	14.923	14.8721	14.169	14.9968	14.626	14.5565	-0.0471408	0	0.0737228	0
CLTC	Clathrin heavy chain;Clathrin heavy chain 1	10	16	16	16	11.9	11.9	11.9	192.06	1679	13.8344	14.0376	13.8564	14.1423	14.107	13.5252	13.9196	14.1291	-0.0474803	0	0.111181	0
HSP90B1	Endoplasmin	5	8	7	6	11.5	10	8.2	92.468	803	14.5103	14.5797	14.6488	14.5051	14.1463	14.4646	14.433	14.9858	-0.0535496	0	0.111409	0
RPL28	60S ribosomal protein L28	8	3	3	3	36	36	36	9.657	89	16.9385	16.1569	16.9164	16.5546	16.5944	16.9647	16.1614	16.615	-0.0577244	0	0.0846969	1.69967e-17
RPL13A;RPL13a;RPL13AP3	60S ribosomal protein L13a;Putative 60S ribosomal protein L13a protein RPL13AP3	6	3	3	3	14.8	14.8	14.8	23.577	203	13.5518	13.7213	14.2411	13.1438	14.213	14.0494	13.0434	13.0471	-0.0762692	0	0.0701312	0
DAZAP1	DAZ-associated protein 1	5	15	15	15	40.1	40.1	40.1	43.312	406	20.322	20.6483	21.31	21.1859	20.3575	21.1253	20.8808	20.786	-0.0791753	0	0.103521	1.69967e-17
RPS27A;UBC;UBB;UBA52	Ubiquitin-40S ribosomal protein S27a;Ubiquitin;40S ribosomal protein S27a;Polyubiquitin-C;Ubiquitin;Ubiquitin-60S ribosomal protein L40;Ubiquitin;60S ribosomal protein L40;Polyubiquitin-B;Ubiquitin	24	4	4	4	34	34	34	17.965	156	17.7672	18.0838	18.2008	18.0652	17.7461	18.0273	18.0013	18.0233	-0.0797481	0	0.289898	0
ADAMTS13	A disintegrin and metalloproteinase with thrombospondin motifs 13	6	3	3	3	2.1	2.1	2.1	144.52	1340	14.9441	14.737	15.0791	15.1223	14.8178	14.6535	15.093	14.9699	-0.0870833	0	0.280916	0
HIST1H2BN;HIST1H2BL;HIST1H2BM;HIST1H2BH;HIST2H2BF;HIST1H2BC;HIST1H2BD;H2BFS;HIST1H2BK;HIST1H2BA	Histone H2B;Histone H2B type 1-L;Histone H2B type 1-M;Histone H2B type 1-N;Histone H2B type 1-H;Histone H2B type 2-F;Histone H2B type 1-C/E/F/G/I;Histone H2B type 1-D;Histone H2B type F-S;Histone H2B type 1-K;Histone H2B type 1-A	13	4	4	1	27.1	27.1	6	18.804	166	19.6201	19.0035	19.4948	19.7703	18.5554	19.9958	19.2869	19.7009	-0.0874319	0	0.0898961	0
NEXN	Nexilin	5	11	11	1	17.8	17.8	2.1	80.657	675	16.2079	16.6207	15.2718	15.0148	16.353	15.2755	15.8291	15.2828	-0.0937215	0	0.0731361	0
HP1BP3	Heterochromatin protein 1-binding protein 3	9	3	3	3	10.7	10.7	10.7	36.514	327	14.7397	13.8522	13.9383	14.6324	14.2958	14.3313	14.1071	14.0463	-0.0955362	0	0.15194	0
EEF1A1P5;EEF1A1;EEF1A2	Putative elongation factor 1-alpha-like 3;Elongation factor 1-alpha 1;Elongation factor 1-alpha;Elongation factor 1-alpha 2	12	14	14	14	45.2	45.2	45.2	50.184	462	18.0353	18.6118	18.1217	18.0948	17.9976	17.7675	17.8646	18.8463	-0.0968763	0	0.129773	0
BAG2	BAG family molecular chaperone regulator 2	2	13	13	12	54	54	54	23.772	211	16.9811	16.7857	17.301	17.2728	16.8445	17.0318	17.0225	17.0216	-0.105061	0	0.34286	6.7987e-17
ANXA2;ANXA2P2	Annexin A2;Annexin;Putative annexin A2-like protein	25	16	16	16	50.4	50.4	50.4	38.604	339	15.0595	16.3267	14.934	15.3554	15.2332	14.8867	15.1503	15.9586	-0.11169	0	0.105613	1.69967e-17
MECP2	Methyl-CpG-binding protein 2	7	3	3	3	7.6	7.6	7.6	52.44	486	14.3669	13.8358	13.7699	13.8226	13.046	13.8552	13.6843	14.7384	-0.11781	0	0.116517	1.69967e-17
RAN	GTP-binding nuclear protein Ran	7	7	7	7	36.9	36.9	36.9	26.224	233	15.04	15.8502	15.4604	15.2257	15.277	14.9417	15.1588	15.7068	-0.12298	0	0.205382	0
FN1	Fibronectin;Anastellin;Ugl-Y1;Ugl-Y2;Ugl-Y3	19	41	41	41	24.2	24.2	24.2	259.21	2355	15.9305	16.0234	16.4943	16.3579	15.8352	16.1695	16.084	16.2042	-0.128287	0	0.349597	0
MLLT6	Protein AF-17	4	8	8	8	10.5	10.5	10.5	112.05	1093	17.0971	16.9988	17.042	17.2879	17.0127	17.1967	16.7722	16.9094	-0.133687	0	0.569908	0
PPIA	Peptidyl-prolyl cis-trans isomerase A;Peptidyl-prolyl cis-trans isomerase A, N-terminally processed;Peptidyl-prolyl cis-trans isomerase	5	4	4	4	23.6	23.6	23.6	18.012	165	14.4429	14.613	14.5212	13.5653	14.113	13.9643	13.861	14.6555	-0.137164	0	0.17798	0
ATP5B	ATP synthase subunit beta, mitochondrial;ATP synthase subunit beta	5	8	8	7	20.8	20.8	17.8	56.559	529	14.3264	14.8264	15.0072	15.3162	14.4898	14.7526	14.0296	15.6484	-0.138951	0	0.131148	0
SEPT9	Septin-9	24	6	6	5	14.3	14.3	11.3	65.401	586	13.4642	14.4549	12.5799	13.9595	13.3577	13.1299	13.3802	14.029	-0.140437	0.162861	0.176212	0.205437
HSP90AB1	Heat shock protein HSP 90-beta	2	14	14	6	26.1	26.1	13.7	83.263	724	16.0793	16.2644	16.137	16.3131	15.934	15.9418	16.0223	16.3313	-0.141104	0	0.620259	0
PRDX1	Peroxiredoxin-1	3	5	5	5	24.1	24.1	24.1	22.11	199	15.0029	15.0826	14.7226	14.6657	14.7111	14.4841	14.687	15.0122	-0.144849	0	0.431525	6.7987e-17
RPL21	60S ribosomal protein L21	3	5	5	4	28.1	28.1	27.5	18.565	160	17.868	18.064	17.688	18.0632	17.261	18.0491	17.5213	18.2678	-0.14603	0	0.23733	0
ATN1	Atrophin-1	1	4	4	4	5.6	5.6	5.6	125.41	1190	15.262	14.7754	14.8667	15.3773	14.9178	14.8643	14.9473	14.94	-0.152988	0	0.46619	0
ENO1	Alpha-enolase	15	8	8	8	28.8	28.8	28.8	47.327	434	14.9211	15.7979	15.2254	15.1759	14.4826	15.1961	15.1881	15.636	-0.154343	0	0.202433	3.39935e-17
EIF4A3	Eukaryotic initiation factor 4A-III;Eukaryotic initiation factor 4A-III, N-terminally processed	8	13	13	12	34.8	34.8	30.9	46.871	411	16.845	16.5225	17.1195	16.8766	16.3791	16.8203	16.6554	16.8911	-0.154432	0	0.407465	0
NPM1	Nucleophosmin	5	5	5	5	28.7	28.7	28.7	29.464	265	16.4131	16.866	16.3047	16.1188	15.9893	16.4509	15.7759	16.8573	-0.15731	0	0.217483	3.39935e-17
MLLT10	Protein AF-10	4	7	7	7	9.1	9.1	9.1	109.02	1027	14.6029	14.877	15.4638	15.5639	14.397	15.3718	15.0384	15.0577	-0.160686	0	0.206672	0
HSP90AA1	Heat shock protein HSP 90-alpha	6	11	4	3	17.5	6.8	4.9	84.659	732	14.6462	12.2317	14.342	14.7777	14.0521	14.0802	14.63	12.5603	-0.168741	0.0441405	0.0831938	0.0266
HIST1H1B	Histone H1.5	1	3	3	3	17.7	17.7	17.7	22.58	226	18.9776	17.3861	18.1312	18.2884	17.5658	18.716	17.4057	18.4134	-0.170622	0	0.141754	0
DDX39B;DDX39A	ATP-dependent RNA helicase DDX39A;Spliceosome RNA helicase DDX39B	14	3	3	3	19.3	19.3	19.3	21.679	187	13.8511	15.0649	14.4266	13.9024	13.7153	13.93	14.2742	14.6423	-0.170798	0	0.193008	3.39935e-17
CAPZA1	F-actin-capping protein subunit alpha-1	1	9	9	7	52.4	52.4	43	32.922	286	15.9811	17.1748	16.6318	15.9636	16.5159	16.3599	16.5477	15.6395	-0.172097	0	0.187256	0
HNRNPK	Heterogeneous nuclear ribonucleoprotein K	6	13	13	13	38.2	38.2	38.2	48.562	440	14.6359	15.7557	14.9862	15.0243	14.8793	14.4515	14.8513	15.5159	-0.176022	0	0.218648	0
HGS	Hepatocyte growth factor-regulated tyrosine kinase substrate	6	12	12	12	18	18	18	86.191	777	16.1558	16.1443	16.3972	16.3029	15.924	16.2596	16.0691	16.0041	-0.185881	0	1.0209	0
BCL11A	B-cell lymphoma/leukemia 11A	9	11	11	10	17.9	17.9	16.5	87.553	801	15.7275	15.9409	15.8972	16.6555	15.5541	15.9222	15.911	16.0728	-0.190228	0	0.351349	6.7987e-17
MYO1B	Unconventional myosin-Ib	13	41	41	40	46.3	46.3	43.6	128.48	1107	16.9848	17.4664	16.5806	15.8109	17.3184	16.328	16.6541	15.7728	-0.192375	0	0.15469	0
MAGOHB;MAGOH	Protein mago nashi homolog 2;Protein mago nashi homolog	6	3	3	3	20.3	20.3	20.3	17.276	148	15.4542	15.0425	16.0566	15.2582	15.4388	15.5143	14.8165	15.2713	-0.192656	0	0.301209	0
IGHG1	Ig gamma-1 chain C region	5	5	5	4	18.8	18.8	14.8	43.911	399	15.729	15.8933	16.2932	15.9282	15.7244	15.8235	15.6142	15.8932	-0.197105	0	0.720168	0
ARPC4;ARPC4-TTLL3	Actin-related protein 2/3 complex subunit 4	11	4	4	4	43.4	43.4	43.4	13.057	113	14.1497	14.3503	13.7207	13.6192	14.0531	13.6864	13.5962	13.6629	-0.210324	0	0.471645	0
MAGED1	Melanoma-associated antigen D1	9	12	12	12	21.3	21.3	21.3	86.16	778	15.5175	15.6815	16.0163	16.0955	15.2727	15.8135	15.6942	15.6801	-0.212593	0	0.546614	0
SFPQ	Splicing factor, proline- and glutamine-rich	2	4	3	3	6.7	5.5	5.5	72.262	669	13.006	14.1505	12.9719	13.206	12.088	12.7391	12.9817	14.6107	-0.228711	0.065886	0.142623	0.035411
GRN	Granulins;Acrogranin;Paragranulin;Granulin-1;Granulin-2;Granulin-3;Granulin-4;Granulin-5;Granulin-6;Granulin-7	6	5	5	5	12.4	12.4	12.4	46.757	436	20.23	19.4327	21.1536	20.6531	20.0236	20.2688	20.1659	20.0874	-0.230903	0	0.256837	0
H3F3B;H3F3A;HIST3H3;H3F3C	Histone H3;Histone H3.3;Histone H3.1t;Histone H3.3C	8	5	5	1	43.9	43.9	24.2	14.914	132	20.1018	21.1053	20.8912	19.5999	19.7801	20.0117	19.8039	21.1642	-0.234551	0	0.19223	3.39935e-17
IGKV A18;IGKV2D-29;IGKV2D-26	A2NJV5	10	3	3	2	25.8	25.8	20	13.085	120	21.4198	21.4215	22.071	21.7398	21.0538	21.4892	21.7251	21.4235	-0.240126	0	0.532649	0
IGKV2D-24;IGKV2-24	A0A075B6R9	2	3	2	2	20	20	20	13.079	120	18.1297	17.9851	18.7585	18.549	17.8653	18.2646	18.2585	18.052	-0.245479	0	0.563434	0
ACTC1;ACTA1	Actin, alpha cardiac muscle 1;Actin, alpha skeletal muscle	3	24	8	0	69.8	35	0	42.019	377	21.4741	21.9026	21.342	20.7833	21.4862	21.0479	21.4038	20.582	-0.245521	0	0.339506	0
ARG1	Arginase-1	3	5	5	5	18.5	18.5	18.5	35.664	330	14.7286	13.4131	14.0274	14.5961	13.4164	14.1288	13.9464	14.259	-0.253643	0	0.301357	0
PITPNM1	Membrane-associated phosphatidylinositol transfer protein 1	8	20	20	20	21.8	21.8	21.8	134.77	1243	15.4913	15.8035	15.9302	16.1542	15.5399	15.576	15.5607	15.6419	-0.265159	0	0.969471	0
PCBP1	Poly(rC)-binding protein 1	8	4	4	3	17.7	17.7	12.1	37.497	356	15.0278	15.3993	15.148	14.8476	15.087	14.522	14.5828	15.1568	-0.268483	0	0.634618	0
EEF1D	Elongation factor 1-delta	15	2	2	2	22.6	22.6	22.6	11.616	106	14.3985	14.5036	14.1841	14.4917	14.056	14.3492	13.919	14.1712	-0.27066	0	1.21772	0
RPL13	60S ribosomal protein L13	4	7	7	7	29.9	29.9	29.9	24.261	211	19.0756	18.2669	18.7932	18.7557	18.4466	18.4002	18.3493	18.5686	-0.281659	0	0.803218	0
MYO6	Unconventional myosin-VI	10	19	19	19	19.4	19.4	19.4	145.01	1253	15.3879	15.6629	14.7266	13.8609	15.405	14.456	14.7537	13.8818	-0.285458	0	0.22421	0
DBN1	Drebrin	7	6	6	6	13.9	13.9	13.9	71.428	649	14.6875	15.8533	14.9638	13.6995	15.4201	14.0138	14.7605	13.845	-0.291196	0	0.201047	3.39935e-17
RBMX;RBMXL1	RNA-binding motif protein, X chromosome;RNA-binding motif protein, X chromosome, N-terminally processed;RNA binding motif protein, X-linked-like-1	12	5	5	5	18.8	18.8	18.8	31.745	292	16.0416	15.2603	16.3959	15.7034	15.1929	15.4537	15.2465	16.2464	-0.315415	0	0.404419	0
MATR3	Matrin-3	20	5	5	5	9.9	9.9	9.9	94.622	847	14.5924	15.0072	13.5222	13.9813	14.2884	13.3677	13.6132	14.5668	-0.316742	0	0.309064	0
EEF2	Elongation factor 2	1	6	6	6	9.8	9.8	9.8	95.337	858	12.7702	13.2609	13.2842	13.7447	13.6316	12.9117	12.6072	12.6017	-0.326926	0	0.472033	6.7987e-17
ACTG1	Actin, cytoplasmic 2;Actin, cytoplasmic 2, N-terminally processed	6	30	30	0	92.3	92.3	0	41.792	375	23.231	23.7307	23.2513	22.6232	23.2726	22.7481	23.2061	22.2642	-0.336293	0	0.466134	0
MYO1C	Unconventional myosin-Ic	8	17	17	17	19.5	19.5	19.5	118.99	1039	15.4892	15.7524	14.4101	13.7792	15.4097	14.4005	14.7945	13.4102	-0.353979	0	0.228273	3.39935e-17
MYL6B	Myosin light chain 6B	2	5	3	3	26	14.4	14.4	22.764	208	15.5708	15.31	14.8073	14.4832	15.0189	14.5126	14.9648	14.2466	-0.357089	0	0.539328	0
TMOD3	Tropomodulin-3	4	13	13	13	45.7	45.7	45.7	39.594	352	16.4566	16.755	15.8861	15.42	16.3142	15.589	16.1308	15.0501	-0.358451	0	0.378966	0
MPRIP	Myosin phosphatase Rho-interacting protein	21	33	33	32	42	42	41	116.53	1025	16.3048	16.7316	15.5385	15.3041	16.0972	15.3771	15.9507	15.0007	-0.363307	0	0.378239	0
RAB1B;RAB1A;RAB1C	Ras-related protein Rab-1B;Ras-related protein Rab-1A;Putative Ras-related protein Rab-1C	20	5	5	4	31.8	31.8	26.4	22.171	201	15.8282	15.7046	15.5328	15.4817	15.6571	15.3331	14.9441	15.1331	-0.369965	0	1.12523	0
RAI14	Ankycorbin	11	31	31	30	36.4	36.4	35.3	106.9	951	15.9166	16.3397	15.3626	14.6219	15.866	14.9892	15.3684	14.4499	-0.391828	0	0.353881	0
IGKC	Ig kappa chain C region	1	4	4	4	64.5	64.5	64.5	11.765	107	14.2455	14.9083	15.4085	15.1775	12.3189	15.4784	15.3154	15.0484	-0.394653	0.106868	0.195413	0.0327014
MYH9	Myosin-9	21	145	145	121	62.4	62.4	52.9	226.53	1960	21.588	22.1093	20.8937	20.5863	21.5137	20.5887	21.1167	20.2382	-0.430009	0	0.431548	0
CAPZB	F-actin-capping protein subunit beta	5	9	9	8	37.1	37.1	32	30.628	272	16.559	17.0323	16.4199	15.6422	16.4765	15.8493	16.1641	15.3602	-0.450833	0	0.562983	0
SF3B3	Splicing factor 3B subunit 3	2	5	5	5	5.3	5.3	5.3	135.58	1217	14.2272	13.9272	13.8923	13.5272	13.7807	12.8152	13.2322	13.6384	-0.526865	0	1.04781	0
TPM3	Tropomyosin alpha-3 chain	5	17	9	1	44.6	26.3	4.6	33.222	285	17.1126	17.4689	16.6193	16.041	16.458	16.0378	16.8863	15.7452	-0.528614	0	0.63446	0
ACTR2	Actin-related protein 2	3	3	3	3	10.9	10.9	10.9	38.841	339	13.6449	14.874	13.3997	13.8042	11.9217	13.7854	13.9965	13.9029	-0.529076	0.0378059	0.390717	0.00908261
MYL12A	Myosin regulatory light chain 12A	3	10	10	1	80.7	80.7	17.5	19.794	171	20.2911	20.515	19.7182	19.1146	19.9339	19.0079	19.8403	18.7375	-0.529844	0	0.573451	0
DKFZp686J1372;TPM3	Tropomyosin alpha-3 chain	10	16	5	5	50.9	16.4	16.4	27.175	232	17.3522	17.616	16.4764	16.1451	16.2373	16.2434	17.1671	15.7597	-0.545537	0	0.556464	0
MYL6	Myosin light polypeptide 6	13	9	9	7	73.5	73.5	57.6	16.93	151	20.9061	21.176	20.6093	19.9097	20.7166	19.8869	20.4308	19.3819	-0.546204	0	0.650821	0
MYL9	Myosin regulatory light polypeptide 9	2	10	5	5	80.2	41.9	41.9	19.827	172	18.7308	18.8861	18.5275	17.847	18.3039	17.1819	18.6328	17.6663	-0.551654	0	0.669514	0
TPM1	Tropomyosin alpha-1 chain	5	21	21	0	62	62	0	32.876	284	19.9875	20.2979	19.3404	18.7723	19.3237	18.9524	19.387	18.4818	-0.563295	0	0.682634	0
YWHAZ	14-3-3 protein zeta/delta	17	5	5	4	27.3	27.3	23.3	27.745	245	13.3449	15.4268	14.1627	14.3508	13.4803	13.3903	14.0343	14.121	-0.564807	0	0.564805	0
VIM	Vimentin	16	34	33	30	70.4	68.9	63.9	53.651	466	18.3323	18.4855	18.3513	17.953	17.6511	17.5364	17.8155	17.8518	-0.566825	0	2.23043	0
MYH10	Myosin-10	6	102	86	76	54.9	46.9	41.5	229	1976	19.6065	19.9816	18.7461	18.3778	19.2453	18.3492	18.8827	17.946	-0.572172	0	0.571003	0
TPM4	Tropomyosin alpha-4 chain	6	16	12	6	47.2	39.9	15.3	28.521	248	17.0881	17.3762	16.3704	15.7964	16.4561	15.7367	16.4693	15.4619	-0.626799	0	0.692559	0
	P07951-2	2	12	4	0	38	19.7	0	32.989	284	16.919	17.8419	16.3485	16.1634	16.469	16.1646	16.5999	15.4747	-0.641151	0	0.684225	0
ARGLU1	Arginine and glutamate-rich protein 1	3	3	3	3	8.4	8.4	8.4	33.216	273	16.56	16.3323	15.5118	16.3174	15.8544	15.3416	15.5873	15.2002	-0.684534	0	1.34769	0
CALD1	Caldesmon	10	9	9	9	21.1	21.1	21.1	61.705	536	14.1901	15.4294	13.5438	13.6765	12.9117	12.7964	13.6035	14.6237	-0.726091	0	0.56512	0
CALM2;CALM3;CALM1	F8WBR5	9	2	2	2	46.2	46.2	46.2	7.372	65	16.5921	17.0279	16.1801	15.6957	16.1846	15.3631	16.1984	14.6436	-0.776507	0	0.826463	0
TPM4	Tropomyosin alpha-4 chain	6	12	2	2	36.3	8.5	8.5	32.722	284	15.5511	15.5514	15.3144	14.2814	14.9721	14.6611	15.1484	12.5938	-0.830705	0.0553005	0.588054	0.0046428
ACTR3	Actin-related protein 3	10	4	4	3	16.6	16.6	13.4	42.003	367	15.1819	15.6643	15.5542	13.0723	14.5009	13.692	13.6754	14.0011	-0.900838	0	0.68347	1.35974e-16
MYO5A	Unconventional myosin-Va	11	12	12	9	9.2	9.2	6.5	212.2	1828	15.0402	15.2047	14.2939	12.9249	14.3188	12.9047	13.9767	12.6065	-0.914237	0	0.662824	0
ZCCHC17	Nucleolar protein of 40 kDa	7	4	4	4	25.7	25.7	25.7	20.451	179	15.7682	15.8507	16.2271	16.3586	16.0185	15.7711	15.5727	12.6053	-1.05926	0.0118214	0.618742	0.00230394
ACTB	Actin, cytoplasmic 1;Actin, cytoplasmic 1, N-terminally processed	5	29	1	0	92	4.5	0	41.736	375	18.5528	19.5198	19.1422	18.3713	19.0572	18.8797	19.2135	12.3873	-1.51211	0.0175684	0.392676	0.000642929
PRSS3	Trypsin-3	6	2	2	2	13.6	13.6	13.6	19.288	177	18.996	18.8519	19.158	19.0227	18.8832	18.9031	18.7865	12.5786	-1.71931	0.0182432	0.500574	0.000605095
