# Supplementary material for: Signalling inhibition by ponatinib disrupts productive alternative lengthening of telomeres (ALT)
Source: Nat Commun. 2023 Apr 6;14:1919. doi: 10.1038/s41467-023-37633-3 (PMC10079688; doi:10.1038/s41467-023-37633-3)
Supplement: Supplementary file 8 — Supplementary Data 5 [file 41467_2023_37633_MOESM8_ESM.xlsx]

## Sheet: Source of cell lines
	Source of cell lines
	Cell line	Source
	SAOS-2, IMR90	Dennis Kappei lab
	U2OS, HOS, HT161, MG63	Phillip Koeffler lab (some purchased from ATCC)
	CAL72	kindly provided by Dr. Natalie Rochet
	SW26, SW39	kindly provided by Prof Jerry W. Shay
	T1000, T778	kindly provided by Dr. Florence Pedeutour
	TG16, TG20	kindly provided by Dr. François Boussin
	293T	Phillip Koeffler lab

## Sheet: primers for site-directed mutag
	Primers for site-directed mutagenesis
	Mutagenesis	Forward (5'-> 3')	Reverse (5' -> 3')
	resistance to jun sgRNA1	TCCTCCCGTCtGAGAGCGGAC	ACGAGGCGTTGAGGGCATC
	resistance to jun sgRNA2	CGCCCGACGTtGGGCTGCTCA	AGGTGAGGAGGTCCGAGTTCTTG
	JUN phosphomutant S63A	CCTCCTCACCgCGCCCGACGT	TCCGAGTTCTTGGCGCGG
	JUN phosphomutant S73A	CAAGCTGGCGgCGCCCGAGCT	AGCAGCCCAACGTCGGGC
	JUN phosphomutant T91/93A	cggCCCCCACCCAGTTCCTGT	gcgcGGTGGTGATGTGCCCGTTG
	JUN phosphomutant Y170F	CCGCCGGTCTtCGCAAACCTC	CTCGCTGTGCAGGCTGGC
	JUN phosphomutant S243A	ACCGCCCCTGgCCCCCATCGA	ACCGCCCCTGgCCCCCATCGA

## Sheet: List of plasmids 
	List of plasmids
	Plasmid	Source	Reference
	lentiCRISPRv2 puro	Addgene plasmid # 98290	lentiCRISPRv2 puro was a gift from Brett Stringer
	pMDLg/pRRE	Addgene plasmid # 12251	pMDLg/pRRE was a gift from Didier Trono
	pRSV-Rev	Addgene plasmid # 12253	pRSV-Rev was a gift from Didier Trono
	pMD2.G	Addgene plasmid # 12259	pMD2.G was a gift from Didier Trono
	pDONR223_JUN_WT	Addgene plasmid # 82138	pDONR223_JUN_WT was a gift from Jesse Boehm & William Hahn & David Root
	pDONR223-ABL1	Addgene plasmid # 23939	pDONR223-ABL1 was a gift from William Hahn & David Root
	pLEX_307	Addgene plasmid # 41392	pLEX_307 was a gift from David Root
	Gateway™ pcDNA™-DEST47 Vector	Thermofisher Scientific	Catalog # 12281-010
	JUN-WT in pLEX_307	This study
	JUN-WT (sg1 and sg2 Resistant) in pLEX_307	This study
	JUN-WT in pcDNA™-DEST47 Vector	This study
	JUN-S63A in pcDNA™-DEST47 Vector	This study
	JUN-T91/93A in pcDNA™-DEST47 Vector	This study
	JUN-Y170F in pcDNA™-DEST47 Vector	This study
	ABL1 in pLEX_307	This study

## Sheet: List of gRNA primers 
		List of primers for gRNA cloning
		Guide RNA	Forward primer (5'-> 3')	Reverse primer (5'-> 3')
		lacZ sg	CACCGTGCGAATACGCCCACGCGAT	AAACATCGCGTGGGCGTATTCGCAC
		il11 sg1	CACCGGCAGCCTTGTCAGCACACCT	AAACAGGTGTGCTGACAAGGCTGCC
		il11 sg2	CACCGGGTCTGGGGAAACTCGAGGG	AAACCCCTCGAGTTTCCCCAGACCC
		gprc5a sg1	CACCGGGGCATCGTCCTAGAAACGG	AAACCCGTTTCTAGGACGATGCCCC
		gprc5a sg2	CACCGACAAAGTCTTCATTGCGACG	AAACCGTCGCAATGAAGACTTTGTC
		jun sg1	CACCGGTAGCCATAAGGTCCGCTCT	AAACAGAGCGGACCTTATGGCTACC
		jun sg2	CACCGCCTCCTCACCTCGCCCGACG	AAACCGTCGGGCGAGGTGAGGAGGC
		epha2 sg1	CACCGCGAGGTCACTTACCGCAAGA	AAACTCTTGCGGTAAGTGACCTCGC
		epha2 sg2	CACCGGCCAGACATCACGTTGCACA	AAACTGTGCAACGTGATGTCTGGCC
		epha7 sg1	CACCGCTGACTTAAGCCGATCCCAG	AAACCTGGGATCGGCTTAAGTCAGC
		epha7 sg2	CACCGCACCTGGTATGTTCGTATCG	AAACCGATACGAACATACCAGGTGC
		ephb2 sg1	CACCGAGGTCACTGATGTAAATGCG	AAACCGCATTTACATCAGTGACCTC
		ephb2 sg2	CACCGACCAAGTTTATCCGGCGCCG	AAACCGGCGCCGGATAAACTTGGTC
		abl1 sg1	CACCGTCAGTGATGATATAGAACGG	AAACCCGTTCTATATCATCACTGAC
		abl1 sg2	CACCGCCCTTCGTATCTCAGCGAGA	AAACTCTCGCTGAGATACGAAGGGC
		egfr sg1	CACCGTCTTGCCGGAATGTCAGCCG	AAACCGGCTGACATTCCGGCAAGAC
		egfr sg2	CACCGATAGTTAGATAAGACTGCTA	AAACTAGCAGTCTTATCTAACTATC
		pdgfra sg1	CACCGTAAGTCAGGGGAAACGATTG	AAACCAATCGTTTCCCCTGACTTAC
		pdgfra sg2	CACCGTCGGGATCAGTTGTGCGACA	AAACTGTCGCACAACTGATCCCGAC
		pml sg1	CACCGGCAGGATAGTGCCTTTGGCG	AAACCGCCAAAGGCACTATCCTGCC

## Sheet: List of antibodies used
			List of antibodies
			Primary antibodies	clone	source	catalog #	dilution
			γH2AX (pSer139 H2A.X)	JBW301	Sigma	05-636	1:1000 (WB); 1:100-1:500 (IF)
			GAPDH	0411	Cell signaling	2118	1:1000 (WB)
			PML	PG-M3	Santa cruz	sc-966	1:250 (IF)
			TRF2	polyclonal	Novus biologicals	NB110-57130	1:250 (IF)
			53BP1	polyclonal	Novus biologicals	NB100-304	1:1000 (IF)
			pS33 RPA	polyclonal	Bethyl laboratories	A300-246	1:1000 (WB); 1:400 (IF)
			EPHA2	C-3	Santa cruz	sc-398832	1:1000 (WB)
			JUN	G-4	Santa cruz	sc-74543	1:1000 (WB)
			pS63 JUN	KM-1	Santa cruz	sc-822	1:1000 (WB)
			phospho-tyrosine (pY)-HRP		R&D systems	Human phospho-RTK array, part 841403	1:20000 (WB)
			ABL1	24-11	Santa cruz	sc-23	1:1000 (WB)
			ABL1		Cell signaling	2862S	1:1000 (WB)
			pT91/93 JUN	C-J 4C4/1	Santa cruz	sc-53182	1:1000 (WB)
			pS243 JUN	polyclonal	ThermoFisher scientific	PA5104747	1:10000 (WB)
			β-actin	AC-74	Sigma	A2228	1:1000 (WB)
			RPA32/2	9H8	Abcam	ab2175	1:1000 (WB)
			ATRX	polyclonal	Santa cruz	sc-15408	1:1000 (WB)
			BrdU	IIB5	Santa cruz	sc32323	not applicable
			SP100	1G6	Santa cruz	sc-293458	1:250 (IF)
			PML	E-11	Santa cruz	sc-377390	1:250 (IF)
			FAM129A (NIBAN)	F-10	Santa cruz	sc-374636	1:1000 (WB)
			ATF4 (CREB-2)	B-3	Santa cruz	sc-390063	1:1000 (WB)
			P27 (CDKN1B/kip1)	F-8	Santa cruz	sc-1641	1:500 (WB)
			Phospho RB	E-10	Santa cruz	sc-271930	1:1000 (WB)
			Rb	IF8	Santa cruz	sc-102	1:500 (WB)
			ChromPure mouse IgG, whole molecule		Jackson ImmunoResearch	015-000-003	not applicable
			Secondary antibodies		source	catalog #	dilution
			anti-mouse IgG Alexa Fluor 488		Cell signaling	4408	1:200-1:400 (IF)
			anti-Rabbit IgG Alexa Fluor 488		Cell signaling	4412	1:200-1:400 (IF)
			anti-mouse IgG Alexa Fluor 555		Cell signaling	4409	1:200-1:400 (IF)
			anti-mouse IgG Alexa Fluor 555		Life technologies	A21424	1:400 (IF)
			anti-Rabbit IgG Alexa Fluor 488		Life technologies	A11034	1:400 (IF)
			anti-mouse IgG Alexa Fluor 488		Life technologies	A21202	1:400 (IF)
			Mouse TrueBlot® ULTRA: Anti-Mouse Ig HRP	eB144	Rockland antibodies and assays	18-8817-33	1:10000 (WB)
			Rabbit TrueBlot®: Anti-Rabbit IgG HRP	eB182	Rockland antibodies and assays	18-8816-33	1:4000 (WB)
			Anti mouse IgG-HRP		GE Healthcare	NA931	1:4000 (WB)
			Anti rabbit IgG-HRP		GE Healthcare	NA934	1:1000-1:4000 (WB)

## Sheet: Primers qRT-PCR 
		Primers used for quantitative Real-Time PCR (qRT-PCR)
		Gene	Forward primer (5'-> 3')	Reverse primer (5'-> 3')
		1q TERRA	GCATTCCTAATGCACACATGAC	ACCCTAACCCGAACCCTA
		7q TERRA	GAGAGAGGGTTTCACTCTGTTG	GGTGGTTCACGCCTGTAAT
		13q TERRA	CCTGCGCACCGAGATTCT	GCACTTGAACCCTGCAATACAG
		15q TERRA	CAGCGAGATTCTCCCAAGCTAAG	AACCCTAACCACATGAGCAACG
		17q TERRA	GTCCATGCATTCTCCATTGATAAG	AGCTACCTCTCTCAACACCAAGAAG
		XpYp TERRA	GCAAAGAGTGAAAGAACGAAGCTT	CCCTCTGAAAGTGGACCAATCA
		TERT	GCCTGAGCTGTACTTTGTCAA	GCCAAACAGCTTGTTCTCCATGTC
		TERC	CGCTGTTTTTCTCGCTGACTT	TGCTCTAGAATGAACGGTGGAA
		P16	CTCGTGCTGATGCTACTGAGGA	GGTCGGCGCAGTTGGGCTCC
		P21	AGGTGGACCTGGAGACTCTCAG	TCCTCTTGGAGAAGATCAGCCG
		P27	TAATTGGGGCTCCGGCTAACT	TGCAGGTCGCTTCCTTATTCC
		ATF4	CTCCGGGACAGATTGGATGTT	GGCTGCTTATTAGTCTCCTGGAC
		GAPDH	GTCGCCAGCCGAGCCACATC	GGTGACCAGGCGCCCAATACG
