# Supplementary material for: Signalling inhibition by ponatinib disrupts productive alternative lengthening of telomeres (ALT)
Source: Nat Commun. 2023 Apr 6;14:1919. doi: 10.1038/s41467-023-37633-3 (PMC10079688; doi:10.1038/s41467-023-37633-3)
Supplement: Supplementary file 10 — Source Data [file 41467_2023_37633_MOESM10_ESM.xlsx]

## Sheet: Fig. 1b and d
Figure 1b_Values from MTT viability assays
log[Ponatinib], M	H161									HOS									MG63									U2OS									SAOS-2									CAL72
-10	96.8673	100.473	102.66	99.8793	98.7933	101.327	98.911	101.777	99.3119	97.0951	100.923	101.982	98.9167	99.337	101.746	99.8122	101.843	98.3445	96.9477	98.201	104.851	100.108	98.9181	100.974	100.085	101.913	98.0019	99.135	98.5528	102.312	96.5447	102.326	101.129	101.46	101.405	97.1351	100.135	100.914	98.9502	101.07	100.061	98.8688	99.3715	97.0066	103.622	107.851	94.7809	97.3685	93.8061
-8.40894	96.1728	93.513	97.4288	93.1124	94.2542	96.3567	97.64	96.8296	97.0514	92.0371	99.6856	104.108	100.088	101.604	103.405	100.779	97.948	103.645	87.3137	87.6879	96.77	98.9086	96.3293	98.7278	93.5304	92.7242	91.9031	97.455	106.055	105.473	95.4159	99.5182	101.693	95.1485	103.784	102.365	114.63	116.391	117.339	97.9883	99.8961	101.767	92.5744	96.8247	98.495	83.9292	82.1073	86.7279	82.4548
-8.10791	92.7003	100.162	97.8426	93.7808	95.6744	95.2985	97.3841	100.199	96.6931	102.365	104.538	103.049	93.7378	96.9052	96.4699	98.6227	96.0769	96.0143	83.6005	81.6082	92.3365	97.1764	93.6453	95.882	86.5433	89.1784	88.2079	98.2701	101.93	96.0411	95.3884	98.3894	97.4946	100.176	96.635	104.703	98.0019	103.759	107.45	91.6412	94.3378	88.4861	86.2072	86.0419	88.5391	83.3219	75.6121	79.2558	75.5373
-7.80688	93.9859	99.7636	97.6653	93.6415	93.9339	92.8757	99.8578	98.9536	94.9359	94.9147	94.5592	102.932	89.3096	89.0169	93.0023	93.7954	96.2508	98.108	85.6582	85.9856	93.2999	88.6961	87.9251	91.5229	81.3328	88.1855	88.0736	96.4902	100.449	100.249	86.7432	95.8977	93.5162	101.473	99.3919	97.2567	98.3745	94.1413	99.8307	83.4598	85.496	89.1281	87.431	89.5479	82.8004	76.4306	75.7177	76.4834	66.6512
-7.50515	93.0993	98.3155	95.7886	92.7644	91.734	88.4341	96.1131	94.8933	93.5881	72.393	75.3662	77.9431	84.7162	86.7802	89.1369	88.7802	89.7332	91.9173	84.5545	83.2357	87.2763	84.0228	86.0882	87.1637	78.3991	86.8195	83.0571	95.3757	98.7192	103.809	92.3598	91.7128	93.5299	99.5676	95.662	91.2295	99.6952	98.9163	97.731	77.2228	83.5699	82.8728	80.0054	81.312	79.0463	69.8033	70.7539	68.8264	56.1829
-7.20412	93.912	92.3161	92.0501	91.4973	88.7265	86.0671	94.8933	94.0488	91.1485	101.012	100.314	93.0692	83.3426	86.4274	87.7709	86.4153	89.6358	90.2827	79.5224	77.9323	79.1576	78.236	78.8357	79.3877	76.3313	74.6741	74.8084	96.1076	91.8992	95.2094	86.344	89.9232	88.5741	87.2158	93.689	95.9053	82.5593	75.9894	82.9657	65.7028	74.4162	74.4529	72.4476	77.4751	71.5379	61.6183	60.615	60.9054	50.0565
-6.90309	86.3168	86.0212	88.6367	83.4912	78.9661	77.8104	90.3552	91.4812	89.9799	68.6678	68.0322	71.2378	79.3947	82.8698	85.0914	85.3997	85.664	86.0883	72.9189	70.4216	77.7546	72.7443	70.9454	72.2208	76.7568	62.6556	56.191	84.5969	88.9383	91.2006	78.2908	84.8022	78.5386	74.2155	75.3641	80.5805	66.2362	58.5487	60.3097	52.7886	58.8788	56.8426	49.2115	59.9944	60.6724	49.552	43.8488	44.8522	36.6814
-6.60206	82.593	80.8937	81.8099	78.1724	75.5826	74.2599	83.9661	85.766	85.1859	78.8385	86.6783	90.9913	77.1881	74.5011	73.6154	73.4079	77.8179	80.2594	53.5482	57.355	59.0386	62.8839	62.4556	61.1992	72.1733	69.486	70.531	70.3914	70.1252	69.227	64.745	65.5021	65.1304	60.3637	63.2287	60.2286	37.6876	42.2256	35.825	37.0311	37.7098	34.0227	42.2325	45.3085	42.8775	32.2842	33.2347	31.2544	20.9698
-6.30103	73.6679	74.6875	76.2686	73.3131	69.7347	67.1728	75.9392	78.7541	75.4956	47.6088	55.9545	61.3201	49.2298	49.5451	51.4139	49.0903	53.8272	55.0584	46.9915	47.852	49.4514	55.717	51.8338	51.2532	60.8864	61.8643	63.2752	53.4579	54.2397	57.7994	45.6239	50.7999	44.3574	47.3093	49.3093	48.8228	22.6514	24.4801	23.2271	18.2835	18.7788	16.0456	19.228	25.4959	24.7517	15.8613	13.5642	15.518	7.87071
-6	69.6486	71.9538	73.195	71.4891	69.6512	64.6108	74.7535	74.2076	70.7187	53.8219	61.0603	62.236	41.9719	41.4916	41.9269	45.362	44.4716	42.3223	46.8699	47.7491	50.5083	45.9327	46.9416	45.2284	53.2871	47.8153	50.3459	33.4803	34.362	31.634	19.248	18.2981	15.3522	28.1466	32.4169	32.1467	17.3684	15.8444	12.9659	10.6524	10.7441	10.3222	11.4716	15.1431	14.002	9.15483	6.69932	7.88747	3.84163
log[PD173074], M	H161									HOS									MG63									U2OS									SAOS-2									CAL72
-10	97.7316	100.457	101.812	101.195	98.3903	100.415	100.342	96.7041	102.954	100.73	95.7584	103.512	102.91	98.5816	98.5084	99.3958	99.7698	100.834	101.04	95.4299	103.53	101.881	100.463	97.6562	98.6352	99.3671	101.998	99.7638	100.438	99.7983	105.175	95.3714	99.4538	95.4476	106.861	97.6914	105.082	98.2485	96.669	100.111	99.1869	100.702	96.2879	105.166	98.5462	101.384	98.2393	100.377	100.624
-8.40894	95.8949	95.7744	98.6651	91.6462	91.4	89.6763	96.9564	92.6594	101.628	101.265	87.1942	95.3691	97.0535	91.5114	90.963	99.7824	93.0396	92.051	100.1	91.5445	90.8178	96.4066	94.728	93.0774	89.8887	93.1279	92.2583	89.8077	90.8448	92.5214	92.5525	90.1642	87.8036	92.3997	92.3867	94.0079	97.894	91.3502	91.6081	105.839	98.4848	98.9282	94.5985	98.3393	98.9944	79.2731	78.88	78.2658	91.2899
-8.10791	97.8972	94.57	99.1017	86.3521	88.4588	89.7994	97.2656	94.7916	97.4202	92.5793	94.0553	101.882	91.9062	88.9743	87.8995	90.1309	90.2576	87.3298	84.7717	86.603	84.2775	92.6205	88.9462	89.8695	87.7147	92.6134	91.7873	90.9658	86.7137	89.5312	94.4549	92.9136	85.6235	90.2208	88.8719	88.7941	86.2248	93.0587	91.6081	95.9163	91.3151	90.1694	91.4266	97.3567	96.3224	77.1357	74.8509	75.4897	82.8153
-7.80688	97.2047	96.6025	98.0779	88.4998	87.1455	91.2768	93.8557	94.6451	97.9248	79.7653	82.5147	98.6781	90.4073	85.8669	81.9553	84.4591	83.6479	83.0522	90.5077	90.0233	92.3487	90.6528	85.7849	84.899	82.7219	83.8958	83.2292	84.242	86.0742	88.1657	89.9281	85.554	82.5408	82.3092	86.8616	87.9121	93.6711	101.472	94.3481	89.7629	90.8347	86.677	90.9784	95.9259	98.7014	67.8492	65.6381	63.1813	74.2833
-7.50515	96.1207	96.9337	100.216	84.8337	90.0593	90.7297	91.6015	94.2545	94.5475	103.901	100.235	93.4146	85.6329	85.6329	82.2916	80.4603	80.4413	80.5427	86.2638	86.6127	85.45	86.3631	83.323	81.8962	79.7291	79.2363	84.3234	88.9262	87.699	87.9755	87.998	82.7352	83.9433	87.4971	85.0847	85.1236	96.669	91.1568	98.7965	96.1934	84.8661	84.9031	87.5824	94.3055	88.7201	59.3242	59.8155	61.6335	62.0867
-7.20412	98.1833	98.5446	97.7617	87.3781	91.482	91.9472	93.0094	92.2362	94.6207	95.8314	101.322	102.83	87.0952	86.2836	82.1527	83.7366	81.2651	83.0522	87.8723	84.0159	83.4733	83.1831	78.4551	77.7836	76.2942	77.7653	79.0841	89.0126	86.6619	84.5704	90.4835	82.4297	83.0685	85.1107	81.8034	89.1832	90.641	89.1905	91.4469	86.5661	83.3694	78.8606	87.1514	90.1682	89.2373	50.7009	50.7255	50.6518	54.5473
-6.90309	96.4067	95.2324	96.0002	84.5601	85.162	85.846	87.7766	89.1193	92.106	102.612	91.2898	89.9192	88.1335	85.2527	80.9609	84.7189	81.8988	83.293	85.324	82.4656	82.3785	79.6487	76.3755	74.2773	71.9681	69.2579	73.5695	86.6446	88.5805	87.6471	94.4827	90.0531	88.2757	85.824	84.527	88.7292	89.9641	84.7742	90.4154	80.1541	77.1976	82.1868	82.3935	87.9099	86.8756	44.0185	43.7974	46.3525	45.8245
-6.60206	93.3806	90.776	95.9852	84.8884	85.4493	83.9445	85.3758	87.9963	87.1011	89.2947	92.9523	95.3935	88.192	82.8107	82.0137	78.7176	79.6935	79.9089	84.1806	77.0978	78.6578	79.1545	75.8626	74.5011	71.3014	69.7579	71.8086	85.8495	89.4793	88.2175	90.6918	86.8177	87.3037	86.0445	87.964	93.4243	82.679	84.0651	79.0686	82.427	85.439	80.4682	68.4474	83.1176	82.2039	42.348	43.9449	42.9867	39.793
-6.30103	92.0105	88.9693	94.8861	76.8583	81.0443	82.1798	81.7462	84.0168	85.8478	92.4414	85.7506	91.7196	77.5976	75.3822	75.7112	75.0673	75.3525	72.8936	81.8455	80.0433	81.3708	80.6466	77.0842	77.6438	71.3956	68.6202	71.7217	86.0915	88.7188	88.6669	81.3188	86.526	83.4295	90.1689	91.4529	88.8849	70.5263	71.8157	65.4976	68.3464	69.2518	67.3485	53.398	70.0506	64.0688	40.3826	42.6182	40.5054	34.0478
-6	95.6389	95.4733	99.1017	58.842	75.121	77.7338	78.4991	79.9233	79.4106	76.643	98.3699	97.4534	76.9249	73.9126	73.2253	69.4589	69.6744	67.1521	79.9077	81.7583	76.1773	81.8216	75.1818	75.4523	64.5114	68.0912	66.2143	92.5906	99.9366	101.129	74.4453	76.3338	76.4032	87.1988	83.1522	94.2414	56.6651	66.0778	73.1051	35.7688	42.1439	42.4026	30.5912	37.1247	33.0391	35.2234	37.3362	38.0732	31.6046
Figure 1d_Values from telomeric C-circle assays
	DMSO							Pona							PD173074
SAOS2	1.23918	0.760817	0.563333	1.43667	1			5.67188	3.50601	4.08804	3.42897	3.10345			3.49279	4.20553	2.5155	2.46404	4.42201
CAL72	1	0.739517	1.26048	0.808537	1.19146	0.582612	1.41739	3.70644	4.73572	2.11376	1.50602	1.96697	5.91283	1.49751	1.32024	1.44306	1.87925	3.6849	4.62871
U2OS	1.17166	0.828336	0.523498	1.4765	1			1.60495	2.55547	1.4446	3.08053				1.35157	1.83783	1.10288	1.62498
T1000	1.45117	0.54883	0.338108	1.66189	1	1		1.89265	1.9887	2.23667	2.53098	2.34979			1.68704	2.23346	3.18828	2.55519
[truncated: 5 more columns]

## Sheet: Fig. 2a-d
Figure 2a-d_uncropped Western blots
Figure 2a
Figure 2b
Figure 2c
Figure 2d

## Sheet: Fig. 2e-h
Figure 2e-TIFs in SAOS-2
	DMSO	Ponatinib	PD173074
	9.48905	14.3678	10.5691
	8.87097	19.863	12.963
	9.73451	25
	10.219	27.0833
Figure 2f-Telomeric aberrations
	DMSO	ponatinib	PD173074
	25.8	15.1	37.1
	24.3	21.3	15.6
	21.5	21.2	25
	19.3	25.8	20.3
	18.3	25.2	25.4
	32.2	28.6	16.2
	23	30	18.9
	20	28.7	19
	20.4	23.4	19.1
	27.3684	32.9412	24
	21.4286	34.3374	17.284
	14.7059	22.9885	31.7647
	16.3043	45.1613	20.8333
	32.6923	25.974	12.6582
	11.8812	25.2874	23.2323
	18.6274	26.7241	18.8235
	21.4286	23.5294	31.5789
	21.7949	22.5352	20.4819
	28.8889	35.6436	29.4118
	20.2128	15.493	28.7129
		50	19.5122
		19.1489	26.9663
		26.1364	35.4167
			28.8462
Figure 2g-pS33 RPA at telomeres analysis
	DMSO	Ponatinib
	9.77444	18.1818
	10.7383	21.9697
	6.10687	16.6667
Figure 2h-Telomere clustering analysis_48 hrs
	DMSO	Ponatinib
	8.33	19.61
	4.79042	16.4557
	8.04	12.4031
	2.84	18.3673

## Sheet: Fig. 3
Figure 3a-BrdU-labelled telomers
	DMSO	Ponatinib
	1	0.377911
	1	0.66426
	1	0.606159
Figure 3b-BrdU-labelled Alu repeats
	DMSO	Ponatinib
	1	2.00406
	1	0.30722
	1	0.847781
Figure 3d-ATSA in U2OS										Figure 3e-ATSA in SAOS-2
				compilation of 3 experiments										compilation of 3 experiments
	average APB number/cell			EdU+ APBs /cell			Relative EdU+ APB average				average APB number/cell			EdU+ APBs /cell			Relative EdU+ APB average
	DMSO	Ponatinib		DMSO	Ponatinib		DMSO	Ponatinib			DMSO	Ponatinib		DMSO	Ponatinib		DMSO	Ponatinib
	4.55932	4.01449		2	0		1	0.649422			3.44304	3.78824		1	1		1	0.686201
	4.2619	4.35821		0	0		1	0.553117			3.04	3.27451		1	1		1	0.76147
	4.89744	5.08537		2	1		1	0.545455			2.99048	3.07		0	0		1	0.585246
				1	0									5	1
				5	0									0	0
				6	0									9	0
				0	2									2	0
				2	6									0	0
				0	1									3	0
				1	2									0	0
				0	0									0	2
				1	6									0	1
				0	0									1	0
				3	0									0	0
				1	0									5	0
				1	0									5	3
				7	0									0	2
				0	0									4	0
				1	0									2	0
				0	0									0	0
				2	0									0	1
				2	0									0	0
				3	0									0	2
				0	0									0	0
				0	1									2	2
				0	0									1	0
				0	0									1	5
				0	0									0	0
				0	0									5	0
				2	0									1	0
				5	0									0	0
				3	1									0	1
				0	3									1	0
				0	0									0	6
				6	0									0	1
				0	0									2	2
				2	1									2	0
				2	0									1	3
				2	2									0	0
				0	4									0	0
				0	0									4	0
				2	0									1	0
				3	6									2	0
				0	2									1	2
				4	6									0	3
				0	1									1	0
				0	0									2	0
				0	0									2	0
				0	0									0	0
				0	0									2	0
				0	0									1	2
				0	0									2	0
				2	0									0	0
				0	1									3	1
				2	3									2	1
				0	2									2	0
				3	0									0	4
				1	5									2	2
				0	0									9	1
				6	1									1	0
				0	0									0	0
				2	0									0	3
				0	3									0	0
				9	0									0	2
				1	0									0	6
				1	0									3	2
				1	0									1	4
				0	0									0	2
				1	0									2	1
				0	0									0	0
				0	0									0	0
				1	0									1	0
				3	0									3	2
				1	0									3	0
				0	0									0	0
				0	1									0	0
				0	0									1	2
				0	0									0	0
				0	0									2	2
				2	0									1	0
				0	0									3	0
				3	0									3	0
				0	0									4	1
				0	0									1	1
				2	0									3	1
				0	0									0	1
				0	0									0	7
				0	0									0	0
				1	0									2	1
				0	4									0	0
				0	6									1	2
				0	2									3	0
				0	0									1	3
				0	0									3	1
				2	0									1	3
				0	0									2	5
				2	0									4	1
				0	0									3	3
				0	0									2	2
				0	0									3	0
				0	0									1	5
				0	0									2	1
				0	0									7	1
				1	1									6	2
				1	0									4	0
				0	0									0	0
				0	5									6	0
				0	0									1	0
				0	0									1	4
				0	4									3	2
				0	0									0	1
				0	0									0	4
				1	0									2	3
				0	4									2	2
				0	2									2	0
				3	1									2	0
				0	0									1	1
				2	0									4	0
				0	0									2	2
				2	0									1	1
				1	0									2	0
				0	0									2	1
				0	0									0	2
				2	0									1	3
				2	0									0	0
				2	0									3	3
				0	0									1	0
				0	0									4	0
				0	0									3	2
				0	0									0	3
				2	0									1	0
				2	0									4	2
				1	0									0	2
				0	0									0	0
				0	0									0	1
				0	0									2	3
				3	1									1	0
				2	0									4	0
				2	0									5	1
				1	3									0	0
				0	0									3	0
				0	3									1	0
				0	1									2	0
				0	0									2	3
				1	0									2	0
				0	0									1	0
				1	0									2	1
				8	0									0	1
				0	0									5	0
				1	0									0	0
				0	2									1	0
				2	0									0	0
				3	2									0	5
				0	0									0	4
				4	0									1	0
				1	1									0	2
				4	0									0	0
				1	0									0	0
				0	0									2	0
				2	0									0	0
				0	1									1	1
				4	0									8	4
				7	0									1	0
				1	0									0	0
				4	2									2	6
				1	0									0	4
				0	2									0	0
				0	0									0	0
				1	0									0	0
				0	0									2	0
				2	1									5	4
				0	0									4	3
				0	2									2	0
				1	0									0	0
				0	0									2	0
				0	0									0	0
				0	0									4	0
				2	2									0	0
				8	3									0	1
				3	0									0	0
				5	1									0	3
				2	0									0	0
				0	0									0	0
				6	0									0	0
				1	0									0	1
				0	3									0	2
				6	7									4	1
				4	3									0	0
				1	0									0	0
				2	1									1	2
				0	0									1	0
				3	2									1	0
				2	0									3	1
				2	0									0	0
				1	0									0	0
				4	0									0	0
				3	0									0	3
				4	0									7	1
				0	1									2	0
				0	0									0	0
				1	1									0	0
				0	3									0	3
				4	0									0	0
				1	5									8	1
				0	1									0	0
				0	1									0	0
				2	0									0	0
				1	0									0	2
				2	4									0	0
				1	1									0	0
				0	2									0	0
				0	4									1	1
				6	4									3	0
				7	0									2	0
				1	2									0	1
				3	4									1	0
				5	1									1	0
				0	5									3	0
				1										0	1
				0										1	1
				0										0	0
														0	0
														0	0
														0	0
														0	0
														1	0
														0	1
														3	0
														0	0
														0	3
														5	0
														1	0
														3	0
														0	0
															0
															0

## Sheet: Fig. 4
Figure 4b-Tumor weight
	Vehicle	Ponatinib	PD173074
	1.62	0.116	0.019
	0.39	0.08	0.015
	0.216	0.039	0.03
	0.104	0.094	0.204
	0.04	0.026	0.094
	0.035
	0.024
	0.094
	0.6
	0.788
Figure 4c-Telomeric C-circles in tumors
	Vehicle	Ponatinib	PD173074
	0.36672	0.090976	0.625313
	1.0767	0.115953	0.453916
	1.50425	0.23515	0.595683
	0.92081	0.116167	1.45155
	1.25387	0.347769	0.25066
	1.62138
	1.08481
	0.373013
	0.644246
	1.15421
Figure 4d-TRF analysis
	Vehicle	Ponatinib
	24.078	19.553
	22.411	18.963
	20.537	19.32
	23.762	19.548
	20.081
	22.081
	22.013
	25.083

## Sheet: Fig. 5
	Figure 5a- Relative phosphorylation signal intensity
		SAOS-2					T1000
			DMSO	Ponatinib				DMSO	Ponatinib
		(pY)EGFR	1	0.616246	0.652702		(pY)HGFR	1	0.547888	0.617143
		(pY)EPHA7	1	0.792896	0.816589		(pY)RYK	1	0.523507	0.508249
		(pY)PDGFRa	1	0.228214	0.2935		(pY)PDGFRb	1	0.203386	0.1995
		(pY)EPHA2	1	0.490134	0.478927		(pY)EPHA2	1	0.255751	0.242743
		(pY)EPHB2	1	0.559122	0.570987		(pY)AXL	1	0.693582	0.596362

## Sheet: Fig. 6a-d
Figure 6a- Telomeric C-circles (SAOS-2)
	GPRC5A sg1	GPRC5A sg2	IL11 sg1	IL11 sg2	JUN sg1	JUN sg2	Epha2 sg1	Epha2 sg2	Epha7 sg1	Epha7 sg2	Ephb2 sg1	Ephb2 sg2	ABL1 sg1	ABL1 sg2	EGFR sg1	EGFR sg2	PDGFRA sg1	PDGFRA sg2
	1.29228	0.715773	1.63181	0.264262	1.54218	2.63632	0.837783	0.724279	1.095	1.207	0.703	1.13	1.41801	3.6691	0.706274	0.882869	1.40481	0.666526
	0.47502	0.924547	0.971028	0.885501	1.59437	2.78267	0.579579	0.904171	1.393	1.525	0.912	1.161	2.75647	2.14039	0.927566	1.02254	1.79258	0.472301
	0.668252	0.530834	0.643177	0.541021	1.32237	1.95588	0.162804	0.939059	1.368	1.334	0.717	0.475	2.8169	1.42904	1.09011	0.832579	1.70916	0.825749
Figure 6c- Telomeric C-circles (SAOS-2 jun sg1 + JUN WT)
	OE-GFP-LacZ sg	OE-GFP-jun sg1	OE-JUN- Lacz sg	OE-JUN- jun sg1
	0.737097	3.99813	0.197446	1.2508
	1.77915	2.38107	0.311874	2.48988
	0.483756	4.81226	0.443496	0.58246
Figure 6d-clonogenic assays-SAOS-2
	Relative colony number						Relative colony size
	LacZ sg	jun sg1	jun sg2	Abl sg1	Abl sg2		LacZ sg	jun sg1	jun sg2	Abl sg1	Abl sg2
	88.5496	10.687	21.5385	16.7939	36.6412		1.10371	0.294593	0.533537	0.599899	0.643196
	113.846	12.3077	14.8936	18.4615	18.4615		0.989513	0.523432	0.530948	0.820516	0.62246
	107.059	44.7059	13.8614	60	62.3529		1.06942	0.705985	0.690947	0.82766	0.785475
	128.713	35.6436	15.3846	49.505	45.5446		1.07522	0.931498	0.66773	0.870593	0.61334
	113.45	42.1053	17.0213	58.4795	52.6316		1.05502	0.787981	0.561367	1.011	1.0372
	100	48.9362	27.7228	46.8085	61.7021		1	0.612707	0.742768	0.7743	0.69153
	111.45	22.9008		29.0076	64.1221		0.89629	0.361368		0.53647	0.495899
	86.1539	9.23077		36.9231	27.6923		1.01049	0.358386		0.928975	0.817372
	92.9412	40		56.4706	40		0.930585	0.636599		1.1204	0.931728
	71.2871	19.802		39.604	47.5247		0.924781	0.743407		1.21722	1.00091
	86.5497	43.2749		70.1754	58.4795		0.944982	0.717652		0.813636	0.862564

## Sheet: Fig. 6f-i
Figure 6f-i_uncropped Western blots
Figure 6f
Figure 6g
Figure 6h
Figure 6i

## Sheet: Fig. 7
Figure 7c
	Viability assays SAOS-2 combination ponatinib + triciribine
			Triciribine [uM]
			0	0.25	0.5	1	2	0	0.25	0.5	1	2	0	0.25	0.5	1	2	0	0.25	0.5	1	2
	pona [nM]	0	100	61.7036	56.7348	47.2645	47.2819	100	49.9347	50.5713	47.5514	42.0503	100	62.1318	60.5853	60.9913	53.1238	100	70.1335	69.0593	58.068	58.6243
		31.25	102.51	43.3691	38.7639	32.7735	35.1454	80.8195	34.8678	36.9572	34.8841	30.9827	91.8039	56.8932	50.3402	50.1083	43.9612	100.921	61.2714	55.0372	45.3503	45.9833
		62.5	91.6898	34.955	28.5145	25.3289	28.428	67.5482	29.5952	30.7052	25.2204	27.4404	85.3669	38.3167	35.7264	35.8617	35.3398	80.3959	31.5583	37.8501	33.5916	32.8244
		125	77.6489	16.759	15.7029	14.5776	14.3698	55.3706	13.4998	17.4992	14.9527	14.9853	60.2374	23.1423	19.083	21.7506	22.0405	49.7238	18.0734	20.2409	22.6579	20.6821
		250	31.5963	7.9813	2.68352	1.09072	0.91759	20.0131	4.09729	4.83186	3.36272	3.93405	30.8358	8.43192	7.50406	7.42674	8.39326	23.5594	6.81347	6.42983	9.01941	9.95933
			n=1					n=2					n=3					n=4
	Average (graph in main figure)		triciribine [uM]
			0	0.25	0.5	1	2
	pona [nM]	0	100	60.9759	59.2377	53.4688	50.27
		31.25	94.0136	49.1004	45.2746	40.779	39.0181
		62.5	81.2502	33.6063	33.1991	30.0007	31.0081
		125	60.7452	17.8686	18.1315	18.4847	18.0194
		250	26.5011	6.831	5.36232	5.2249	5.80106
	Viability assays SAOS-2 combination ponatinib + KU-60019
			KU-600019 [uM]
			0	0.625	1.25	2.5	5	0	0.625	1.25	2.5	5	0	0.625	1.25	2.5	5	0	0.625	1.25	2.5	5
	pona [nM]	0	100	98.5834	84.2036	64.7999	55.5263	100	105.146	89.6442	80.1144	55.8873	100	102.003	83.5125	77.7188	59.8912	100	95.2821	82.3924	82.5541	64.7408
		31.25	91.7476	80.9092	77.5984	61.2914	44.9843	107.052	103.643	90.216	77.5519	52.7319	99.8511	93.3265	87.966	66.5105	56.7778	87.6688	98.6919	95.9582	95.0323	57.833
		62.5	82.7541	65.5576	66.2823	64.0916	32.5811	97.1622	86.7006	78.9072	62.1982	35.5993	90.5244	86.301	78.1791	60.1077	45.9214	95.1939	86.9781	77.4835	77.8656	47.8093
		125	64.7175	51.046	46.6151	39.9111	14.9069	77.0013	56.4591	49.7459	30.665	19.5468	75.7289	68.5816	59.1331	48.2633	33.8874	78.0861	67.548	54.7465	63.3592	33.2148
		250	27.8043	22.9451	17.5259	10.7561	3.27788	37.6959	21.9187	20.5845	8.89454	3.11309	36.7843	35.3358	28.2698	18.6317	11.6469	39.5935	36.6246	26.0277	30.1283	11.8741
			n=1					n=2					n=3					n=4
	Average (graph in main figure)		KU-60019 [uM]
			0	0.625	1.25	2.5	5
	pona [nM]	0	100	100.254	84.9382	76.2968	59.0114
		31.25	96.5799	94.1425	87.9347	75.0965	53.0817
		62.5	91.4087	81.3843	75.213	66.0658	40.4778
		125	73.8835	60.9087	52.5601	45.5496	25.389
		250	35.4695	29.2061	23.102	17.1027	7.47797
Figure 7d-uncropped Western blots
Figure 7e- Telomeric C-circles (SAOS-2) combination ponatinib + triciribine
	DMSO	Ponatinib	Triciribine	Pona+Tri
	0.948701	3.74096	2.09481	4.25734
	1.05349	2.88365	2.29877	4.65597
	0.997814	1.6413	2.21659	4.79262
	0.932502	2.99919	1.44434	3.12681
	0.737854	1.23884	1.90281	4.33551
	1.32964	2.64068	1.71884	4.64361

## Sheet: Supp Fig. 1
Supp Figure 1a_Values from MTT viability assays T778 vs. T1000
	log[Ponatinib], M	T778									T1000
	-10	101.602	99.1283	99.27	102.954	102.367	94.6792	99.2962	100.473	100.231	102.759	99.2088	98.0321	98.0119	98.5799	103.408	98.8575	101.552	99.5904
	-8.40894	94.5413	91.8828	92.3949	97.6822	100.485	101.526	94.9427	93.8669	92.3788	106.513	102.901	110.367	108.133	114.898	102.944	85.7081	89.6098	87.9715
	-8.10791	92.0135	93.1793	89.6165	92.6372	89.007	89.0204	84.818	81.8822	88.9001	98.0321	96.125	93.6093	100.826	97.7279	95.9205	89.2649	81.6771	81.634
	-7.80688	90.4881	87.0124	91.7411	88.4999	84.8696	88.6734	88.518	87.7237	88.6185	86.7519	93.3455	95.354	85.1536	82.1327	83.9401	70.8773	70.5324	70.1875
	-7.50515	89.7472	86.9471	89.3768	85.0298	77.4758	76.7017	73.4768	74.9749	73.9292	72.7531	79.2656	76.7701	74.4384	73.2507	72.0114	65.3805	62.0177	60.5734
	-7.20412	86.2388	86.3151	87.5245	80.0383	73.5786	72.1906	72.039	72.6222	69.7165	55.6502	55.3662	56.2792	62.7679	62.897	58.8691	56.3052	55.6801	55.7663
	-6.90309	84.4846	82.2837	83.7764	70.856	70.8426	69.588	66.2176	64.1766	64.1363	42.0166	43.8831	44.0454	47.1727	46.8629	50.7875	47.5534	47.5965	50.0323
	-6.60206	76.2149	74.9292	75.5393	60.8195	58.8976	58.4705	58.7472	58.6668	62.0752	35.5042	34.7738	35.1593	39.0137	39.7883	37.9293	43.9965	41.5822	40.8278
	-6.30103	62.2467	56.5047	56.8751	42.5883	40.0658	41.6007	42.5397	42.0672	41.4036	29.296	27.7744	28.0381	32.6104	35.1149	37.9293	36.6243	34.6626	36.15
	-6	40.5099	39.6274	39.3877	28.0007	26.9597	27.5469	30.2031	29.5898	31.3895	20.2881	25.5833	21.83	27.1108	24.1931	25.2001	28.1526	29.1011	27.2473
	log[PD173074], M	T778									T1000
	-10	98.8635	103.615	97.5218	100.839	101.65	97.5112	103.201	100.396	96.4036	99.4308	101.781	98.7878	101.643	95.6222	102.735	100.768	103.032	96.1997
	-8.40894	94.0021	97.3472	92.4766	107.611	107.9	110.794	97.3019	96.9026	95.6551	98.0646	104.715	89.2848	114.009	106.867	101.289	98.2818	92.6824	94.0974
	-8.10791	92.8259	91.7047	91.1901	109.246	106.482	109.145	102.482	101.124	100.076	92.64	86.7332	87.7779	98.3965	94.4417	98.6916	97.7966	93.9559	88.2151
	-7.80688	87.5785	82.8182	84.1048	101.172	99.8698	98.0611	98.6992	92.8904	93.4593	66.3407	69.7361	70.9215	98.6621	90.4574	85.2336	89.4077	86.6384	79.2602
	-7.50515	78.7839	75.8799	79.8131	85.4001	80.9434	80.2055	84.9657	85.6245	85.335	74.1361	62.7444	66.3608	79.5671	80.0393	78.4752	74.9747	74.1055	69.3956
	-7.20412	74.382	69.1438	72.5624	79.974	78.3099	79.9016	82.1911	80.7139	79.0072	42.5127	46.6314	49.9866	69.8573	65.6665	67.9685	66.9092	61.5929	62.2195
	-6.90309	64.8982	64.5857	62.4629	70.3661	66.5895	71.4224	73.8372	71.5517	73.3681	41.4278	44.8835	44.0597	57.2848	58.4948	58.1407	56.1755	54.5785	54.2147
	-6.60206	59.6508	57.868	60.1379	63.8837	64.0428	68.0075	68.9168	66.5214	66.5913	35.3603	41.0863	40.7246	62.7742	59.941	58.1407	52.2539	50.1112	49.2015
	-6.30103	59.2281	57.9691	57.1236	62.3354	59.8466	60.7148	61.2316	61.7207	63.3575	41.2068	40.0415	41.5283	56.4879	55.7501	58.4948	51.223	49.2622	47.6248
	-6	55.0008	53.6591	53.3007	56.6199	58.3418	58.4286	57.3491	59.505	60.523	39.2981	39.4187	38.6552	60	60.3837	60.2066	50.1314	48.7164	48.3525
Supp Figure 1d_uncropped Western blots
Supp Figure 1e_Values from MTT viability assays IMR90 cells
	log[Ponatinib], M	IMR90
	-10	96.126	113.681	90.1933	99.9508	93.6928	106.356	104.419	102.567	93.0141
	-8.10791	114.278	107.084	112.795	105.796	98.6716	99.5966	94.1861	104.684	107.343
	-7.80688	102.214	110.803	108.7	100.079	108.285	107.744	104.117	98.9372	99.5547
	-7.50515	101.085	103.763	109.696	88.4385	104.939	92.3054	100.424	94.6902	103.6
	-7.20412	98.8267	104.671	101.483	91.7052	95.5918	81.6393	94.7028	87.0279	83.8521
	-6.90309	106.442	90.8353	95.6612	86.6575	85.644	75.4206	96.026	75.837	83.1842
	-6.60206	88.0682	86.1865	76.1364	72.331	67.9524	71.9079	74.4759	53.5182	60.3235
	-6.30103	63.4297	70.0044	63.4076	58.9295	64.0165	58.9983	83.3859	73.619	74.1357
	-6	44.237	53.8887	52.8926	52.455	48.7946	50.5166	39.227	42.176	26.8011
Supp Figure 1g_Clonogenic assays OS cell lines
		CAL72						HT161
	Ponatinib [nM]	0	12.5	25	50	100		0	12.5	25	50	100
		100	73.7789	59.4613	46.0154	26.7352		100	115.627	97.4912	106.55	75.2569
		100	88.5277	81.5109	56.1104	28.0084		100	101.081	117.212	86.1245	88.434
		100	72.1365	53.8872	58.0712	59.6736		100	93.3383	102.815	121.693	96.5097
		100	89.9436	80.5841	75.0083	64.9519		100	99.6255	98.7081	101.629	91.9865
		SAOS-2						MG63
	Ponatinib [nM]	0	12.5	25	50	100		0	12.5	25	50	100
		100	111.06	74.2682	63.0974	41.3672		100	96.7305	87.201	86.6029	87.5997
		100	103.145	71.6472	64.1597	40.3993		100	94.4092	92.6575	86.0604	85.7249
		100	86.4154	87.9609	78.6063	65.5911		100	111.179	119.077	112.799	101.256
		100	86.4018	89.4236	75.4896	63.3184		100	88.1992	93.6485	88.3436	88.3796
		U2OS						HOS
	Ponatinib [nM]	0	12.5	25	50	100		0	12.5	25	50	100
		100	105.705	86.1727	92.2742	68.1458		100	114.376	108.371	108.697	109.14
		100	91.6849	85.8393	68.6152	57.0803		100	101.159	137.169	118.481	102.109
		100	88.1874	86.2186	76.1032	62.8649		100	101.844	102.608	89.3435	83.7455
		100	105.477	88.6541	79.108	64.7887		100	101.821	98.9182	92.9815	105.224

[truncated: 13 more sheets: Supp Fig. 2, Supp Fig. 3, Supp Fig. 4, Supp Fig. 5, Supp Fig. 6, Supp Fig. 7, Supp Fig. 8, Supp Fig. 9, Supp Fig. 10, Supp Fig. 12 a-b, Supp Fig. 12 d-e, Supp Fig. 13, Supp Fig. 14]
